# Supplementary material for: Playing Peekaboo with a Master Manipulator: Metagenetic Detection and Phylogenetic Analysis of Wolbachia Supergroups in Freshwater Invertebrates
Source: Int J Mol Sci. 2023 May 28;24(11):9400. doi: 10.3390/ijms24119400 (PMC10253400; doi:10.3390/ijms24119400)
Supplement: Supplementary file 1 [file ijms-24-09400-s001.zip]

Archive with 4 entries (4 files):
- Tables S1-S2.xls
- Tables S17-S18.xlsx
- Tables S3-S4.xls
- Tables S5-S16.xls
