# Supplementary material for: Playing Peekaboo with a Master Manipulator: Metagenetic Detection and Phylogenetic Analysis of Wolbachia Supergroups in Freshwater Invertebrates
Source: Int J Mol Sci. 2023 May 28;24(11):9400. doi: 10.3390/ijms24119400 (PMC10253400; doi:10.3390/ijms24119400)
Supplement: Supplementary file 1 [file ijms-24-09400-s001.zip › Tables S17-S18.xlsx]

## Sheet: p-dystance_details in Figure 3
supergroup of Wolbachia (host; GenBank accession number)	1	2	3	4	5	6	7	8	9	10	11	12	13	14	15	16	17	18	19	20	21	22	23	24	25	26	27	28	29	30	31	32	33	34
1. the A supergroup of Wolbachia (Telema cucurbitina; KT319093)
2. the A supergroup of Wolbachia (Drosophila simulans; DQ235279)	0.00458716
3. the A supergroup of Wolbachia (Porcellio dilatatus; AJ306314)	0.00458716	0.00917431
4. the A supergroup of Wolbachia (Phyllonorycter blancardella; FM883706)	0.00458716	0.00917431	0.00917431
5. the A supergroup of Wolbachia identified in our study; see A1	0	0.00458716	0.00458716	0.00458716
6. the A supergroup of Wolbachia identified in our study; see A2	0.00458716	0.00917431	0.00917431	0.00917431	0.00458716
7. the A supergroup of Wolbachia identified in our study; see A3	0.0183486	0.0137615	0.0229358	0.0183486	0.0183486	0.0229358
8. the A supergroup of Wolbachia identified in our study; see A4	0.00917431	0.0137615	0.0137615	0.0137615	0.00917431	0.0137615	0.0275229
9. the A supergroup of Wolbachia identified in our study; see A5	0.00458716	0.00917431	0.00917431	0.00917431	0.00458716	0.00917431	0.0229358	0.0137615
10. the A supergroup of Wolbachia identified in our study; see A6	0.00917431	0.0137615	0.0137615	0.0137615	0.00917431	0.0137615	0.0275229	0.0183486	0.0137615
11. the A supergroup of Wolbachia identified in our study; see A7	0.0183486	0.0229358	0.0229358	0.0229358	0.0183486	0.0229358	0.0366972	0.0275229	0.0229358	0.0275229
12. the A supergroup of Wolbachia identified in our study; see A8	0.00917431	0.0137615	0.0137615	0.0137615	0.00917431	0.0137615	0.0275229	0.0183486	0.0137615	0.0137615	0.0275229
13. the A supergroup of Wolbachia identified in our study; see A9	0.0229358	0.0275229	0.0183486	0.0275229	0.0229358	0.0275229	0.0412844	0.0321101	0.0275229	0.0321101	0.0412844	0.0321101
14. the A supergroup of Wolbachia identified in our study; see A10	0.0183486	0.0229358	0.0229358	0.0229358	0.0183486	0.0229358	0.0366972	0.0275229	0.0229358	0.0275229	0.0366972	0.0275229	0.0321101
15. the B supergroup of Wolbachia (Trichogramma deion; L02888)	0.0232558	0.027907	0.027907	0.027907	0.0232558	0.027907	0.0418605	0.0325581	0.027907	0.0325581	0.0325581	0.0325581	0.0465116	0.0418605
16. the C supergroup of Wolbachia (Onchocerca gibsoni; AJ276499)	0.0366972	0.0412844	0.0412844	0.0412844	0.0366972	0.0412844	0.0550459	0.0458716	0.0412844	0.0366972	0.0550459	0.0412844	0.059633	0.0550459	0.0372093
17. the D supergroup of Wolbachia (Brugia malayi; AJ010275)	0.00967431	0.0137615	0.0137615	0.0137615	0.00917431	0.0137615	0.0275229	0.0183486	0.0137615	0.0183486	0.0275229	0.0183486	0.0321101	0.0275229	0.0232558	0.0275229
18. the F supergroup of Wolbachia (Mansonella ozzardi; AJ279034)	0.0275229	0.0321101	0.0321101	0.0321101	0.0275229	0.0321101	0.0458716	0.0366972	0.0321101	0.0275229	0.0458716	0.0321101	0.0504587	0.0458716	0.027907	0.0275229	0.0183486
19. the I supergroup of Wolbachia (Ctenocephalides felis; AY157512)	0.00917431	0.0137615	0.0137615	0.0137615	0.00917431	0.0137615	0.0275229	0.0183486	0.0137615	0.0183486	0.0275229	0.0183486	0.0321101	0.0275229	0.0232558	0.0366972	0.00917431	0.0275229
20. the J supergroup of Wolbachia (Dipetalonema gracile; AJ548802)	0.0321101	0.0366972	0.0366972	0.0366972	0.0321101	0.0366972	0.0504587	0.0412844	0.0366972	0.0321101	0.0504587	0.0366972	0.0550459	0.0504587	0.0325581	0.0137615	0.0229358	0.0229358	0.0321101
21. the K supergroup of Wolbachia (Bryobia sp.; EU499316)	0.0137615	0.0183486	0.0183486	0.0183486	0.0137615	0.0183486	0.0321101	0.0229358	0.0183486	0.0137615	0.0321101	0.0183486	0.0366972	0.0321101	0.027907	0.0321101	0.0137615	0.0229358	0.0137615	0.0275229
22. the M supergroup of Wolbachia (Cinara cedri; JN384079)	0.0183486	0.0229358	0.0229358	0.0229358	0.0183486	0.0229358	0.0366972	0.0275229	0.0229358	0.0183486	0.0366972	0.0229358	0.0412844	0.0366972	0.0325581	0.0366972	0.0183486	0.0275229	0.0183486	0.0321101	0.00458716
23. the N supergroup of Wolbachia (Toxoptera aurantii; JN384095)	0.0183486	0.0229358	0.0229358	0.0229358	0.0183486	0.0229358	0.0366972	0.0275229	0.0229358	0.0275229	0.0275229	0.0275229	0.0412844	0.0366972	0.0232558	0.0458716	0.0183486	0.0366972	0.0183486	0.0412844	0.0229358	0.0275229
24. the O supergroup of Wolbachia (Bemisia tabaci; KF454771)	0.0137615	0.0183486	0.0183486	0.0183486	0.0137615	0.0183486	0.0321101	0.0229358	0.0183486	0.0137615	0.0321101	0.0183486	0.0366972	0.0321101	0.027907	0.0321101	0.0137615	0.0229358	0.0137615	0.0275229	0	0.00458716	0.0229358
25. the P supergroup of Wolbachia (Torotrogla merulae; KP114099)	0.0229358	0.0275229	0.0275229	0.0275229	0.0229358	0.0275229	0.0412844	0.0321101	0.0275229	0.0229358	0.0412844	0.0275229	0.0458716	0.0412844	0.027907	0.0229358	0.0229358	0.0229358	0.0229358	0.0275229	0.0183486	0.0229358	0.0321101	0.0183486
26. the S supergroup of Wolbachia (Atemnus politus; MN931248)	0.0183486	0.0229358	0.0229358	0.0229358	0.0183486	0.0229358	0.0366972	0.0275229	0.0229358	0.0183486	0.0366972	0.0229358	0.0412844	0.0366972	0.0232558	0.0183486	0.00917431	0.00917431	0.0183486	0.0137615	0.0137615	0.0183486	0.0275229	0.0137615	0.0137615
27. the T supergroup of Wolbachia (Cimex hemipterus; CP061738)	0.0137615	0.0183486	0.0183486	0.0183486	0.0137615	0.0183486	0.0321101	0.0229358	0.0183486	0.0229358	0.0321101	0.0229358	0.0366972	0.0321101	0.0186047	0.0229358	0.00458716	0.0137615	0.0137615	0.0183486	0.0183486	0.0229358	0.0229358	0.0183486	0.0183486	0.00458716
28. the Q supergroup of Wolbachia (Syringophilopsis turdus; KP114103)	0.0321101	0.0366972	0.0366972	0.0366972	0.0321101	0.0366972	0.0504587	0.0412844	0.0366972	0.0321101	0.0504587	0.0366972	0.0550459	0.0504587	0.0372093	0.0321101	0.0321101	0.0321101	0.0321101	0.0366972	0.0275229	0.0229358	0.0412844	0.0275229	0.00917431	0.0229358	0.0275229
29. the E supergroup of Wolbachia (Folsomides parvulus; KT799586)	0.0137615	0.0183486	0.0183486	0.0183486	0.0137615	0.0183486	0.0321101	0.0229358	0.0183486	0.0229358	0.0321101	0.0229358	0.0366972	0.0321101	0.027907	0.0412844	0.0229358	0.0321101	0.0137615	0.0366972	0.0183486	0.0229358	0.0321101	0.0183486	0.0275229	0.0229358	0.0183486	0.0366972
30. the E supergroup of Wolbachia (Eulimnadia sp.; MZ901361, our study)	0.0137615	0.0183486	0.0183486	0.0183486	0.0137615	0.0183486	0.0321101	0.0229358	0.0183486	0.0229358	0.0321101	0.0229358	0.0366972	0.0321101	0.027907	0.0412844	0.0229358	0.0321101	0.0137615	0.0366972	0.0183486	0.0229358	0.0321101	0.0183486	0.0275229	0.0229358	0.0183486	0.0366972	0
31. a new V supergroup of Wolbachia (Branchipus schaefferi; MH447361)	0.0229358	0.0275229	0.0275229	0.0183486	0.0229358	0.0275229	0.0366972	0.0321101	0.0275229	0.0321101	0.0412844	0.0321101	0.0458716	0.0412844	0.0465116	0.059633	0.0321101	0.0504587	0.0229358	0.0550459	0.0275229	0.0321101	0.0412844	0.0275229	0.0458716	0.0412844	0.0366972	0.0550459	0.0183486	0.0183486
32. a new V supergroup of Wolbachia (Streptocephalus cafer; MH447357)	0.0275229	0.0321101	0.0321101	0.0229358	0.0275229	0.0321101	0.0412844	0.0366972	0.0321101	0.0366972	0.0458716	0.0366972	0.0504587	0.0458716	0.0511628	0.0642202	0.0366972	0.0550459	0.0275229	0.059633	0.0321101	0.0366972	0.0458716	0.0321101	0.0504587	0.0458716	0.0412844	0.059633	0.0229358	0.0229358	0.00458716
33. a new V supergroup of Wolbachia (Unio crassus; MK040422)	0.0275229	0.0321101	0.0321101	0.0229358	0.0275229	0.0321101	0.0412844	0.0366972	0.0321101	0.0366972	0.0458716	0.0366972	0.0504587	0.0458716	0.0511628	0.0642202	0.0366972	0.0550459	0.0275229	0.059633	0.0321101	0.0366972	0.0458716	0.0321101	0.0504587	0.0458716	0.0412844	0.059633	0.0229358	0.0229358	0.00458716	0.00917431

## Sheet: p-dystance_details in Figure 4
	host; OTU/GenBank accession number	1	2	3	4	5	6	7	8	9	10	11	12	13	14	15	16	17	18	19	20	21	22	23	24	25	26	27	28	29	30	31	32	33	34	35	36	37
the A supergroup of Wolbachia	1. Paramacrobiotus sp., Macrobiotus polypiformis; OTU273974; present study
	2. Paramacrobiotus sp.; OTU72880; present study	0.00502513
	3. Paramacrobiotus sp.; OTU836919; present study	0.00502513	0.0100503
	4. sequences identified using our Python script; Paramacrobiotus experimentalis; present study	0.00458716	0.00917431	0.00917431
	5. sequences identified using our Python script; Paramacrobiotus experimentalis; present study	0	0.00502513	0.00502513	0.0170754
	6. sequences identified using our Python script; Paramacrobiotus experimentalis; present study	0.00502513	0.0100503	0.0100503	0.0165779	0.00502513
	7. sequences identified using our Python script; Paramacrobiotus experimentalis; present study	0	0.00502513	0.00502513	0.0160754	0	0.00502513
	8. sequences identified using our Python script; Paramacrobiotus experimentalis; present study	0	0.00502513	0.00502513	0.0170754	0	0.00502513	0
	9. sequences identified using our Python script; Macrobiotus basiatus; present study	0	0.00502513	0.00502513	0.0170754	0	0.00502513	0	0
	10. sequences identified using our Python script; Macrobiotus basiatus; present study	0.00502513	0.0100503	0.0100503	0.0165779	0.00502513	0.0100503	0.00502513	0.00502513	0.00502513
	11. sequences identified using our Python script; Macrobiotus basiatus; present study	0	0.00502513	0.00502513	0.0170754	0	0.00502513	0	0	0	0.00502513
	12. sequences identified using our Python script; Macrobiotus basiatus; present study	0	0.00502513	0.00502513	0.0170754	0	0.00502513	0	0	0	0.00502513	0
	13. sequences identified using our Python script; Macrobiotus basiatus; present study	0	0.00502513	0.00502513	0.0160754	0	0.00502513	0	0	0	0.00502513	0	0
	14. sequences identified using our Python script; Macrobiotus basiatus; present study	0	0.00502513	0.00502513	0.0170754	0	0.00502513	0	0	0	0.00502513	0	0	0
	15. Paramacrobiotus experimentalis, Macrobiotus basiatus; OTU72880; present study	0	0.00502513	0.00502513	0.0170754	0	0.00502513	0	0	0	0.00502513	0	0	0	0
	16. Telema cucurbitina; KT319093	0	0.00502513	0.00502513	0.0160754	0	0.00502513	0	0	0	0.00502513	0	0	0	0	0
	17. Drosophila simulans; DQ235279	0.0100503	0.0150754	0.0150754	0.0175729	0.0100503	0.0150754	0.0100503	0.0100503	0.0100503	0.0150754	0.0100503	0.0100503	0.0100503	0.0100503	0.0100503	0.0100503
	18. Porcellio dilatatus; AJ306314	0	0.00502513	0.00502513	0.0170754	0	0.00502513	0	0	0	0.00502513	0	0	0	0	0	0	0.0100503
	19. Phyllonorycter blancardella; FM883706	0	0.00502513	0.00502513	0.0160754	0	0.00502513	0	0	0	0.00502513	0	0	0	0	0	0	0.0100503	0
	20. the microbiome of a full community of tardigrades; Otu003606	0.0160754	0.0160754	0.0160754	0.0183486	0.0160754	0.0160754	0.0160754	0.0160754	0.0160754	0.0160754	0.0160754	0.0160754	0.0160754	0.0160754	0.0160754	0.0160754	0.0160754	0.0160754	0.0160754
	21. the microbiome of a full community of tardigrades; Otu000180	0.175879	0.170854	0.180905	0.261307	0.175879	0.180905	0.175879	0.175879	0.175879	0.180905	0.175879	0.175879	0.175879	0.175879	0.175879	0.175879	0.175879	0.175879	0.175879	0.201005
Rickettsiales	22. Paramacrobiotus sp.; OTU148878	0.301508	0.296482	0.301508	0.39196	0.301508	0.306533	0.301508	0.301508	0.301508	0.306533	0.301508	0.301508	0.301508	0.301508	0.301508	0.301508	0.296482	0.301508	0.301508	0.311558	0.266332
	24. Paramacrobiotus sp.; OTU2067	0.21608	0.211055	0.21608	0.326633	0.21608	0.221106	0.21608	0.21608	0.21608	0.221106	0.21608	0.21608	0.21608	0.21608	0.21608	0.21608	0.226131	0.21608	0.21608	0.231156	0.231156	0.155779
	25. Paramacrobiotus sp.; OTU5075	0.221106	0.21608	0.221106	0.331658	0.221106	0.226131	0.221106	0.221106	0.221106	0.226131	0.221106	0.221106	0.221106	0.221106	0.221106	0.221106	0.231156	0.221106	0.221106	0.236181	0.236181	0.160804	0.00502513
	26. Paramacrobiotus sp.; OTU6238	0.21608	0.211055	0.21608	0.326633	0.21608	0.221106	0.21608	0.21608	0.21608	0.221106	0.21608	0.21608	0.21608	0.21608	0.21608	0.21608	0.226131	0.21608	0.21608	0.231156	0.231156	0.155779	0	0.00502513
	27. Paramacrobiotus sp.; OTU8970	0.221106	0.21608	0.221106	0.331658	0.221106	0.226131	0.221106	0.221106	0.221106	0.226131	0.221106	0.221106	0.221106	0.221106	0.221106	0.221106	0.231156	0.221106	0.221106	0.236181	0.236181	0.155779	0.00502513	0.0100503	0.00502513
	28. Paramacrobiotus sp.; OTU12490	0.231156	0.226131	0.231156	0.336683	0.231156	0.236181	0.231156	0.231156	0.231156	0.231156	0.231156	0.231156	0.231156	0.231156	0.231156	0.231156	0.241206	0.231156	0.231156	0.246231	0.246231	0.165829	0.0150754	0.0201005	0.0150754	0.0201005
	29. Paramacrobiotus sp.; OTU14517	0.21608	0.211055	0.21608	0.326633	0.21608	0.221106	0.21608	0.21608	0.21608	0.221106	0.21608	0.21608	0.21608	0.21608	0.21608	0.21608	0.226131	0.21608	0.21608	0.231156	0.231156	0.155779	0	0.00502513	0	0.00502513	0.0150754
	30. Paramacrobiotus sp.; OTU18040	0.211055	0.20603	0.211055	0.321608	0.211055	0.21608	0.211055	0.211055	0.211055	0.21608	0.211055	0.211055	0.211055	0.211055	0.211055	0.211055	0.221106	0.211055	0.211055	0.226131	0.236181	0.160804	0.00502513	0.0100503	0.00502513	0.0100503	0.0201005	0.00502513
	31. Paramacrobiotus sp.; OTU18773	0.261307	0.256281	0.261307	0.361809	0.261307	0.266332	0.261307	0.261307	0.261307	0.266332	0.261307	0.261307	0.261307	0.261307	0.261307	0.261307	0.271357	0.261307	0.261307	0.271357	0.241206	0.241206	0.135678	0.140704	0.135678	0.140704	0.150754	0.135678	0.140704
	32. Paramacrobiotus sp.; OTU23952	0.221106	0.21608	0.221106	0.331658	0.221106	0.226131	0.221106	0.221106	0.221106	0.226131	0.221106	0.221106	0.221106	0.221106	0.221106	0.221106	0.231156	0.221106	0.221106	0.236181	0.236181	0.160804	0.00502513	0.0100503	0.00502513	0.0100503	0.0201005	0.00502513	0.0100503	0.140704
	33. Paramacrobiotus sp.; OTU24316	0.211055	0.20603	0.211055	0.321608	0.211055	0.21608	0.211055	0.211055	0.211055	0.21608	0.211055	0.211055	0.211055	0.211055	0.211055	0.211055	0.221106	0.211055	0.211055	0.236181	0.226131	0.160804	0.00502513	0.0100503	0.00502513	0.0100503	0.0201005	0.00502513	0.0100503	0.140704	0.0100503
	34. Paramacrobiotus sp.; OTU25370	0.221106	0.21608	0.221106	0.326633	0.221106	0.226131	0.221106	0.221106	0.221106	0.226131	0.221106	0.221106	0.221106	0.221106	0.221106	0.221106	0.231156	0.221106	0.221106	0.236181	0.251256	0.170854	0.040201	0.0452261	0.040201	0.0452261	0.0552764	0.040201	0.0351759	0.125628	0.0452261	0.0452261
	35. Paramacrobiotus sp.; OTU33181	0.226131	0.221106	0.226131	0.336683	0.226131	0.231156	0.226131	0.226131	0.226131	0.231156	0.226131	0.226131	0.226131	0.226131	0.226131	0.226131	0.236181	0.226131	0.226131	0.241206	0.231156	0.150754	0.0201005	0.0251256	0.0201005	0.0251256	0.0351759	0.0201005	0.0251256	0.130653	0.0251256	0.0251256	0.0603015
	36. Paramacrobiotus fairbanksi; OTU15863	0.226131	0.221106	0.226131	0.336683	0.226131	0.231156	0.226131	0.226131	0.226131	0.231156	0.226131	0.226131	0.226131	0.226131	0.226131	0.226131	0.236181	0.226131	0.226131	0.241206	0.241206	0.165829	0.0100503	0.0150754	0.0100503	0.0150754	0.0251256	0.0100503	0.0150754	0.145729	0.0150754	0.0150754	0.0502513	0.0301508
