# Supplementary material for: Playing Peekaboo with a Master Manipulator: Metagenetic Detection and Phylogenetic Analysis of Wolbachia Supergroups in Freshwater Invertebrates
Source: Int J Mol Sci. 2023 May 28;24(11):9400. doi: 10.3390/ijms24119400 (PMC10253400; doi:10.3390/ijms24119400)
Supplement: Supplementary file 1 [file ijms-24-09400-s001.zip › Tables S3-S4.xls]

## Sheet: otu_strong
# Constructed from biom file
#OTU ID	OTU representative sequence	AP	AS	CON	RAC	taxonomy
4355811	GACTACGGTATCTAATCCTGTTTGCTCCCCACGCTTTCGCACCTCAGCGTCAGTACCGAGCCAGTGAGCCGCCTTCGCCACTGGTGTTCCTCCGAAAATCTACGAATTTCACCTCTACACTCGGAGTTCCACTCACCTCTCTCGGACTCAAGACTGACAGTATCAAAGGCAGTTCCGAGGTTGAGCCCCGGGATTTCACCCCTAACTTATCAATCCGCCTACGTGCGCTTTACGCCCAGTGATTCCGAACA	1	0	0	0	k__Bacteria; p__Proteobacteria; c__Alphaproteobacteria; o__Rhizobiales; f__Hyphomicrobiaceae; g__; s__
259732	GCTAGTTGGTGGAGTAATAGCCCACCAAGGCGACGATCAGTAGCTGGTCTGAGAGGATGACCAGCCACATTGGAACTGAGACACGGCCCAAACTCCTACGGGAGGCAGCAGTGGGGAATTTTGCGCAATGGGCGAAAGCCTGATGCAGCCATGCCGCG	0	0	0	1	k__Bacteria; p__Proteobacteria; c__Alphaproteobacteria; o__Caulobacterales; f__Caulobacteraceae; g__Brevundimonas; s__diminuta
223097	GCTAGTTGGTGGAGTAATAGCCTACCAAGGCGACGATCAGTAGCTGGTCTGAGAGGACGACCAGCCACACTGGGACTGAGACACGGCCCAGACTCCTACGGGAGGCAGCAGTGGGGAATTTTGGACAATGGGGGCAACCCTGATCCAGCAATGCCGCGTGTGTGAAGAAGGCCTTCGGGTTGTAAAGCACTTTTGTCAGGAACGAAACGGTGGGGGCTAATATCCTCTGCTAATGACGGTACCTGAAGAA	0	0	1099	4	k__Bacteria; p__Proteobacteria; c__Betaproteobacteria; o__Burkholderiales; f__Oxalobacteraceae; g__; s__
301721	GCTAGTTGGTGGAGTAATAGCCTACCAAGGCGACGATGCATAGCCGACCTGAGAGGGTGATCGGCCACACTGGGACTGAGACACGGCCCAGACTCCTACGGGAGGCAGCAGTAGGGAATCTTCCACAATGGACGAAAGTCTGATGGAGCAACGCCGCGTGAGTGATGAAGGTTTTCGGATCGTAAAACTCTGTTGTAAGGG	34	84	0	0	k__Bacteria; p__Firmicutes; c__Bacilli; o__Lactobacillales; f__Streptococcaceae; g__; s__
816470	GAATACCAGGGTATCTAATCCTGTTTGCTCCCCACGCTTTCGCGCCTCAGCGTAAGTTACAGACCAAAGAGTCGCCTTCGCCACTGGTGTTCCTCCATATCTCTACGCATTTCACCGCTACACATG	1	0	0	0	k__Bacteria; p__Firmicutes; c__Bacilli; o__Bacillales; f__Bacillaceae; g__; s__
3950306	GCTAGTTGGTGGAGTAATAGCCTACCAAGGCGACGATCCATAGCTGGTCTGAGAGGATGATCAGCCACACTGGGACTGAGACACGGCCCAGACTCCTACGGGAGGCAGCAGTGGGGAATATTGGACAATGGGGGCAACCCTGATCTAGCCATGCCGCGTGAGCGATGAAGGCCCTAGGGTTGTAAAGCTCTTTCAGCGGGGAGGATAATGACGGTACTAGCAGAAGAAGCCCCGGCTAACTCCGTGCCAGC	6	0	0	0	k__Bacteria; p__Proteobacteria; c__Alphaproteobacteria; o__; f__; g__; s__
533625	GACTACCAGGGTATCTAATCCTGTTTGCTCCCCACGCTTTCGCACCTCAGCGTCAATACTTGTCCAGTCAGTCGCCTTCGCCACTGGTGTTCTTCCGAATATCTACGAATTTCACCTCTACACTCGGAATTCCACTGACCTCTCCAAGATTCTAGCGATCTAGTTTCAAAGGCAGTTCCGGGGTTGAGCCCCGGGCTTTCACCTCTGACTTGAATCGCCGCCTACGTGCGCTTTACGCCCAGTAATTCCGA	0	0	0	1526	k__Bacteria; p__Proteobacteria; c__Alphaproteobacteria; o__Sphingomonadales; f__Sphingomonadaceae; g__Novosphingobium; s__
339135	GACTACCAGGTATCTAATCCTGTTTGCTCCCCACGCTTTCGCGCCTCAGCGTCAGTTATAGGCCAAAGAGTCGCCTTCGCCACTGGTGTTCCTCCACATCTCTACGCATTTCACCGCTACACGTGGAATTCCACTCTTCTCTCCTATACTCAAGCCTCCCAGTTTCCAAT	1	6	0	0	k__Bacteria; p__Firmicutes; c__Bacilli; o__Bacillales; f__[Exiguobacteraceae]; g__Exiguobacterium; s__
262106	GACTACCAGGGTATCTAATCCTGTTTGCTACCCTAGCTTTCGTGCCTCAGCGTCAGAAGAGATCCAGTGAGCCGCTTTCGCCACCGGTGTTCCTTAGGATATCAACGCATTTCACCGCTCCACCCTAAGTTCCGCTCACCTCTATCTCCCTCAAGCACGGCAGTATTGAGCGCAGTTCCTCGGTTGAGCCGAGGGATTTCACACCCAACTTTCCGCGCCGCCTACGCACCCTTTAAGCCCAGTAATTCCGA	0	0	278	0	k__Bacteria; p__Planctomycetes; c__Planctomycetia; o__Pirellulales; f__Pirellulaceae; g__; s__
572695	GACTACCAGGGTATCTAATCCTGTTTGCTCCCCACGCTTTCGTGCCTCAGCGTCAGTTTTAGTTTAGTGAGCTGCCTTCGCAATCGGTGTTCTGTATCATATCTAAGCATTTCACCGCTACATGACACATTCCGCCCACCTCAACTATACTCAAGACTACCAGTTTCAACGGCAATTTTACAGTTAAGCTGCAAACTTTCACCTCTGACTTAGTAATCCGCCTACGCACCCTTTAAACCCAATA	0	0	2	0	k__Bacteria; p__Bacteroidetes; c__Sphingobacteriia; o__Sphingobacteriales; f__; g__; s__
511344	GACTACCAGGGTATCTAATCCTGTTTGCTCCCCACGCTTTCGCACCTCAGCGTTAGTATCGAGCCAGTGAGCCGCCTTCGCCACTGGTGTTCCTCCGAATATCTACGAATTTCACCTCTACACTCGGAGTTCCACTCACCTCTTCCGATCTCGAGATCGCCAGTATCAAAGGCAGTTCCGGAGTTGAGCTCCGGGATTTCACCCCTGACTTGACGACCCGCCTACGTGCGCTTTACGCCCAGTAATTCCGA	1	0	2	0	k__Bacteria; p__Proteobacteria; c__Alphaproteobacteria; o__Rhizobiales; f__Hyphomicrobiaceae; g__Rhodoplanes; s__
154727	GCTAGTTGGTGGAGTAATAGCCTACCAAGGCAACGATCCGTAGCTGGTCTGAGAGGATGATCAGCCACACTGGGACTGAGACACGGCCCAGACTCCTACGGGAGGCAGCAGTGGGGAATTTTGGACAATGGGGGCAACCCTGATCCAGCCATGCCGCGTGAGTGATGAAGGCCTTCGGGTTGTAAAGCTCTTTCAGCGAGGAGGATACTGAGGGTACTCGCAGA	1	0	1	0	k__Bacteria; p__Proteobacteria; c__Betaproteobacteria; o__; f__; g__; s__
807215	GCTAGTTGGTGGAGTAATAGCCTACCAAGGCGACGATCCATAGCTGGTCTGAGAGGATGATCAGCCACACTGGGACTGAGACACGGCCCAGACTCCTACGGGAGGCAGCAGTGGGGAATATTGGACCAT	1	0	2	0	k__Bacteria; p__Proteobacteria; c__Gammaproteobacteria; o__Xanthomonadales; f__Xanthomonadaceae; g__; s__
835361	GACTACCAGGGTCTCTAATCCTGTTTGCTCCCCACGCTTTCGCACCTCAGTGTCAGTATCAATCCAGGAAGCCGCCTTCGCCACTGATGTTCTTTCCGATATCTACGCATTTCACCGCTACACCGGAAATTCCGCTTCCCTCTATTGTACTC	0	0	0	2	k__Bacteria; p__Proteobacteria; c__Gammaproteobacteria; o__Oceanospirillales; f__SUP05; g__; s__
366930	GCTAGTTGGTGGAGTAATAGCCTACCAAGGCAAAGATCCGTAGATGGTCTGAGAGGACGATCAGCCACACTGGGAATGAGACACGGCCCAGACTCCTACGGGAGGCAGCAGTGGGGAATATTGGACAATGGGGGCAACCCTGATCCAGCAATGCCGCGTGTGTGAAGAAGGCCTTCGGGTTGTAAAGCACTTTTGGTGGGG	0	0	0	1	k__Bacteria; p__Proteobacteria; c__; o__; f__; g__; s__
4437867	GCTAGTTGGTGGAGTAATAGCCTACCAAGGCGACGATCGGTAGCTGGTCTGAGAGGATGATCAGCCACACTGGGACTGAGACACGGCCCAGACTCCTACGGGAGGCAGCAGTGGGGAATATTGGACAATGGGCGCAAGCCTGATCCAGCCATGCCGCGTGAGTGATGAAGGCCCTAGGGTTGTAAAGCTCTTTCGGCGGGGACGATAATGACGGTACCCGCAGAAGAAGCCCCGGCTCACTTCGGGCCAG	0	0	4	0	k__Bacteria; p__Proteobacteria; c__Alphaproteobacteria; o__Rhodospirillales; f__Rhodospirillaceae; g__Magnetospirillum; s__
220164	GATAGTTGGTGGAGTAATAGCCTACCAAGGCGACGACGGGTAGCTGGTCTGAGAGGATGATCAGCCACACTGGCACTGGAACACGGGCCAGACTCCTACGGGAGGCAGCAGTGAGGAATTTTGCGCAATGGGAGCAATCCTGACGCAGCAACGCCGCGTGGGTGAAGAAGGCCTTCGGGTCGTAAAGCCCTGTCGGGCGGGAAGAATGTCTCGAAAG	0	0	1	0	k__Bacteria; p__Proteobacteria; c__Deltaproteobacteria; o__Syntrophobacterales; f__Syntrophobacteraceae; g__Syntrophobacter; s__
82193	GCTAGTTGGTGGAGTAATAGCCTACCAAGGCAACGATCCGTAGCTGGTCTGAGAGGACGATCAGCCACACTGGGACTGAGACACGGTCCAGACTCCTACGGGAGGCAGCAGTGGGGAATTTTGGACAATGGGCGAAAGCCTGATCCAGCAATGCCGCGTGCAGGACGAAGGCCTTCGGGTTGTAAACTGCTTTTGTACGGAACGAAACGGTCTCT	0	0	0	5	k__Bacteria; p__Proteobacteria; c__Betaproteobacteria; o__Burkholderiales; f__Comamonadaceae; g__; s__
689727	GCTAGTTGGTGGAGTAATAGCCTACCAAGGCGACGATCAGTAGCCGGACTGAGAGGTCGAACGGACACATTGGGACTGAGACACGGCCCAGACTCCTACGGGAGGCAGCAGTGGGGAATATTGCGCAATGGGGGAACCCCTGACGCAGCGACGCCGCGTGAAGGATGA	0	0	1	0	k__Bacteria; p__Firmicutes; c__Clostridia; o__Clostridiales; f__Ruminococcaceae; g__; s__
686219	GCTAGTTGGTGGAGTAATAGCCTACCAAGGCTACGATGCATAGCCGATCTGAGAGGGTGATCGGACACACTGGGACTGAGACATGGCCCAGACTCCTACGGGAGGCAGCAGTAGGGAATCTTCCACAATGGACGAAACCCTGATGGAGCAACGCCGCGTGAGTGATGAAGGTTTTCGGATCGTAAAACTCTGT	0	0	1	0	k__Bacteria; p__Firmicutes; c__Bacilli; o__Bacillales; f__Paenibacillaceae; g__Ammoniphilus; s__
4470542	GCTAGTTGGTGGAGTAATAGCCTACCAAGGCGACGATCAGTAGCTGGTCTGAGAGGATGACCAGCCACACTGGGACTGAGACACGGCCCAGACTCCTACGGGCGGCAGCAGTGGGGAATATTGGACAATGGGCGCAAGCCTGATCCAGCCATGCCGCGTGCGTGACGAAGGTCTTCGGATTGTAAAGCTCTTTTGCCAGGGACGATAATGACGGTACCTGGAGAATAGGCCCCGGCTAACTT	0	0	0	3	k__Bacteria; p__Proteobacteria; c__Alphaproteobacteria; o__Rhizobiales; f__Hyphomicrobiaceae; g__Hyphomicrobium; s__
959160	CCTACGGGGGGCTGCAGTGGGGAATATTGCACAATGGGCGCAAGCCTGATGCAGCAACGCCGCGTGAGGGACGACGGCCTTCGGGTTGTAAACCTCTTTTAGCAGGGAAGAAGCGAAAGTGACGGTACCTGCAGAAAAAGCACCGGCTAACTACGTGCCAGCAGCCGCGGTAATACGGAGGGTGCAAGCGTTAT	0	1	0	0	k__Bacteria; p__Actinobacteria; c__Actinobacteria; o__Actinomycetales; f__Microbacteriaceae; g__Mycetocola; s__
4358507	GACTACCAGGGTATCTAATCCTGTTTGCTCCCCACGCTTTCGCACCTCAGCGTCAGTTCCGGACCAGTAAGCCGCCTTCGCCACTGGTGTTCTTCCTAATATCTACGAATTTCACCTCTACACTCGGAATTCCACTCACCTCTCTCGACCTCAAGAACAGGAGTTTCAAAGGCAGTTCCAAGGTTGAGCCCTGGGATTTCACCTCTGACTTTCTGTTCCGCCTACGTGCGCTTTACGCCCAGTAATTCCGA	0	0	10	2	k__Bacteria; p__Proteobacteria; c__Alphaproteobacteria; o__Rhodobacterales; f__Rhodobacteraceae; g__Rhodobacter; s__
4359695	GACTACCAGGGTATCTAATCCTGTTTGCTCCCCCCGCTTTCGCACCTCAGCGTCAGTATCGAGCCAGTGAGCCGCCTTCGCCACTGGTGTTCCTCCGAATATCTACGAATTTCACCTCTACACTCGGAATTCCATCCCCCTCTACCGTACTCAAGCCTTGCAGTCACAAAGGCAGTTCCCAGGTTGAGCCCGGGGATTTCACCTCTGTCTTACAAGACCGCCTGCGCACGCTTTACGCCCAGTAATTCCGA	0	0	1	1	k__Bacteria; p__Proteobacteria; c__Betaproteobacteria; o__Nitrosomonadales; f__Nitrosomonadaceae; g__; s__
819999	GCTAGTTGGTGGAGTAATAGCCCACCAAGGCGACGATCGGTAGCTGGTCTGAGAGGATGATCAGCCACACTGGAACTGAGACACGGTCCAGACTCCTACGGGAGGCAGCAGTGGGGAATATTGGACAATGGGCGCAAGCCTGATCCAGCCATACCGCGTGGGTGAAGAAGGCCTTCGGGTTGTAAAGCCCTTTTGTTGGGAAAGAAATCCTGTC	1	0	162	2	k__Bacteria; p__Proteobacteria; c__Gammaproteobacteria; o__Enterobacteriales; f__Enterobacteriaceae; g__; s__
571433	GCTAGTTGGTGGAGTAATAGCCTACCAAGGCAACGATCAGTATCCGGCCTGAGCGGGCGGACGGACACACTGGGACTGAGACACGGCCCAGACTCCTACGGGAGGCAGCAGTGGGGAATTGTTCGCAATGGGCGCAAGCCTGACGACGCAACGCCGCGTGGAGGATG	0	0	4	0	k__Bacteria; p__Acidobacteria; c__Acidobacteria-6; o__iii1-15; f__mb2424; g__; s__
750031	GATTACCAGGGTATCTAATCCTGTTTGCTCCCCACACTTTCGCACCTCAGCGTCAGTATCGAGCCAGTGAGCCGCCTTCGCCACTGGTGTTCCTCCGAATATCTACGAATTTCACCTCTACACTCGGAATTCCACTCACCTCTCTCGAACTCAAGACTAGCAGTATCAAAGGCAGTTCCAGGGTTGAGCCCTGGGATTTCACCTCTGACTGACTAATCCGCCTACGTACGCTTTACGCCCAGTACTTCCGA	27	0	0	1	k__Bacteria; p__Proteobacteria; c__Alphaproteobacteria; o__Rhodobacterales; f__Rhodobacteraceae; g__; s__
2920135	GCTAGTTGGTGGAGTAATAGCCTACCAAGGCGACGATCCATAGCTGGTCTGAGAGGATGATCAGCCACACTGGGACTGAGACACGGCCCAGACTCCTACGGGAGGCAGCAGTGGGGAATATTGGACAATGGGCGCAAGCCTGATCCAGCCATGCCGCGTGAGTGATGAAGGCCTTAGGGTTGTAAAGCTCTTTCAGTGGGGACGATAATGACGGTACCCACAGAAGAAGCCCCGGCTAACTTCGTG	0	0	165	0	k__Bacteria; p__Proteobacteria; c__Alphaproteobacteria; o__Rhizobiales; f__Hyphomicrobiaceae; g__Devosia; s__
894654	GCTAGTTGGTGGAGTAATAGCCTGCCAAGGCGACGATCCATAGCTGGTCTGAGAGGATGATCAGCCACACTGGGACTGAGACACGGCCCAGACTCCTACGGGAGGCAGCAGTGGGGAATATTGGACAATGGGG	4	0	2	0	k__Bacteria; p__Proteobacteria; c__Gammaproteobacteria; o__Legionellales; f__Legionellaceae; g__; s__
4735	GACTACCAGGGTATCTAATCCTGTTTGCTCCCCACGCTTTCGCACCTCAGCGTCAGTACCGAGCCAGTGAGCCGCCTTCGCCACTGGTGTTCTTCCGAATATCTACGAATTTCACCTCTACACTCGGAGTTCCACTCACCTCTCCCGGACTCAAGACTGACAGTATCAAAGGCAGTTCCGAGGTTGAGCCCCGGGATTTCACCCCTAACTTATCAATCCGCCTACGTGCGCTTTACGCCCAGTGATTCCGA	94	0	10	1	k__Bacteria; p__Proteobacteria; c__Alphaproteobacteria; o__Rhizobiales; f__Methylocystaceae; g__Methylosinus; s__sporium
348378	GACTACCAGGGTATCTAATCCTGTTTGCTCCCCACGCTTTCGCGCCTCAGCGTCAGTAGTCGTCCAGGTAGGCGCCTTCGCCCCCGGTGTTCCTTCACATCTCTACGGATTTTACCCCTACACGTGAAATTCCCCTACCCCCTCCGACACTCTAGACTAGCAGTTTCAGACG	0	0	0	23	k__Bacteria; p__Proteobacteria; c__Deltaproteobacteria; o__Bdellovibrionales; f__Bacteriovoracaceae; g__; s__
558862	GCTAGTTGGTGGAGTAATAGCCTACCAAGGCTACGATCAGTAACTGGTCTGAGAGGATGATCAGTCACACTGGAACTGAGACACGGTCCAGACTCCTACGGGAGGCAGCAGTAAGGAATATTGCTCAATGGGAGAAATCCTGAAGCAGCAACGCCGCGTGAGGGATGAAGGGCTTTTGCTCGTAAACCTCTGT	0	0	0	4	k__Bacteria; p__Chlorobi; c__SJA-28; o__; f__; g__; s__
594355	GCTTGTTGGTGGAGTAATAGCCTACCAAGGCAACGATCCATAGCTGGTCTGAGAGGACGATCAGCCACACTGGGACTGAGACACGGCCCAGACTCCTACGGGAGGCAGCAGTGGGGAATATTGGACAATGGGGGCAACCCTGATCCAGCAATGCCGCGTGAGTGAAGAAGGCCTTCG	0	0	0	1	k__Bacteria; p__Proteobacteria; c__Betaproteobacteria; o__Burkholderiales; f__Oxalobacteraceae; g__Polynucleobacter; s__
593437	GCTAGTTGGTGGAGTAATAGCCTGCCAAGCCGACGATCCATAGCTGGTTTGAGAGGATGATCAGCCACACTGGGACTGAGACACGGCCCAGACTCCTACGGGAGGCAGCAGTGGGGAATCTTAGACAATGGGGGAAACCCTGATCTAGCCATGCCGCGTGAGCGATGAA	1	0	13	4	k__Bacteria; p__Proteobacteria; c__Alphaproteobacteria; o__Rhodobacterales; f__Rhodobacteraceae; g__; s__
4393783	GACTACCAGGGTATCTAATCCTGTTTGCTCCCCACGCTTTCGAGCATGAGCGTCAGTGTCATCCCAGGGGGCTGCCTTCGCCAGCGGTGTTCTTCCACATCTCTACGCATTTCACTGCTACACGTGGAGTTCCACCCCCCTCTGA	0	0	1	0	k__Bacteria; p__Proteobacteria; c__Betaproteobacteria; o__; f__; g__; s__
592433	GTAGTTGGTGAGTAATAGCCTACCAAGGCAACGATCTATAGCTGGTCTGAGAGGATGATCAGCCACACTGGAACTGAGACACGGTCCAGACTCCTACGGGAGGCAGCAGTGAGGAATATTGGACAATGGGCGAAAGCCTGATCCAGCCATGCCGCGTGAGTGAAGAAGGCCTTAGGGTTGTAAAACTCTTTTAGCAGGGAAGATAATGACGGTACCTGCAGAAAAAGCTCCGGCTAACTCCGTGCCAGCAG	0	0	0	7	k__Bacteria; p__Proteobacteria; c__Alphaproteobacteria; o__Rickettsiales; f__Rickettsiaceae; g__; s__
1111856	GACTACCAGGGTATCTAATCCTGTTTGCTCCCCACGCTTTCGTGCCTCAACGTCAGGTTTGGACCAAGAAGCTGCCTTCGCCATTGGTGTTCCTCTCGAGATCTACGCATTTTACCGCTACTCCGAGAATTCCACTTCTCTCTTCCAACCTC	1	0	0	0	k__Bacteria; p__TM6; c__SJA-4; o__; f__; g__; s__
405006	GAATACCAGGGTATCTAATCCTGTTTGCTCCCCACGCTTTCGCGCCTCAGCGTCAGTTACAGACCAAAGAGTCGCCTTCGCCACTGGTGTTCCTCCACATATCTACGCATTTCACCGCTACACCTGGAATTCCACTCTTCTCTTCTGTACTCAAGCCTTCCAGTTTCCAATGACCCTCCCCGGTTGAGCCGGGGGCTTTCACATCAGACTTCAAAGGCC	0	1	0	0	k__Bacteria; p__Firmicutes; c__Bacilli; o__Bacillales; f__; g__; s__
638076	GCTAGTTGGTGGAGTAATAGCCTACCAAGGCGACGATGCATAGCCGACCTGAGAGGGTGAACGGCCACACTGGGACTGAGACACAGCCCAGACTCCTACGGGAGGCAGCAGTAGGGAATCTTCCACAATGGACGCAAGTCTGATGGAGCAACGCCGCGTGAGTGATGAAGGTTTTCGGATCGTA	1	0	0	0	k__Bacteria; p__Firmicutes; c__Bacilli; o__Bacillales; f__Paenibacillaceae; g__Paenibacillus; s__chondroitinus
550525	GCTAGTTGGTGGAGTAATAGCCTACCAAGGCGACGATCCATAGCTGGTCTTAGAGGATGATCAGCCACACTGGGACTGAGACACGGCCCAGACTCCTACGGGAGGCAGCAGCGGGGAATATTGGACAATG	0	0	1	0	k__Bacteria; p__Proteobacteria; c__Alphaproteobacteria; o__Sphingomonadales; f__Erythrobacteraceae; g__; s__
623091	CTAGTTGGTGGAGTAATAGCCTACCAAGGCGACGATCCATAGCTGGTCTGAGAGGATGATCAGCCACACTGGGACTGAGACACGGCCCAGACTCCTACGGGAGGCAGCAGTGGGGAATATTGGACAATGGGCGCAAGCCTGATCCAGCCATGCCGCGTGTGTGATGAAGGCCTTAGGGTTGTAAAGCACTTTCACCGATGAAGATAATGACGGTAGTCGGAGAAGAAGCCCCGGCTAACTTCGTGCCAGCA	0	0	94	81	k__Bacteria; p__Proteobacteria; c__Alphaproteobacteria; o__Rhizobiales; f__Phyllobacteriaceae; g__; s__
4387312	GACTACCAGGGTATCTAATCCTGTTTGCTCCCCACGCTTTCGTGCATGAGCGTCAGTGCAGGCCCAGGGGATTGCCTTCGCCATCGGTGTTCCTCCGCATATCTACGCATTTCACTGCTACACGCGGAATTCCATCCCCCTCTGCCGCACTCTAGCCATGCAGTCACAAATGCAGTTCCCAGGTTAAGCCCGGGGATTTCACATCTGTCTTGC	0	0	1	4	k__Bacteria; p__Proteobacteria; c__Betaproteobacteria; o__Burkholderiales; f__Comamonadaceae; g__; s__
4437288	GCTAGTTGGTGGAGTAATAGCCTACCAAGGCCACGATCAGTAGCCGACCTGAGAGGGTGATCGGCCACACTGGAACTGAGACACGGTCCAGACTCCTACGGGAGGCAGCAGTGGGGAATATTGCACAATGGGCGCAAGCCTGATGCAGCAACGCCGCGTGAGCGATGAAGGCTTTCGGGTCGTAAAACTCTGTCCTAAGGGAAGATAATGACGGTACCTTAGGAGGAAGCCCCGGCTAACTACGTGCCAGC	0	0	0	8	k__Bacteria; p__Firmicutes; c__Clostridia; o__Clostridiales; f__[Acidaminobacteraceae]; g__; s__
4441442	GACTACCGGGTATCTAATCCTGTTTGCTCCCCACGCTTTCGTGCATGAGCGTCAGTACAGGTCCAGGGGATTGCCTTCGCCATCGGTGTTCCTCCGCATATCTACGCATTTCACTGCTACACGCGGAATTCCATCCCCCTCTACCGTACTCTAGCTGTGCAGTCACAAGTGCAGTTCCCAGGTTAAGCCCGGGGATTTCACACCTGTCTTGCACA	0	0	0	17	k__Bacteria; p__Proteobacteria; c__Betaproteobacteria; o__Rhodocyclales; f__Rhodocyclaceae; g__KD1-23; s__
578572	GACTACCAGGGTATCTAATCCTGTTTGCTCCCCACGCTTTCGTGCATGAGCGTCAGTACAGGTCCAGGGGATTGCCTTCGCCATCGGTGTTCCTCCGCATATCTACGCATTTCACTGCTACACGCGGAATTCCATCCCCCTCTACCGTACTCTAGCTATACAGTCACAAATGCAGGTCCCAGGTTGAGCCCGGGGATTTCACATCTGTCTTATATAACCGCCTGCGCACGCTTTACGCCCAGTAATTCCGA	0	0	34	802	k__Bacteria; p__Proteobacteria; c__Betaproteobacteria; o__Burkholderiales; f__Comamonadaceae; g__; s__
587912	GCTAGTTGGTGGAGTAATAGCCTACCAAGGCGACGATCCATAGCTGGTCTGAGAGGATGATCAGCCACACTGGGACTGAGACACGGCCCAGACTCCTACGGGAGGCAGCAGTGGGGAATATTGGACAATGGGGGCAACCCTGATCCAGCCA	83	0	6	0	k__Bacteria; p__Proteobacteria; c__Gammaproteobacteria; o__Cardiobacteriales; f__; g__; s__
172172	GCTAGTTGTGGAGTAATAGCCTACCAAGGCAACGATCCGTAGCTGGTCTGAGAGGACGATCAGCCACACTGGGACTGAGACACGGCCCAGACTCCTACGGGAGGCAGCAGTGGGGAATATTGGACAATGGGGGCAACCCTGATCCAGCAATGCCGCGTGTGTGAAGAAGGCCTTCGGGTTGTAAAGCACTTTTGGTGGGGAAGAAACTTTAC	0	0	0	36	k__Bacteria; p__Proteobacteria; c__Gammaproteobacteria; o__Legionellales; f__Coxiellaceae; g__; s__
817707	GACTACCAGGGTATCTAATCCTGTTTGCTCCCCACGCTTTCGCACCTCAGCGTCAGTATCGAGCCAGTGAGCCGCCTTCGCCACTGGTGTTCCTCCGAATATCTACGAATTTCACCTCTACACTCGGAATTCCACTCACCTCTCTCGAACTCAAGACTGGGAGTTTTGAAGGCAGTTCCGAGGTTGAGCCCCGGGATTTCACCCCCAACTTTCCAATCCGCCTACGCGCGCTTTACGCCCAGTAATTCCGA	0	0	0	142	k__Bacteria; p__Proteobacteria; c__Alphaproteobacteria; o__Rhodobacterales; f__Rhodobacteraceae; g__; s__
575993	GCTAGTTGGTGGAGTAATAGCCCACCAAGGCAACGATGGGTATGTGGTCTGAGAGGATGATCACACACACTGGAACTGAGACACGGTCCAGACTCCTACGGGAGGCAGCAGTAGGGAATATTGCACAATGGGGGAAACCCTGATGCAGCAACGCCGCGTGAGTGAAGAAGGCCCTTGGGTTGTAAAGCTCTTTAGCGAGGGAAGAAGGTAGTTACGGTGAATAATCGTGATTGCTGACGGTACCTCGAGAA	0	0	0	514	k__Bacteria; p__Proteobacteria; c__Deltaproteobacteria; o__Spirobacillales; f__; g__; s__
1865014	GACTACCAGGGTATCTAATCCTGTTTGCTCCCCACACTTTCGCACCTCAGCGTCAGTATCGAGCCAGTGAGCCGCCTTCGCCACTGGTGTTCCTCCGAATATCTACGAATTTCACCTCTACACTCGGAATTCCACTCACCTCTCTCGAACTCAAGACTAGCAGTATCAAAGGCAGTTCCAGGGTTGAGCCCTGGGATTTCACCTCTGACTGACTAATCCGCCTACGTGCGCTTTACGCCCAGTAATTCCGA	486	0	0	0	k__Bacteria; p__Proteobacteria; c__Alphaproteobacteria; o__Rhodobacterales; f__Rhodobacteraceae; g__; s__
251779	GCTAGTTGGTGGAGTAATAGCCCACCAAGGCGACGATCGGTAGCTGGTCTGAGAGGATGATCAGCCACACTGGAACTGAGACACGGTCCAGACTCCTACGGGCGGCAGCAGTGGGGAATATTGGACAATGGGCGCAAGCCTGATCCAGCCATACAGCGTGGGTGAAGAA	1	0	2	0	k__Bacteria; p__Proteobacteria; c__Gammaproteobacteria; o__Xanthomonadales; f__Xanthomonadaceae; g__; s__
204730	GACTACCAGGGTATCTAATCCTGTTTGCTCCCCACGCTTTCGCGCCTCAGCGTCAGTTACAGACCAGAAAGTCGCCTTCGCCACTGGTGTTCCTCCACATCTCTACGCATTTCACCGCTACACATGGAATTCCACTTTCCTCTTCTGCACTCAAGTCCCCCAGTTTCCAATGACCCTCCACGGTTGAGCCGTGGGCTTCCACATCAGACTTAAGGGACCGCCTGCGCGCGCTTTACGCCCAATAATTCCGG	0	1	0	0	k__Bacteria; p__Firmicutes; c__Bacilli; o__Bacillales; f__Planococcaceae; g__; s__
119515	GACTACCAGGGTATCTAATCCTGTTTGCTCCCCACGCTTTCGTGCATGAGCGTCAGTGCAGGCCCAGGGGATTGCCTTCGCCATCGGTGTTCCTCCGCATATCTACGCATTTCACTGCTACACGCGGAATTCCATCCCCCTCTGCCGCACTCAAGCCTTGCAGTCACAAAGGCAGTTCCCAGGTTGAGCCCGGGGATTTCACCTCTGTCTTACAAGACCGCCTGCGCACGCTTTACGCCCAGTAATTCCG	0	0	2	95	k__Bacteria; p__Proteobacteria; c__Betaproteobacteria; o__Burkholderiales; f__Comamonadaceae; g__; s__
345227	GCTAGTTGGTGGAGTAATAGCCTACCAAGGCGACGATCAGTAGCTGGTCTGAGAGGATGATCAGCCACACTGGGACTGAGACACGGCCCAGACTCCTACGGGAGGCAGCAGTGGGGAATATTGGACAATGGGCGCAAGCCTGATCCAGCCACGCCGCGTGAGTGATGAAGGCCCTAGGGTTGTAAAGCTCTTTCGGCGGGGACGATAATGACGGGACCCGCAGAAGAAGCCCCGGCTAACTTCGTGCCAG	0	0	9	0	k__Bacteria; p__Proteobacteria; c__Alphaproteobacteria; o__Rhizobiales; f__; g__; s__
641223	GCTAGTTGGTGGAGTAATAGCCTACCAAGGCATCGATCCGTAGCTGGTCTGAGAGGACGATCAGCCACACTGGGACTGAGACACGGCCCAGACTCCTACGGTAGGCAGCAGTGGGGAATATTGGACAATGGGGGCAACCCTGATCCAGCAATGCCGCGTGTGTGAAGAAGGCCTTCGGGTTGTAAAGCACTTTTGGTGGGG	0	0	0	2	k__Bacteria; p__Proteobacteria; c__; o__; f__; g__; s__
4322951	GTAGTGGTGGAGTAATAGCCCACCAAGGCGACGATCTGTAGCTGGTCTGAGAGGACGACCAGCCACACTGGAACTGAGACACGGTCCAGACTCCTACGGGAGGCAGCAGTGGGGAATTTTGGACAATGGGCGCAAGCCTGATCCAGCAATGCCGCGTGCAGGATGAAGGCCTTCGGGTTGTAAACTGCTTTTGTACGGAACGAAACGGCTCTTTCTAATAAAGAGGGCTAATGACGGTACCGTAAGAATAA	0	0	0	4	k__Bacteria; p__Proteobacteria; c__Betaproteobacteria; o__Burkholderiales; f__Comamonadaceae; g__; s__
1096712	GCTGGTTGGTGGAGTAATAGCCTACCAAGGCGACGATCTGTAGCTGGTCTGAGAGGACGACCAGCCACACTGGGACTGAGACACGGCCCAGACTACTACGGGAGGCAGCAGTGGGGAATTTTGGACAAT	0	0	1	0	k__Bacteria; p__Proteobacteria; c__Gammaproteobacteria; o__Pseudomonadales; f__Moraxellaceae; g__Moraxella; s__
855733	GCTAGTTGGTGGAGTAATAGCCTACCAAGCCTACGATCTATAGCTGGTTTTAGAGGATGATCAGCAACACTGGGACTGAGACACGGCCCAGACTCCTACGGGAGGCAGCAGTGGGGAATCTTAGACAATGGGGGCAACCCTGATCTAGCCATGCCGCGTGAGTGATGAAGGCCTTAGGGTCGTAAAGCTCTTTCGCCAGGGATGATAATGACAGTACCTGGTAAAGAAACCCCGGCTAACTCCGTGCCAGC	1707	1	0	0	k__Bacteria; p__Proteobacteria; c__Alphaproteobacteria; o__Rhodobacterales; f__Rhodobacteraceae; g__; s__
573135	GACTACCGGGGTATCTAATCCTGTTTGCTCCCCACGCTTTCGTGCCTCAGCGTCAGTATCGGGCCAGTGAGCCGCCTTCGCCACTGGTGTTCTTGCGAATATCTACGAATTTCACCTCTACACTCGCAGTTCCACTCACCTCTCCCGAACTCAAGATCCTCAGTATCAAAGGCAGTTCTGGAGTTGAGCTCCAGGATTTCACCTCTGACTTAAAGACCCGCCTACGCACCCTTTACGCCCAGTGATTCCG	3	4	9	2	k__Bacteria; p__Proteobacteria; c__Alphaproteobacteria; o__Rhizobiales; f__Bradyrhizobiaceae; g__Bradyrhizobium; s__
205602	GACTATCAGGGTATCTAATCCTGTTTGCTCCACACGCTTTCGCACCTCAGCGTCAGTACCGGGCCAGTGAGCCGCCTTCGCCACTGGTGTTCTTGCGAATATCTACGAATTTCACCTCTACACTCGCAGTTCCACTCACCTCTCCCGGACTCGAGCTTCCCAGTATCAAAGGCAGTTCTGGAGTTGAGCTCCAGGATTTCACCCCTGACTTAAGAAGCCGCCTACGTGCGCTTTACGC	0	0	4	0	k__Bacteria; p__Proteobacteria; c__Alphaproteobacteria; o__Rhizobiales; f__Hyphomicrobiaceae; g__Rhodoplanes; s__
250308	GCTAGTTGGTGGAGTAATAGCCTACCAAGGCGACGATCCGTAGCTGGCCTGAGAGGACGACCAGCCACACTGGGACTGAGACACGGCCCAGACTCCTACGGGAGGCAGCAGTGGGGAATTTTGGACAATGGGGGCAACCCTGATCCAGCCATGCCGCGTGCGGGAAGAAGGCCTT	0	0	0	1	k__Bacteria; p__Proteobacteria; c__Betaproteobacteria; o__; f__; g__; s__
806920	GACTACCAGGGTATCTAATCCTGTTTGCTCCCCACGCTTTCGTGCATGAGCGTCAGTATTGGCCCAGGGGGCTGCCTTCGCCATCGGTGTTCCTCCACATCTCTACGCATTTCACTGCTACACGCGGAATTCCACCCCCCTCTGCCATACTCTAGCCG	0	0	1	0	k__Bacteria; p__Proteobacteria; c__Betaproteobacteria; o__Rhodocyclales; f__Rhodocyclaceae; g__; s__
3582695	GACTACCAGGGTATCTAATCCTGTTTGATCCCCACACTTTCGTGCCTCAGCGTCAGTTGCACTCTGGTAAGCTGTCTTCACTATCGGTGTTCTGGACGATATCTATGCATTTCACCGCTACACCGTCCATTCCGCCTACCTCGACTGCACTCAAGTCCATCAGTATCAATGGCACCTCGATAGTTAAGCTATCGTCTTTCACCACTGACTTAATAGACCGCCTACGCACCCTTTAAACCCAATAAATCCGG	0	0	0	6	k__Bacteria; p__Bacteroidetes; c__Cytophagia; o__Cytophagales; f__Cytophagaceae; g__; s__
149145	GCTAGTTGGTGGAGTAATAGCCTACCAAGGCGACGATCCATAGCTGGTCTGAGAGGATGATCAGCCACACTGGGACTGAGACACGGCCCAGACTCCTACGGGAGGCAGCAGTGGGGAATCTTGGACAATGAGCGAAAGCCTGATCCAGCCATGCCGCGTGAGTGAAGAA	0	0	0	1	k__Bacteria; p__Proteobacteria; c__Betaproteobacteria; o__Rhodocyclales; f__Rhodocyclaceae; g__; s__
674655	GCTAGTTGGTGGAGTAATAGCCTACCAAGGCGACGATCTTTAGCTGGTCTGAGAGGATGATCAGCCACACTGGGACTGAGACACGGCCCAGACTCCTACGGGAGGCAGCAGTGGGGAATATTGGACAATGGGCGAAAGCCTGATCCAGCAATGCCGCGTGAGTGATGAAGGCCCTAGGGTTGTAAAGCTCTTTTACCCGGGATGATAATGACAGTACCGGGAGAATAAGCTCCGGCTAACTCCGTGCCAGC	2	0	5	331	k__Bacteria; p__Proteobacteria; c__Alphaproteobacteria; o__Sphingomonadales; f__; g__; s__
348590	GCTCGTTGGTGGAGTAATAGCCTGCCAAGGCGACGATCCATAGCTGGTCTGAGAGGATGATCAGCCACACTGGGACTGAGACACGGCCCAGACTCCTACGGGAGGCAGCAGTGGGGAATATTGGACAATGGGGGCAACCCTGATCCAGCCATGCCGCG	1	0	0	0	k__Bacteria; p__Proteobacteria; c__Gammaproteobacteria; o__; f__; g__; s__
567760	GTAGTTGGTGGAGTAATAGCCTACCAAGGCCACGATCAGTAGCCGACCTGAGAGGGTGATCGGCCACACTGGAACTGAGACACGGTCCAGAATCCTACGGGAGGCAGCAGTGGGGAATATTGCACAATGGGCGCAAGCCTGATGCAGCAACGCCGCGAGAGAGATGAAGGCTTTCGGGGCGTAAAACTCTGTCCTAAGGGAAGATAATGACGGTACCTTAGGAGGAAGCCCCGCCTAACTACGTGCCAGCA	0	0	0	15	k__Bacteria; p__Firmicutes; c__Clostridia; o__Clostridiales; f__[Acidaminobacteraceae]; g__Fusibacter; s__
1124456	GCTAGTTGGTGGAGTAATAGCCTACCAAGGCGACGATCCATAGCTGGTCTGAGAGGATGATCAGCCACACTGGGACTGAGACACGGCCCAGACTCCTACGGGAGGCAGCAGTGGGGAATATTGGACAATGGGCGAAAGCCTGATCCAGCCATGCCGCGTGGATGATGAAGGCCCTAGGGTTGTAAAATCCTTTCGTTGGGGACGATAATGACGGTACCCAAAGAAGAAGCTCCGGCTAACTTCGTGCCAG	1	0	1	2	k__Bacteria; p__Proteobacteria; c__Alphaproteobacteria; o__Kiloniellales; f__; g__; s__
568325	GCTACCAGGGTATCTAATCCTGTTTGCTCCCCACGCTTTCGTGCATGAGCGTCAGTGCAGGCCCAGGGGATTGCCTTCGCCATCGGTGTTCCTCCGCATATCTACGCATTTCACTGCTACACGCGGAATTCCATCCCCCTCTGCCGCACTCAAGCCGTGCAGTCACAGGTGCAGTTCCCAGGTTAAGCCCGGGGATTTCACACCTGTCTTGCACGACCGCCTGCGCACGCTTTACGCCCAGTAATTCCGAT	0	0	1	12	k__Bacteria; p__Proteobacteria; c__Betaproteobacteria; o__Burkholderiales; f__Comamonadaceae; g__Hylemonella; s__
944435	GCTAGTTGGTGGAGTAATAGCCTACCAAGGCGAAGACGCGTAGCTGGTCTGAGAGGATGATCAGCCACACTGGGACTGAGACACGGCCCAGACTCCTACGGGAGGCAGCAGTGGGGAATATTGGACAATGGGCGCAAGCCTGATCCAGCCACGCCGCGTGAGTGATGAAGGCCTTCGGGTCGTAAAGCTCTGTGGGGAGGGACGAACCGCTGGTGGTGCATAGCTACCAGCATGACGGTACCTCCTTAGCA	1	0	1	4036	k__Bacteria; p__Proteobacteria; c__Deltaproteobacteria; o__Myxococcales; f__Haliangiaceae; g__; s__
542034	GTAGTTGGTGGAGTAATAGCCCACCAAGGCGACGATTGGTAGCCGAACTGAGAGGTTGATCGGCCACATTGGGACTGAGACACGGCCCAGACTCCTACGGGAGGCAGCAGTGGGGAAGATTGCGCAATGGGGGAAACCCTGACGCAGCAACGCCGCGTGAAGGATGAAGGTTTTCGGATTGTAAACTTCTTTGATGAGGGACGAATAATGACGGTACCTCAAAAACAAGCCACGGCTAACTACGTGCCAGC	0	0	6	0	k__Bacteria; p__Firmicutes; c__Clostridia; o__Clostridiales; f__Clostridiaceae; g__Clostridium; s__
554378	GCTAGTTGGTGGAGTATAGCCTACCAAGGCGAAGATGGGTAGCGGGTGTGAGAGCACGACCCGCATCACTGGGACTGAGATACTGCCCAGACACCTACGGGTGGCTGCAGTCGAGAATCTTCCGCAATGGGGGAAACCCTGACGGAGCGACGCCGCGTGCGGGATGAAGGCCTTCGGGTTGTAAACCGCTG	0	0	0	2	k__Bacteria; p__Planctomycetes; c__Planctomycetia; o__Pirellulales; f__Pirellulaceae; g__; s__
810940	GCTAGTTGGTGGAGTAATAGCCTACCAAGGCGACGATCCATAGCTGGTCTGAGAGGATGATCAGCCACACTGGGACTGAGACACGGCCCAGACTCCTACGGGAGGCAGCAGTGGGGAATATTGGACAATGGGGGCAACCCTGATCCAGCCATGCCGCGTGAGTGATGAAGGCCCTAGGG	447	0	10	3	k__Bacteria; p__Proteobacteria; c__Alphaproteobacteria; o__Rhizobiales; f__Brucellaceae; g__; s__
671410	GCTAGTTGGTGGAGTAATAGCCTACCAAGGCGACGATCAGTAGCTGGTCTGAGAGGACGACCAGCCACACTGGGACTGAGGCACGGCCCAGACTCCTACGGGAGGCAGCAGTGGGGAATTTTGGACAATGGGGGCAACCCTGATCCAGCAATGCCGCGAGTGTGAAGAAGGCCTTCGGGTTGTAA	0	0	1	0	k__Bacteria; p__Proteobacteria; c__; o__; f__; g__; s__
826904	GACTACCAGGGTATCTAATCCTGTTTGCTCCCCACGCTTTCGCACCTCAGCGTCAGTATCGGACCAGTGAGCCGCCTTCGCCACTGGTGTTCTTCCCAATATCTACGAATTTCACCTCTACACTGGGAATTCCACTCACCTCTTCCGATCTCTAGATCGCCAGTATCAAAGGCAGTTCCGGAGTTGAGCTCCGGGATTTCACCCCTGACTTAACGACCCGCCTACGTGCGCTTTACGCCCAGTAATTCCGA	6	6	53030	17	k__Bacteria; p__Proteobacteria; c__Alphaproteobacteria; o__Rhizobiales; f__; g__; s__
167289	GACTACCAGGGTATCTAACCTGTTTGCTCCCCACACTTTCGCACCTCAGCGTCAGTATCGAGCCAGTGAGCCGCCTTCGCCACTGGTGTTCCTCCGAATATCTACGAATTTCACCTCTACACTCGGAATTCCACTCACCTCTCTCAAACTCTAGACCGATAGTTTTGGAGGCAGTTCCGGGGTTGAGCCCCGGGATTTCACCCCCAACTTTCCGATCCGCCTACGTGCGCTTTACGCCCAGTAATTCCGA	1	0	0	0	k__Bacteria; p__Proteobacteria; c__Alphaproteobacteria; o__Rhodobacterales; f__Rhodobacteraceae; g__; s__
4362195	GCTAGTTGGTGGAGTAATAGCCTACCAAGGCAACGATCCGTAGCTGGTCTGAGAGGACGATCAGCCACACTGGGACTGAGACACGGCCCAGACTCCTACGGGAGGCAGCAGTGGGGAATATTGGACAATGGGGGCAACCCTGATCCAGCAATGCCGCGTGGGTGAAGAAGGCCTTCGGGTTGTAA	0	0	0	2	k__Bacteria; p__Proteobacteria; c__Gammaproteobacteria; o__; f__; g__; s__
582692	CTAGTTGGTGGAGTAATAGCCTACCAAGGCGACGATCGGTAGCTGGTCTGAGAGGATGATCAGCCACACTGGAACTGAGACACGGTCCAGACTCCTACGGGAGGCAGCAGTGGGGAATATTGGACAATGGGCGCAAGCCTGATCCAGCCATACCGCGTGGGTGAAGA	0	0	3	1	k__Bacteria; p__Proteobacteria; c__Alphaproteobacteria; o__Rickettsiales; f__; g__; s__
654120	GCTAGTTGTGGAGTAATAGCCTACCAAGGCGACGATGCATAGCCGACCTGAGAGGGTGATCGGCCACACTGGGACTGAGACACGGCCCAGACTCCTACGGGAGGCAGCAGTAGGGAATCTTCCACAATGGACGAAAGTCTGCTGGAGCAACGCCGCGTGAGTGA	0	1	0	0	k__Bacteria; p__Firmicutes; c__Bacilli; o__Bacillales; f__Paenibacillaceae; g__; s__
249985	GCTAGTTGGTGGAGTAATAGCCTACCAAGGCGACGATCCATAGCTGGTCTGAGAGGATGATCAGCCACACTGGGACTGAGACACGGCCCAGACTCCTACGGGAGGCAGCAGTGGGGAATATTGGACAATGGTCGCAAGCCTGATCCAGCCAGGCCGCGTGAGTGATGA	1	0	2	0	k__Bacteria; p__Proteobacteria; c__Alphaproteobacteria; o__Rhizobiales; f__Phyllobacteriaceae; g__; s__
570369	GACTACCAGGGTATCTAATCCTGTTTGCTACCCACGCTTTCGCTCCTCAGCGTCAGTACCGGCCCAGAGTGGCGCCTTCGCCACCGGTGTTCCTCCTGATATCTGTGCATTTCACCGCTACACCAGGAATTCCCCACTCCCCTACCGGACTCTAGTCACAGCAGTATCGGGTGGCGTCTCTGGGTTGAGCCCAGAATTTTCACACCCGACTTACCGAACCGCCTACGAGCTCTTTACGCCCAATAAATCCG	0	0	0	1488	k__Bacteria; p__Actinobacteria; c__Acidimicrobiia; o__Acidimicrobiales; f__C111; g__; s__
4303896	GACTACCAGGGTATCTAATCCTGTTTGATCCCCGCACTTTCGTGCCTCAGCGTCAGTTGCACCCTAGTCTGCTGCCTTCGCAATTGGTGTTCTGGATGGTATCTAAGCATTTCACCGCTACACCATCCATTCCACAGACCTCGTCTGCACTCAAGATGCCCAGTATCAAAGGCACTGCGACCGTTGAGCGGCCGTCTTTCACCCCTGACTTAAGCATCCGCCTACGCACCCTTTAAACCCAATAAATCCGG	0	0	40	0	k__Bacteria; p__Bacteroidetes; c__Cytophagia; o__Cytophagales; f__Cytophagaceae; g__; s__
252853	GACTACCAGGGTATCTAATCCTGTTTGCTCCCCCAGCTTTCATCCCTCACCGTCGAGCGCGTTCTGGCAAGCCGCCTTCGCCACTGGTGGTCTTCAGTGGATCAACGGATTTTACCCCTACCCACTAAGTACCGCTTGCCTCTCCCGCCTCCTAGCTCTATAGTATCCTCTGCAGCCCAACTGTTAAGCAGGTGGATTTAACGGAAGACTTGTAGAACCGGCTACGGATGCTTTAGGCCCAATAATCGTCC	0	0	17	0	k__Archaea; p__Crenarchaeota; c__Thaumarchaeota; o__Nitrososphaerales; f__Nitrososphaeraceae; g__Candidatus Nitrososphaera; s__
38503	GCTAGTTGGTGGAGTAATAGCCTACCAAGCCAACGATCTGTAGCTGGTCTGAGAGGACGACCAGCCACACTGGGACTGAGACACGGCCCAGACTCCTACGGGAGGCAGCAGTGGGGAATTTTGGACAATGGGGGAAACCCTGATCCAGCCATGCCGCGTGCG	0	0	5	15	k__Bacteria; p__Proteobacteria; c__Betaproteobacteria; o__Nitrosomonadales; f__Nitrosomonadaceae; g__; s__
236725	GCTAGTTGGTGGAGTAATAGCCTACCAAGGCGACGATCTATAGCTGGTCTGAGAGGACGATCAGCCACACTGGGACTGAGACACGGCCCAGACTCCTACGGGAGGCAGCAGTGGGGAATATTGGACAATGGGCGCAAGCCTGATCCAGCAATACCGCGTGTGTGAAGAAGGCCTGAGGGTTGTAAAGCACTTTCAATTGGGAGGAAAACC	0	0	0	1	k__Bacteria; p__Proteobacteria; c__Gammaproteobacteria; o__Methylococcales; f__Crenotrichaceae; g__Crenothrix; s__
255072	GACTACCAGGGTATCTAATCCTGTTTGCTCCCCACACTTTCGCACCTCAGCGTCAGTATCGAGCCAGTGAGCCGCCTTCGCCACTGGTGTTCCTCCGAATATCTACGAATTTCACCTCTACACTCGGAATTCCACTCAACTCTCTCGAACTCTAGACCGATAGTTTTGAAGGCAGTTCC	1	0	0	0	k__Bacteria; p__Proteobacteria; c__Alphaproteobacteria; o__Rhodobacterales; f__Rhodobacteraceae; g__; s__
583617	GCTAGTTGGTGGAGTAATAGCCTGCCAAGGCGACGATCCATAGCTGGTCTGAGAGGATGATCAGCCACACTGGGACTGAGACACGGCCCAGACTCCTACGGGAGACAGCAGTGGGGAATATTGGACAATGGGCGAAAGCCTGATCCAGCCATGCCGCGTGAGTGATGAAGGCCTTAGGGTTGTAAAGCTCTTTCAGTGGGGACGATAATGA	1	0	3	4	k__Bacteria; p__Proteobacteria; c__Alphaproteobacteria; o__Rhizobiales; f__Hyphomicrobiaceae; g__Parvibaculum; s__
974238	GACTACCAGGGTATCTAATCCTGTTTGCTCCCCACGCTTTCGCACCTCAGCGTCAGTATCCACCCAGATCGCCGCCTTCGCCACTGGTGTTCCTCCCGATATCTACGAATTTCACCTCTACACCGGGAATTCCGCGATCCTCTTTGGTACTCAAGCCTTACAGTATCAGATGCACTTCCTTGGTTGAGCCGAGGGATTTCACATCCGACTTTTAAGGCCGCCTACGTGCGCTTTACGCCCAATGATTCCGA	0	0	0	75	k__Bacteria; p__Proteobacteria; c__Deltaproteobacteria; o__Myxococcales; f__Haliangiaceae; g__; s__
298247	GCTAGTTGGTGGAGTAATAGCCTACCAAGGCAACGATCTATAGCCGGCCTGAGAGGGTGAACGGCCACACTGGGACTGAGACACGGCCCAGACTCCTACGGGAGGCAGCAGTGGGGAATATTGCACAATGGGCGAAAGCCTGATGCAGCGACGCCGCGTGAAGGATGAAGGTCTTCGGATTGTAAACTTCTATCAGCAGGGAAGAATACCATGACGGTACCTGACTAAGAAGCCCCGGCTAACTACGTGCC	0	0	0	23	k__Bacteria; p__Firmicutes; c__Clostridia; o__Clostridiales; f__Lachnospiraceae; g__Epulopiscium; s__
715212	GACTACCAGGGTATCTAATCCTGTTTGCTCCCCACGCTTTCGCACCTCAGCGTCAGTATCGAGCCAGTGAGCCGCCTTCGCCACTGGTGTTCCTCCGAATATCTACGAATTTCACCTCTACACTCGGAATTCCACTCACCTCTCTCGAACTCAAGACACCCAGTATCAAAGGCAGTTCCGGGGTTGAGCCCCGGGATTTCACCCCTGACTTAAATGTCCGCCTACGTGCGCTTTACGCCCAGTAATTCCGA	0	0	74	0	k__Bacteria; p__Proteobacteria; c__Alphaproteobacteria; o__Rhizobiales; f__Rhizobiaceae; g__; s__
237140	GTTAGTTGGTGGAGTAATAGCCTACCAAGGCAACGATCTGTAGCTGGTCTGAGAGGATGATCAGCCACACTGGGACTGAGACACGGCCCAGACTCCTACGGGAGGCAGCAGTGGGGAATTTTGGACAATGGGGGCAACCCTGATCCAGCCATTC	0	0	1	0	k__Bacteria; p__Proteobacteria; c__Alphaproteobacteria; o__; f__; g__; s__
167461	GACTACCAGGGTATCTAATCCTGTTTGCTCCCCACGCTTTCGTGCATGAGCGTCAGTACTGGCCCAGGAGGCTGCCTTCGCCATCGGTGTTCCTCCACATCTCTACGCATTTCACTGCTACACGTGGAATTCCACCTCCCTCTGCCGTACTCCAGCCCGCCAGTCACAAGCGCCATTCCCAGGTTAAGCCCGGGGATTTCACACCTGTCTTAGCGAACCGCCTG	0	0	25	0	k__Bacteria; p__Proteobacteria; c__Betaproteobacteria; o__Rhodocyclales; f__Rhodocyclaceae; g__; s__
4302414	GCTAGTTGGTGGAGTAATAGCCTACCAAGGCGACGATCAGTAGCTGGTCTGAGAGGATGATCAGCCACACTGGGACTGAGACACGGCCCAGACTCCTACGGGAGGCAGCAGTGGGGAATATTGGACAATGGGGGCAACCCTGATCCAGCCATGCCGCGTGAGTGGTGAAGGCCTTAGGGTTGTAAAGATCTTTCAGTGGGGAAGATAATGACTGTACCCACAGAAGAAGCCCCGGCTAACTCCGTGCCAG	0	0	1	0	k__Bacteria; p__Proteobacteria; c__Alphaproteobacteria; o__Rhodospirillales; f__Rhodospirillaceae; g__; s__
316226	GCTTGTTGGTGGAGTAATAGCCTACCAGGGCGACGATCCATAGCTGGTCTGAGAGGATGATCAGCCACACTGGGACTGAGACACGGCCCAGACTCCTACGGGAGGCAGCAGTGGGGAATCTTAGACAATGGGGGCAACCCTGATCTAGCCATGCCGCGTGAGTGATGAAGGCCTTAGGGTCGTAAAGCTCTTTCGCCAGGGATGATAATGACAGTACCTGGTAAAGAAACCCCGGCTAACTCCGTGCCA	1	0	0	0	k__Bacteria; p__Proteobacteria; c__Alphaproteobacteria; o__Rhodobacterales; f__Rhodobacteraceae; g__; s__
627714	GACTACCGGTATCTAATCCTGTTTGCTCCCCACGCTTTCGCGCCTCAGCGTCAGAACCGGACCAGTGAGCCGCCTTCGCCACCGGTGTTCTTGCGAATATCTACGAATTTCACCTCTACACTCGCAGTTCCACTCACCTCTTCCGGTCTCAAGCCAAACAGTATCGAAGGCAATTCTGTGGTTGAGCCACAGGCTTTCACCCCCGACTTGAATAGCCGCCTACGCGCCCTTTACGCCCAGTGATTCCGAAC	0	0	1	0	k__Bacteria; p__Proteobacteria; c__Alphaproteobacteria; o__Rhizobiales; f__Bradyrhizobiaceae; g__; s__
589574	GCTAGTTGGTGGAGTAATAGCCTACCAAGCCGACGACAGGTAGCGGGTCTGAGAGGATGATCCGCTCGAGTGGGACTGAGACACGGCCCACACACCTACGGGTGGCAGCAGTTGGGAATCTTGCACAATGGGGGGAACCCTGATGCAGCGACGCCGCGTGGAGGATGACGGATCTAGGTCTGTAAACTCCTTTTTCATGGAAAGACTTAGGACGGTACCATGAGAATAAGGACCGGCTAACTACGTGCCAG	0	0	0	93	k__Bacteria; p__Armatimonadetes; c__[Fimbriimonadia]; o__[Fimbriimonadales]; f__[Fimbriimonadaceae]; g__Fimbriimonas; s__
1111214	GACTACCAGGGTATCTCATCCTGTTTGCTCCCCACGCTTTCGCGCCTCAGTGTCAGTATCAGCCCAGGAAGCCGCCTTCGCCACTGGTGTTCTTCCCGATCTCTACGCATTTCACCGCTACACCGGGAATTCCGCTTCCCTCTA	0	0	0	1	k__Bacteria; p__Proteobacteria; c__Deltaproteobacteria; o__DTB120; f__; g__; s__
220892	GCTAGTTGGTGGAGTAATAGCCTACCAAGGCTAAGACGGGTAGCTGGTCTAAGAGGACGACCAGCCACACTGGAACTGAGACACGGTCCAGACACCTACGGGTGGCAGCAGTCGAGAATTTTTCACAATGGGAGAAAGCCTGATGGAGCGACGACGCGTGGGGGATGAATGGCTTCGGCCCGTAA	0	0	0	1	k__Bacteria; p__Verrucomicrobia; c__[Pedosphaerae]; o__[Pedosphaerales]; f__; g__; s__
295031	GCTAGTTGGTGGAGTAATAGCCCACCAAGGCGACGATCCGTAACTGGTCTGAGAGGATGATCAGTCACACTGGAACTGAGACACGGTCCAGACTCCTACGGGAGGCAGCAGTGGGGAATATTGGACAATGGGCGAAAGCCTGATCCAGCCATGCCGCGGGTGTGAAGAAGGTCTTCGG	0	0	1	0	k__Bacteria; p__Proteobacteria; c__Gammaproteobacteria; o__Pseudomonadales; f__Pseudomonadaceae; g__Pseudomonas; s__fragi
804948	GCTAGTTGGTGGAGTAATAGCCCACCAAGGCGACGATCCGTAGCTGGTCTGAGAGGACGATCAGCCACACTGGAACTGAGACACGGTCCAGACTCCTACGGGAGGCAGCAGTGGGGAATATTGGACAATGGGGGAAACCCTGATCCAGCGACGCCGCGTGGGTGAAGAAGGCCTGCGGGTTGTAAAGCCCTTTCGGTAGGGACGAAAGCTCTCGACCTAACACGTCGGGAGGTTGACTTAACCTACAAAA	0	0	0	41	k__Bacteria; p__Proteobacteria; c__Gammaproteobacteria; o__Xanthomonadales; f__Sinobacteraceae; g__; s__
4329845	GACTACCAGGGTATCTAATCCTGTCTGCTCCCCACGCTTTCGCGCCTCAGCGTCAGTTACAGACCAAAGAGTCGCCTTCGCCACTGGTGTTCCTCCACATCTCTACGCATTTCACCGCTACACATGGAATTCCACTCTTCTCTTCTGT	7	9	0	0	k__Bacteria; p__Firmicutes; c__Bacilli; o__Bacillales; f__Bacillaceae; g__Bacillus; s__
800428	GCTAGTTGGTGGAGTAATAGCCTACCAAGGCTGCGATCGGTAGCTGGTCTGAGAGGATGATCAGCCACACTGGGACTGAGACACGGCCCAGACTCCTACGGGAGGCAGCAGTGGGGAATATTGGACAATGTGGGAAACCCTGATCCAGCCA	6	0	4	1	k__Bacteria; p__Proteobacteria; c__Alphaproteobacteria; o__; f__; g__; s__
830893	GACTACCAGGGTATCTAATCCTGTTTGCTCCCCACGCTTTCGCACCTCAGCGTCAGTATCGATCCAGTAAGCCGCCTTCGCCACTGGTGTTCCTCCGAATATCTACGAATTTCACCTCTACACTCGGAATTCCACTTACCTCTCTCGAACTCGAGATTGCCAGTATGAAAGGCAGTTCCGGGGTTGAGCCCCGGGATTTCACCCCTCACTTAACAATCCGCCTACGTGCGCTTTACGCCCAGTGATTCCGA	12	0	1535	6652	k__Bacteria; p__Proteobacteria; c__Alphaproteobacteria; o__Rhizobiales; f__Phyllobacteriaceae; g__; s__
583679	GCTAGTTGGTGGAGTAATAGCCTGCCAAGGCCACGATCAGTAGCCGACCTGAGAGGGCGATCGGCCACACTGGAACTGAGACACGGTCCAGACTCCTACGGGAGGCAGCAGTGGGGAATATTGCACAATGG	0	0	0	2	k__Bacteria; p__Firmicutes; c__Clostridia; o__Clostridiales; f__Clostridiaceae; g__; s__
180563	GACTACCAGGGTATCTAACCTGTTTGCCCCCCCCGCTTTCGTGCCTCAGCGTCAGTTATGGTCCAGAAAGCCGCCTTCGCCACTGGTGTTCCTCCTAATATCTACGCATTTCACCGCTACACTAGGAATTCC	0	0	1	0	k__Bacteria; p__Firmicutes; c__Clostridia; o__Clostridiales; f__Ruminococcaceae; g__; s__
236922	GCTAGTTGGTGGAGTAATAGCCTACTAAGGAGACGATCCATAGCTGGTCTGAGAGGATGATCAGCCACACTGGGACTGAGACACGGCCCAGACCCCTACGGGAGGCAGCAGTGGGGAATATTGGACAATGGGGGCAA	6	0	0	0	k__Bacteria; p__Proteobacteria; c__Alphaproteobacteria; o__Rhizobiales; f__Bradyrhizobiaceae; g__; s__
1081058	GACTACCAGGGTATCTAATCCTGTTTGATCCCCACGCTTTCGCACATCAGCGTCAGTTACAGACCAGAAAGTCGCCTTCGCCACTGGTGTTCCTCCATATCTCTGCGCATTTCACCGCTACACATGGAATTCCACTTTCCTCTTCTGCACTCAAGCTTTCCAGTTTCCAATGACCCTCCACGGTTGAGCCGTGGGCTTTCACATCAGACTTAAAAAACCGCCTACGCGCGCTTTACGCCCAATAATTCCGG	1	1	0	1	k__Bacteria; p__Firmicutes; c__Bacilli; o__Bacillales; f__Staphylococcaceae; g__Staphylococcus; s__
243160	GATAGTTGGTGGAGTAATAGCCTACAAAGGCGACGATCAATAGCTGGTCTGCGAGGATGATCAGCCACACTGGGACTGAGAAACGGCCCAGACTCCTACGGGAGGCAGCAGTGGGGAATATTGGACAA	0	0	1	0	k__Bacteria; p__Proteobacteria; c__Alphaproteobacteria; o__; f__; g__; s__
146270	GCTAGTTGGTGGAGTAATAGCCTACCAAGGCAACGATCCGTAGCTGGTCTGAGAGGACGATCAGCCACACTGGGACTGAGACACGGCCCAGACTCCTACGGGAGGCTGCAGTGGGGAATATTGGACAATGGGGGAAACCCTGATCCAGCAATGC	0	0	0	1	k__Bacteria; p__Proteobacteria; c__Gammaproteobacteria; o__Chromatiales; f__; g__; s__
714278	GACTACCCGGGTATCTAATCCTGTTTGCTCCCCACGCTTTCGCACCTCAGCGTCAATACCAGTCCAGGGAGCCGCCTTCGCCACTGGCGTTCTTCCGAATATCTACGAATTTCACCTCTACACTCGGAATTCCA	1	0	0	0	k__Bacteria; p__Proteobacteria; c__Alphaproteobacteria; o__Sphingomonadales; f__Sphingomonadaceae; g__Sphingomonas; s__yabuuchiae
547793	GCTAGTTGGTGGAGTAATAGCCTACCAAGGCAACGATCTATAGCTGGTCTGAGAGGATGATCAGCCACACTGGAACTGAGACACGGTCCAGACTCCTACGGGAGGCAGCAGTGAGGAATATTGGACAATGGGGGCAACCCTGATCCAGCAATGCCGCGTGTGTG	0	0	0	1	k__Bacteria; p__Proteobacteria; c__Gammaproteobacteria; o__Oceanospirillales; f__Oceanospirillaceae; g__; s__
1127773	GACTACCAGGTATCTAATCCTGTTTGCTCCCCACGCTTTCGCACCTCAGCGTCAGTATCGAGCCAGTGAGCCGCCTTCGCCACTGGTGTTCCTCCGAATATCTACGAATTTCACCTCTACACTCGGAATTCCACTCACCTCTCTCGAACTCAAGATCAGGAGTTTCAAAGGCAGTTCCAAGGTTGAGCCCTGGGATTTCACCTCTGACTTTCTGATCCGCCTACGTGCGCTTTACGCCCAGTAATTCCGAA	1	0	76	1	k__Bacteria; p__Proteobacteria; c__Alphaproteobacteria; o__Rhodobacterales; f__Rhodobacteraceae; g__Rhodobacter; s__
1145138	GACTACCAGGGTATCTAATCCTGTTTGCTCCCCACGCTTTCGTGCATGAGCGTCAGTGCAGGCCCAGGGGATTGCCTTCGCCATCGGTGTTCCTCCGCATATCTACGCATTTCACTGCTACACGCGGAATTCCATCCCCCTCTGCCGCACTCCAGCCTTGCAGTCACAAGCGCAATTCCCAGGTTGAGCCCGGGGATTTCACGCCTGTCTTACAAAACCGCCTGCGCACG	0	0	35	1	k__Bacteria; p__Proteobacteria; c__Betaproteobacteria; o__Burkholderiales; f__Comamonadaceae; g__; s__
220160	GACTACCAGGGTATCTAATCCTGTTTGCTCCCCACGCTTTCGCACCTCCGCGTCAGTATCGAGCCAGTGAGCCGCCTTCGCCACTGGTGTTCCTCCGAATATCTACGAATTTCACCTCTACACTCGGAATTCCACTCACCTCTCTCGACCTCACGACCAGGAGTTTC	0	0	2	0	k__Bacteria; p__Proteobacteria; c__Alphaproteobacteria; o__Rhizobiales; f__Phyllobacteriaceae; g__; s__
841391	GCTAGTTGGTGGAGTAATAGCCTACCAAGGCGACGATCAGTAGCTGGTCTGAGAGGATGATCAGCCACACTGGGACTGAGACACGGCCCAGACTCCTACGGGAGGCAGCAGTGGGGAATATTGGACAATGGGGGCAACCC	0	0	2	6	k__Bacteria; p__Proteobacteria; c__Alphaproteobacteria; o__; f__; g__; s__
589407	GCTAGTTGGTGGAGTAATAGCCTACCAAGGCGACGATGCATAGCCGACCTGAGAGGGTGATCGGCCACACTGGGACTGAGACACGGCCCAGACTCCTACGGGAGGCAGCAGTAGGGAATCTTCGACAATGG	1	4	0	0	k__Bacteria; p__Firmicutes; c__Bacilli; o__Bacillales; f__Paenibacillaceae; g__Paenibacillus; s__
1142732	GACTACCAGGGTATCTAATCCTGTTTGCTCCCCACGCTTTCGCACCTCAGCGTCAGTACCGAGCCAGTGAGCCGCCTTCGCCACTGGTGTTCATCCGAATATCTACGAATTCCACCTCTACACTCG	1	0	0	0	k__Bacteria; p__Proteobacteria; c__Alphaproteobacteria; o__Rhizobiales; f__Phyllobacteriaceae; g__Mesorhizobium; s__
4390142	GCTAGTTGGTGGAGTAATAGCCTACCGAGGCGACGATCAGTAGCCGGACTGAGAGGTCGAACGGCCACATTGGGCCTGAGACACGGCCCAGACTCCTACGGGAGGCAGCAGTGGGGAATATTGCGCAATGGGGGAAACCCTGA	0	0	1	0	k__Bacteria; p__Firmicutes; c__Clostridia; o__Clostridiales; f__Syntrophomonadaceae; g__Syntrophomonas; s__
695116	GGCTAGTTGGTGGAGTAATAGCCTACCAAGGCTGCGATCGGTAGCTGGTCTGAGAGGACGATCAGCCACACTGGGACTGAGACACGGCCCAGACTCCTACGGGAGGCAGCAGTGGGGAATATTGGACAATGGGCGCAAGCCTGATCCAGCAATGCCGCGTGGGTGAAGAAGGTCTTCGGATTGTAAAGCCCTTTCGACAGGGACGATGATGACGGTACCTGTAGAAGAAGCCCCGGCTAACTTCGTGCCAG	1	0	1	0	k__Bacteria; p__Proteobacteria; c__Alphaproteobacteria; o__Rhodospirillales; f__Acetobacteraceae; g__Rhodovarius; s__lipocyclicus
1119126	GACTACCAGGGTATCTAATCCTGTTTGCTCCCCACACTTTCGCACCTCAGCGTCAGTATCGAGCCAGTGAGCCGCCTTCGCCACTGGTGTTCCTCCGAATATCTACGAATTTCACCTCTACACTCGGAATTCCACTAACCTCTCTCGAACTCTAGACCGATAGTTTT	1	0	0	0	k__Bacteria; p__Proteobacteria; c__Alphaproteobacteria; o__Rhodobacterales; f__Rhodobacteraceae; g__; s__
2770490	CCTACGGGGGGCTGCAGTGGGGAATCTTGCGCAATGGGCGAAAGCCTGACGCAGCCATGCCGCGTGAATGATGAAGGTCTTAGGATTGCAAAATTCTTTCACCGGGGACGATAATGACGGTACCTGGAGAAGAAGCCCCGGCTAACTTCGTGCCAGCAGCCGCGGGAATACGAAGGGGGCTAGCGTTGCTCGGAATTACTGGGCGTAAAGGGAGCGTAGGCGGACTGTTTAGTCAGAGGTGAAAGCCCAGG	0	0	0	1	k__Bacteria; p__Proteobacteria; c__Alphaproteobacteria; o__Caulobacterales; f__Caulobacteraceae; g__; s__
1137597	GCTAGTTGGTGGAGTAATAGCCTACCAAGGTGACGATCCATAGCTGGTCTGAGAGGATGATCAGCCACACTGGGACTGAGACACGGCCCAGACTCCTGCGGGAGGCAGCAGTGGGGAATATTGGACAATGGGGGCAACCCTGATCCAGCCATGCCGCGTGA	1	0	0	0	k__Bacteria; p__Proteobacteria; c__Gammaproteobacteria; o__Legionellales; f__Coxiellaceae; g__; s__
579328	GCTAGTTGGTGGAGTAATAGCCTACCAAGGCTTCGATCAGTAGCTGGTCTGAGAGGACGACCAGCCACACTGGAACTGAGACACGGTCCAGACTCCTACGGGAGGCAGCAGTGGGGAATTTTGGACAATGGGCGCAAGCCTGATCCAGCCATTCCGCGTGAGTGAAGAAGGCCTTCGGGTTGTAAAGCTCTTTCGCAAGGGAAGAAAACTTACTTTCTAATAAAGAGTGAGGCTGACGGTACCTTGATAA	0	0	3563	14	k__Bacteria; p__Proteobacteria; c__Betaproteobacteria; o__Methylophilales; f__Methylophilaceae; g__; s__
256127	GCTAGTTGGTGGAGTAATAGCCTACCAAGGCGACGATCGGTAGCTGGTCTGAGAGGATGATCAGCCACACTGGGACTGAGACACGGCCCAGACTCCTACGGGCGGCAGCAGTGGGGAATATTGGACAATGGGCGCAAGCCTGATCCAGCCATGCCGCGTGAGTGATGAAGGCCCTAGGGTTGTAAAGCTCTTTTGTCCGGGACGATAATGACGGTACCGGAAGCATAAGCCCCGGCTAACTTCGTGCCAGC	0	0	12	1	k__Bacteria; p__Proteobacteria; c__Alphaproteobacteria; o__Rhizobiales; f__; g__; s__
530626	GCTAGTTGGTGGAGTAATAGCCTACCAAGCCGACGATCCATAGCTGGTTTGAGAGGATGATCAGCCACACTGGGACTGAGACACGGCCCAGACTCCTACGGGAGGCAGCAGTGGGGAATCTTAGACAATGGGGGAAACCCTGATCCAGCCATGCCGCGTGAGCGATGAAGGCCTTAGGGTTGTAAAGATCTTTTAGGCGGGATGATAATGACTGTACCAGCAGAAGAAGCTCCGGCTAACTCCGTGCCAG	3	0	2	0	k__Bacteria; p__Proteobacteria; c__Alphaproteobacteria; o__Rhodobacterales; f__Rhodobacteraceae; g__Amaricoccus; s__
4296365	GCTAGTTTGGAGTAATAGCCTACCAAGGCGACGATGCATAGCAGACCTGAGAGGGTGATCGGCCACACTGGGACTGAGACACGGCACAGACTCCTACGGGAGGCAGCAGTAGGGAATCTTCCACAATGGACGAAAGACTGATGGAGCAACGCC	3	11	0	0	k__Bacteria; p__Firmicutes; c__Bacilli; o__Bacillales; f__Paenibacillaceae; g__Paenibacillus; s__
826124	GACTACCAGGGTACCTAATCCTGTTTGCTCCCCACGCTTTCGCACCTCAGCGTCAGTACCGGACCAGTGAGCCGCCTTCGCCACTGGTGTTCTTCCTAATATCTACGAATTCCACCTCTACACTAGGAGTTCCACTCGCCTCTTCCGGACTCTAGATTGCCAGTATCAAAGGCAATTCCAAGGTTGAGCCCTGGGCTTTCACCTCTGACTAAACTGTCCGCCTACGCGCCCTTTACGCCCAGTAATTCCG	0	0	1	0	k__Bacteria; p__Proteobacteria; c__Alphaproteobacteria; o__Caulobacterales; f__Caulobacteraceae; g__Phenylobacterium; s__
805785	GCTAGTTGGTGGAGTAATAGCCTACCAAGGCGACGATCGGTAACTGGTCTGAGAGGATGATCAGTCACACTGGAACTGAGACACGGTCCAGACTCCTACGGGAGGCAGCAGTGGGGAATATTGGACAATGGGGGCAACCCTGATCCAGCCATGCCGCGTGTGTGAAGAAGGCCTTCAGGTTGTAAAGCACTTTAAGCGGGGAGGAAGGCTCGATAGCTAATATCTATCGGGATTGACGTTACCCGCAGAA	0	0	0	16	k__Bacteria; p__Proteobacteria; c__Gammaproteobacteria; o__Oceanospirillales; f__Halomonadaceae; g__; s__
302250	GCTAGTTGGTGGAGTAATAGCCTACCAAGGCAACGATCCGTAGCTGGTCTGAGAGGACGACCAGCCACACTGGGACTGAGACACGGCCCAGACTCCTACGGGAGGCAGCAGTGGGGAATTTTGGACAATGGGCGCAAGCCTGATCCAGCCATGCCGCGTGCG	0	0	19	4	k__Bacteria; p__Proteobacteria; c__Gammaproteobacteria; o__; f__; g__; s__
1042278	GCTAGTTGGTGGAGTAATAGCCTACCAAGGCGACGATCCATAGCTGGTCTGAGAGGATGATCAGCCACACTGGGACTGAGACACGGCCCAGACTCCTACGGGAGGCAGCAGTGGGGAATATTGGACAAT	151	1	41	18	k__Bacteria; p__Proteobacteria; c__Gammaproteobacteria; o__Xanthomonadales; f__Xanthomonadaceae; g__Lysobacter; s__
575295	GCTAGTTGGGGGAGTAATAGCCTACCAAGGCGACGATCCGTAGCTGTTCTGAGAGGATGATCAGCCACACTGGGACTGAGACACGGCCCAAACTCCTACGGGAGGCAGCAGTGGGGAATCTTGGACAATGGGCGCAAGCCTGATCCAGCCATGCCGCGTGAGTGATGAAGGTCTTCGGATTGTAA	0	0	1	0	k__Bacteria; p__Proteobacteria; c__Alphaproteobacteria; o__Rhizobiales; f__Hyphomicrobiaceae; g__; s__
644798	GACTACCAGGGTATCTAACCCTGTTTGCTCCCCACGCTTTCGTGCATGAGCGTCAGTACAGGTCCAGGGGATTGCCTTCGCCATCGGTGTTCCTCCGCATATCTACGCATTTCACTGCTACACGCGGAATTCCATCCCCCTCTACCGTACTCT	0	0	0	1	k__Bacteria; p__Proteobacteria; c__Betaproteobacteria; o__Burkholderiales; f__Comamonadaceae; g__Variovorax; s__paradoxus
3326589	GACTACCAGGGTATCTAATCCTGTTTGCTCCCCACGCTTTCGCGCCTCAGCGTCAGTAGTCGTCCAGGTAGGCGCCTTCGCCCCCGGTGTTCCTTCACATCTCTACGGATTTTACCCCTACACGTGAAATTCCCCTACCCCCTCC	0	0	0	23	k__Bacteria; p__Proteobacteria; c__Deltaproteobacteria; o__Bdellovibrionales; f__Bacteriovoracaceae; g__; s__
426566	GCTAGTTGGTGGAGTAATAGCCCACCAAGGCGACGATCCTTAGCTGGTCTGAGAGGATGATCAGCCACACTGGGACTGAGACACGGCCCAGACTCCTACGGGAGGCAGCAGTGGGGAATATTGGACAATGGGCGAAAGCCTGATCCAGCAATGCCGCGTGAGTGATGAAGGCCTTAGGGTTGTAAAGCTCTTTTACCAGGGATGATAATGACAGTACCTGGAGAATAAGCTCCGGCTAACTCCGTGCCAGC	0	0	0	249	k__Bacteria; p__Proteobacteria; c__Alphaproteobacteria; o__Sphingomonadales; f__Sphingomonadaceae; g__Novosphingobium; s__
4374261	GCTAGTTGGTGGAGTAATAGCCTACCAAGGCAACGATCAGTAGCCGACCTGAGAGGGAGATCGGCCACACTGGAACTGAGACACGGCCCAGACTCCTACGGGAGGCAGCAGTGGGGAATATTGCACAATGGGCGCAACCCTGATGCAGCAACGCCGCGTGAGTGATGAAGGCTTTCGGGTCGTAAAACTCTGTCC	0	0	0	1	k__Bacteria; p__Firmicutes; c__Clostridia; o__Clostridiales; f__Clostridiaceae; g__; s__
4164925	GCTAGTGGTGGAGTAATAGCCTACCAAGCCGACGATCTGTAGCTGGTCTGAGAGGACGACCAGCCACACTGGGACTGAGACACGGCCCAGACTCCTACGGGAGGCAGCAGTGGGGAATTTTGGACAATGGGCGCAAGCCTGATCCAGCCATGCCGCGTGCGGGAAGAAGGCCTTCGGGTTGTAAACCGCTTTTGTCAGGGAAGAAACGCTTTGAGATAATACCTCAGAGTAATGACGGTACCTGAAGAATA	0	0	0	2	k__Bacteria; p__Proteobacteria; c__Betaproteobacteria; o__Burkholderiales; f__Comamonadaceae; g__Methylibium; s__
14392	GCTAGTTGGTGGAGTAATAGCCTGCCAAGGCGACGATGCATAGCCGACCTGAGAGGGTGATCGGCCACACTGGGACTGAGACACGGCCCAGACTCCTACGGGAGGCAGCAGTAGGGAATCTTCCACAATGGACGAAAGTCTGATGGAGCGACGCCGCGTGAGTGATGAAGGT	1	0	0	0	k__Bacteria; p__Firmicutes; c__Bacilli; o__Bacillales; f__Paenibacillaceae; g__Paenibacillus; s__lentimorbus
247615	GCTCGTTGGTGGAGTAATAGCCCACCAAGGCGACGATCCGTAACTGGTCTGAGAGGATGATCAGTCACACTGGAACTGAGACACGGTCCAGACTCCTACGGTAGGCAGCAGTGGGGAATATTGGACAATGGGCGAAAGCCTGATCCAGCCATGCCGCGTGTGTGAAGAAGGTCTTCGGATTGTAAAGCACTTTACGTTGGGAGGAAGGGCAGTAAGTTAATACCTTGCTGTTTTGACGTTACCAACAGAA	0	0	2	0	k__Bacteria; p__Proteobacteria; c__Gammaproteobacteria; o__Pseudomonadales; f__Pseudomonadaceae; g__Pseudomonas; s__nitroreducens
548683	GCTAGTTGGTGGAGTAATAGCCTACCAAGGCGACGATGCATAGCTGGTCTGAGAGGGTGATCAGCCACACTGGGACTGAGACACGGCCCAGACTCCTACGGGAGGCAGCAGTGGGGAATCTTGGACGATGGGCGAAAGCCTGATGCAGCAATGCCGCGTGAGTGATGAAGGTCTTAGGGTTGTAAAGCTCTTT	0	0	4	3	k__Bacteria; p__Proteobacteria; c__Alphaproteobacteria; o__Sphingomonadales; f__Sphingomonadaceae; g__Sphingomonas; s__
232138	GCTAGTTGGTGGAGTAATAGCCTACCAAGGCTACGATGCGTAGCTGGTCTGAGAGGACGGCCAGCCACACTGGAACTGAGACACGGTCCAGACTCCTACGGGAGGCAGCAGTGGGGAATATTGGACAATGGGCGAAAGCCTGATCCAGCGACGC	0	0	0	1	k__Bacteria; p__Proteobacteria; c__Gammaproteobacteria; o__Xanthomonadales; f__Sinobacteraceae; g__; s__
1614883	GCTAGTTGGTGGAGTAATAGCCTACCAAGGCTACGATCAGTAACTGGTCTGAGAGGATGATTAGTCACACTGGAACTGAGACACGGTCCAGACTCCTACGGGAGGCAGCAGTAAGGAATATTGCTCAATGGGGGAAACCCTGAAGCAGCAACGCCGCGT	0	0	0	6	k__Bacteria; p__Proteobacteria; c__Deltaproteobacteria; o__Bdellovibrionales; f__Bdellovibrionaceae; g__Bdellovibrio; s__
142376	GACTACCAGGGTATCTAATCCTGTTTGCTCCCCACGCTTTCGTGCATGAGCGTCAGTACAGGTCCAGGGGATTGCCTTCGCCATTGGTGTTCCTCCGCATATCTACGCATTTCACTGCTACACGCGGAATTCCATCCCCCTCTCCCGTACTCTAGCCCCAC	0	0	1	0	k__Bacteria; p__Proteobacteria; c__Betaproteobacteria; o__Burkholderiales; f__Comamonadaceae; g__; s__
384573	GCTAGTTGGTGGAGTAATAGCCTACCAAGGCGACGATCAGTAGCTGGTCTGAGAGGACGATCAGTCACACTGGGACTGAGACACGGCCCAGACTCCTACGGTAGGCAGCAGTGGGGAATTTTGGACAATGGGCGAAAGCCTGATCCAGC	0	0	1	0	k__Bacteria; p__Proteobacteria; c__Betaproteobacteria; o__Neisseriales; f__Neisseriaceae; g__Conchiformibius; s__kuhniae
243945	GCTAGTTGGTGGAGAAATAGCCTACCAAGGCGACGATCCATAGCTGGTCTGAGAGGATGATCAGCCACACTGGGACTGAGACACGGCCCAGACTCCTACGGGAGGCAGCAGTGGGGAATATTGGACAATGGGGGCAACCCTGATCTAGCCATGCAGCGT	3	0	0	0	k__Bacteria; p__Proteobacteria; c__Gammaproteobacteria; o__Oceanospirillales; f__; g__; s__
224948	ACTACCAGGTATCTAATCCTGTTTGCTCCACACGCTTTCGTGCATGAGCGTCAGTGTTATCCCAGGGGGCTGCCTTCGCCATCGGTATTCCTCCACATATCTACGCATTTCACTGCTACACGTGGAATTCTACCCCCCTCTGACACACTCTAGCCGTGCAGTCACAAATGCCATTCCCAGGTTGAGCCCGGTGATTTCACAT	0	0	1	0	k__Bacteria; p__Proteobacteria; c__Betaproteobacteria; o__Burkholderiales; f__Oxalobacteraceae; g__; s__
1133906	GCTAGTTGGTGGAGTAATAGCCTACCAAGGCAAAGACGCGTAGCTGGTCTGAGAGGATGATCAGCCACACTGGAACTGAGACACGGTCCAGACTCCTACGGGAGGCAGCAGTGGGGAATATTGGACAATGGGCGCAAGCCTGATCCAGCCATGCCGCGTGAGTGATGAAGGCCTTCGGGTCGTAAAGCTCTGTGGGGCGGGACGAACCGCTTTGGGTGCATAGCCCAAAGCATGACGGTACCGCCTTAGCA	0	0	0	275	k__Bacteria; p__Proteobacteria; c__Deltaproteobacteria; o__PB19; f__; g__; s__
324141	GCTAGTTGGTGGAGTAATAGCCTACCAAGGCGACGATGCATGGCCGACCTGAGAGGGAGATCGGCCACACTGGGACTGAGACACGGCCCAGACTCCTACGGGAGGCAGCAGTAGGGAATCTTCCACAATGGACGAAAGTCTGATGGAGCAACGCCGCGTGAGTGATGA	1	9	0	0	k__Bacteria; p__Firmicutes; c__Bacilli; o__Bacillales; f__Planococcaceae; g__Ureibacillus; s__
1038732	GCTAGTTGGTGGAGTAATAGCCTACCAAGGCGACGATCCTTAGCTGGTCTGAGAGGATGATCAGCCACACTGGGACTGAGACACGGCCCAGACTCCTACGGGAGGCAGCAGTGGGGAATATTGGACAATGGGCGAAAGCCTGATCCAGCAATGCCGCGTGAGTGATGAAGGCCTTAGGGTTGTAAAGCTCTTTTACCCGGGATGATAATGACAGTACCGGGAGAATAAGCCCCGGCTAACTCCGTGCCAGC	4	0	67	75	k__Bacteria; p__Proteobacteria; c__Alphaproteobacteria; o__Sphingomonadales; f__Sphingomonadaceae; g__Sphingomonas; s__
109992	GCTAGTTGGTGGAGTAAAGCCCACCAAGGCAACGATCCATAGCCGGCCTGAGAGGGTGAACGGCCACACTGGGACTGAGACACGGCCCAGACTCCTACGGGAGGCAGCAGTGGGGAATATTGCACAATGGGCGCAAGCCTGATGCAGCGGCGCCGCGTGAAGGATGAAGGTCTTCGGATTGTAAACTTCTATCAGCAGGGAAGAATTATGACGGTACCTGACTAAGAAGCCCCGGCTAACTACGTGCCAG	0	0	1	1	k__Bacteria; p__Firmicutes; c__Clostridia; o__Clostridiales; f__Lachnospiraceae; g__Epulopiscium; s__
330599	GCTAGTTGGTGGAGTAATAGCCTACCAAGGCGACGATCCGTAGCTGGTCTGAGAGGACGACCAGCCACACTGGAACTGAGACACGGCCCAAACTCCTACGGGAGGCAGCAGTGGGGAATTTTGGACAA	0	0	0	2	k__Bacteria; p__Proteobacteria; c__Betaproteobacteria; o__Rhodocyclales; f__Rhodocyclaceae; g__Sulfuritalea; s__
4064681	GACTACCAGGGTATCTAATCCTGTTTGCTCCCCACGCTTTCGTACCTCAGCGTCAGGTGTGACCCAGAAAGCCGCCTTCGCTACTGATGTTCCTCCGAATATCTACGCATTTCACCGCTACACTCGGAATTCCGCTTTCCTCTATCACCCTCTAGTGAACCAGTATCGAATGCATCTCTGAGGTTGAGCCTCAGGCTTTAACATTCGACTTAATCCACCGCCTACGTACGCTTTACGCCCAGTAATTCCGA	0	0	0	57	k__Bacteria; p__Cyanobacteria; c__ML635J-21; o__; f__; g__; s__
162920	GACTACCAGGGTATCTAATCCTGTTTGCTCCCCACGCTTTCGCACCTCAGCGTCAGTACCGGGCCAGTGAGCCGCCTTCGCCACTGATGTTCTTGCGAATATCTACGAATTTCACCTCTACACTCGCAGTTCCACTCACCTCTCCCGGACTCGAGCTTCCCAGTATCAAAGGCAGTTCCAAGGTTGAGCCCTGGGATTTCACCTCTGACTTTCTGATCCGCCTACGTGCGCTTTACGCCCAGTAATTCCGA	2	0	2	0	k__Bacteria; p__Proteobacteria; c__Alphaproteobacteria; o__Rhizobiales; f__Beijerinckiaceae; g__; s__
4319297	GCTAGTTGGTGGAGTAATAGCCCACCAAGGCGACGATCCGTAGCTGGTCTGAGAGGATGATCAGCCACACTGGAACTGAGACACGGTCCAGACTCCTGCGGGAGGCAGCAGTGGGGAATATTGGACAATGGGCGCAAGCCTGATCCAGCCATGCCGCGTGGGTGAAGAAGGCCTTCGGGTTGTAAAGCCCTTTTGTCCGGAAAGAAAAGCATCGGGCTAATACCTCGGTGTTCTGACGGTACCGGAAGAA	0	0	2	1	k__Bacteria; p__Proteobacteria; c__Gammaproteobacteria; o__Xanthomonadales; f__Xanthomonadaceae; g__; s__
533246	GACTACGCGGGTATCTAATCCTGTTTGCTCCCCACGCTTTCGCGCCTCAGCGTCAGATTCAGCCCAGGTAGTCGCCTTCGCCACTGGTGTTCCTTCCTATATTTACGCATTTCACCGCTACACAGGAAATTCCACTACCCTCTACCGTACT	0	0	0	1	k__Bacteria; p__Proteobacteria; c__Gammaproteobacteria; o__Pseudomonadales; f__Pseudomonadaceae; g__; s__
573730	GACTACCAGGTATCTAAACCTGTTTGCTCCCCACGCTTTCGCGTCTGAGCGTCAGTACACGTCCAGAAGGGCGCCTTCGCCACTGGTGTTCCTCCCGATCTCTACGAATTTCACCTCTACACCGGGAATTCTCCCTTCCTCTCCGGTACTCAAGTCCGGCAGTTTCCAATGCACTTCCCAGGTTAAGCCCGGGGCTTTCCCATCAGACTTACCAAACCGCCTGCACG	0	0	14	0	k__Bacteria; p__Proteobacteria; c__Deltaproteobacteria; o__Syntrophobacterales; f__Syntrophobacteraceae; g__Syntrophobacter; s__
352105	GACTACCAGGGTATCTAATCCTGTTTGCTCCCCACGCTTTCGTGCATGAGCGTCAGTACTGGCCCAGGAGGCTGCCTTCGCCATCGGTGTTCCTCCACATCTCTACGCATTTCACTGCTACACGTGGAATTCCACCTCCCTCTGCCGTACTCCAGCCCGCCAGTCACAAGCGCCATTCCCAGGTTAAGCCCGGGGATTTCACACCTGTCTTAGCGAACCGCCTGCGCACGCTTTACGCCCAGTAATTCCGA	0	0	364	0	k__Bacteria; p__Proteobacteria; c__Betaproteobacteria; o__; f__; g__; s__
519510	GCTAGTTGGTGGAGTAATAGCCTACCAAGGCGACGATCCATAGCTGGTCTGAGAGGATGATCAGCCACACTGGGACTGAGACACGGCCCAGACTCCTACGGGAGGCAGCAGTGGGGAATTTTGGACAATGGGCGAAAGCCTGATCCAGCAATGCCGCGTGAGCGATGAAGGCCCTAGGGTTGTAAAGCTCTTTTACCGGTGAAGA	0	0	1	1	k__Bacteria; p__Proteobacteria; c__Alphaproteobacteria; o__Sphingomonadales; f__; g__; s__
161616	GACTACCAGGGTATCTAATCCTGTTTGCTCCCCACGCTTTCGTGCATGAGCGTCAGTACAGGTCCAGGGGATTGCCTTCGCCATCGGTGTTCCTCCGCATATCTACGCATTTCACTGCTACACGCGGAATTCCATCCCCCTCTACCGTACTCAAGCCTTGCAGTCACAAAGGCAGTTCCCAGGTTGAGCCCGGGGATTTCACCTCTGTCTTACAAGACCGCCTGCGCACGCTTTACGCCCAGTAATTCCG	0	0	5	2393	k__Bacteria; p__Proteobacteria; c__Betaproteobacteria; o__Rhodocyclales; f__Rhodocyclaceae; g__; s__
554968	GCTAGTTGGTGGAGTAATAGCCTACCAAGCCGACGATCCATAGCTGGTTTGAGAGGATGATCAGCCACACTGGGACTGAGACACGGCCCAGACTCCTACGGGAGGCAGCAGTGGGGAATCTTAGACAATGGGGGAAACCCTGATCTAGCCATGCCGCGTGATCGATGAAGGCCTTAGGGTTGTAAAGATCTTTCAGTGGGGAAGATAATGACTGTACCCACAGAAGAAGCCCCGGCTAACTCCGTGCCAGC	1	2	7270	44	k__Bacteria; p__Proteobacteria; c__Alphaproteobacteria; o__Rhodobacterales; f__Rhodobacteraceae; g__; s__
1644034	GCTAGTTGGTGGAGTAATAGCCTACCAAGGCGACGATCCTTAGCTGGTCTGAGAGGATGATCAGCCACACTGGGACTGAGACACGGCCCAGACTCCTACGGGAGGCAGCAGTGGGGAATATTGGACAATGGGGGCAACCCTGATCCAGCCATGCCGCGTGTGTGAAGAAGGCTCTAGGGTTGTAAAGCACTTTCAGTAGGGAGGAAAAGTTAGTAGTTAATAACTGCTAACCCTGACGTTACCTACAGAAG	4	0	0	0	k__Bacteria; p__Proteobacteria; c__Gammaproteobacteria; o__Oceanospirillales; f__Oceanospirillaceae; g__; s__
525515	GACTACCAGGGTATCTAATCATGTTTGCTACCCACGCTTTCGTTCCTCAGCGTCAGAATGAGCCCAGTAAGTCGCCTTCGCCACCGGTATTCTTTTTAATATCTACGCATTTCACCGCTACACTAAAAATTCCACTTACCTCTACTCTTCTCAAGATATGCAGTTTCAAATGCTTACAGTAGTTAAGCTACTGCCTTTTACATCTGACTTGCATTTCCGCCTGCGAACCCTTTACGCCCAGTGATTCCGG	0	1	0	0	k__Bacteria; p__Firmicutes; c__Clostridia; o__Clostridiales; f__[Tissierellaceae]; g__Peptoniphilus; s__
1121746	GCTAGTTGGTGGAGTAATAGCCTACCAAGGCGATGATCAGTAGCTGGTATGAGAGTATGGCCAGCCACACTGGGACTGAGACACGGCCCAGACTCCTACGGGAGGCAGCAGTGGGGAATTTTGGACAATGGGGGCAACCCTGATCCAGCAATGCCGCGTGTGGGATGAATGCCTTCGGGTTGTAAAGCACTTT	0	0	0	4	k__Bacteria; p__Proteobacteria; c__Betaproteobacteria; o__Burkholderiales; f__Oxalobacteraceae; g__; s__
4432518	GCTAGTTGGTGGAGTAATAGCCTACCAAGGCATCGACGGGTTGCTGGTCTGAGAGGATGATCAGCCACACTGGGACTGAGACACGGCCCAGACTCCTACGGGAGGCAGCAGTGGGGAATCTTGCGCAATGG	0	0	0	1	k__Bacteria; p__Actinobacteria; c__Acidimicrobiia; o__Acidimicrobiales; f__C111; g__; s__
1123672	GCTAGTTGGTGGAGTAATAGCCTACCAAGGCGACGATCAGTAGCTGGTCTGAGAGGACGACCAGCCACACTGGGACTGAGACACGGCCCAGACTCCTACGGGAGGCAGCAGTGGGAATTTTGGACAATGGGGGCAACCCTGATCCAGCAATGCCGCGTGTGTGAAGAAGGCCTTCGGGTTGTAAAGCACTTTTGTCAGGAACGAAACGGTGGGGGCTAATATCCTCTGCTAATGACGGTACCTGAAGAATA	0	0	7	0	k__Bacteria; p__Proteobacteria; c__Betaproteobacteria; o__Burkholderiales; f__Oxalobacteraceae; g__; s__
91688	GCTAGTTGGTGGAGTAATAGCCTACCAAGGCTGCGATTGGTAGCTGGTCTGAGAGGACGATCAGCCACACTGGGACTGAGACACGGCCCAGACTCCTACGGGAGGCAGCAGTGGGGAATATTGGACAATGGGCGCAAGCCTGATCCAGCAATGCCGCGTGGGTGAAGAAGGTCTTCGGATTGTAAAGCCCTTTCGACAGGGA	0	0	1	0	k__Bacteria; p__Proteobacteria; c__Alphaproteobacteria; o__Rhodospirillales; f__Acetobacteraceae; g__; s__
4477876	GACTACCAGGGTATCTAATCCTGTTTGCTCCCCACGCTTTCGAACCTCAGCGTCAGTATCGAGCCAGTGAGCCGCCTTCGCCACTGGTGTTCCTCCGAATATCTACGAATTTCACCTCTACACTCGGAATTCCACTCAC	0	0	1	0	k__Bacteria; p__Proteobacteria; c__Alphaproteobacteria; o__Rhodobacterales; f__Rhodobacteraceae; g__; s__
803304	GCTAGTTGGTGGAGTAATAGCCTACCAAGGCTACGATCGATAGCCGGCCTGAGAGGGCACACGGCCACACTGGCACTGAAACACGGGCCAGACTCCTACGGGAGGCAGCAGTGGGGAATCTTGCACAATGGGGGAAACCCTGATGCAGCGACGCCGCGTGAGTGATGAAGCCCTTCGGGGTGTAAAGCTCTTTCGGCAGGGACGATAATGACGGTACCTGCGGAAGAAGCTGCGGCTAACTACGTGCCAGC	0	0	0	180	k__Bacteria; p__Acidobacteria; c__Solibacteres; o__Solibacterales; f__; g__; s__
160406	GCTAGTTGGTGGAGTAATAGCCTACCAAGTCTACGATCTATAGCTGGTTTTAGAGGATGATCAGCAACACTGGGACTGAGACACGGCCCAGACTCCTACGGGAGGCAGCAGTGGGGAATCTTGGACAATGGGCGCAAGCCTGATCCAGCCATGCCGCGTGTGTGATGAAGGCCTTAGGGTCGTAAAGCACTTTCGCCAGGGATGATAATGACGTTACTCGCAGAAGAAGCCCCGGCTAACTTCGTGCCAGC	2	0	0	0	k__Bacteria; p__Proteobacteria; c__Alphaproteobacteria; o__Rhodobacterales; f__Rhodobacteraceae; g__; s__
1557344	GCTAGTTGTGGAGTAATAGCCTACCAAGGCGACGATCGGTAGCTGGTCTGAGAGGATGATCAGCCACACTGGAACTGAGACACGGTCCAGACTCCTACGGGAGGCAGCAGTGGGGAATATTGGACAATGGGCGCAAGCCTGATC	0	0	5	0	k__Bacteria; p__Proteobacteria; c__Alphaproteobacteria; o__Rhodospirillales; f__Rhodospirillaceae; g__Inquilinus; s__
532912	GCTAGTTGGTGGAGTAATAGCCTACCAAGCCTGTGATCTGTAGCTGGTCTGAGAGGACGATCAGCCACATTGGGACTGAGACACGGCCCAAACTCCTACGGGAGGCAGCAGTGGGGAATCTTGCGCAATGGACGAAAGTCTGACGCAGCCATGCCGCGTGAATGATGAAGGTCTTAGGATTGTAAAGTTCTTTAGCCTGTGACGATGATGACGGTAACAGGAGAATAAGCCCC	0	0	0	29	k__Bacteria; p__Proteobacteria; c__Alphaproteobacteria; o__; f__; g__; s__
319123	GCTAGTTGGTGGAGTAATAGCCTACCAAGGCTGCGATCGGTAGCTGGTCTGAGAGGACGATCAGCCACACTGGGACTGAGACACGGCCCAGACTCCTACGGGAGGCAGCAGTGGGGAATATTGGACAATGGGCGCAAGCCTGATCCAGCAATGCCGCGTGGGTGAAGAAGGTCTTCGGATTGTAAAGCCCTTTCGACA	0	0	4	0	k__Bacteria; p__Proteobacteria; c__Alphaproteobacteria; o__Rhodospirillales; f__Acetobacteraceae; g__; s__
216805	GCTAGTTGGTGGAGTAATAGCCTACCAAGGCGACGATCCATAGCTGGTCTGAGAGGATGATCAGCCACATTGGGACTGAGACACGGCCCAAACTCCTACGGGAGGCAGCAGTGGGGAATATTGGACAATGGGCGCAAGCCTGATCCAGCCATGCCGCGTGAGTGATGAAGGCCCTAGGGTTGTAAAGCTCTTTCGGCGGGGACGATAATGACGGTACC	0	1	1	0	k__Bacteria; p__Proteobacteria; c__Alphaproteobacteria; o__Rhizobiales; f__Bradyrhizobiaceae; g__; s__
817152	GCTAGTTGGTGGAGTAATAGCCTGCCAAGGCATCGACGGGTAGCTGGTCTGAGAGGATGATCAGCCACACTGGGACTGAGACACGGCCCAGACTCCTACGGGAGGCAGCAGTGGGGAATCTTGCGCAATGGGCGAAAGCCTGACGCAGCAACGCCGCGTGCGGGATGAAGGCCTTCGGGTTGTAAACCGCTTTCAGCAGGAACGAAAATGACGGTACCTGCAGAAGAGGGTCCGGCCAACTACGTGCCAGC	0	0	0	9	k__Bacteria; p__Actinobacteria; c__Acidimicrobiia; o__Acidimicrobiales; f__C111; g__; s__
4386695	GCTAGTTGGTGGAGTAATAGCCTGCCAAGGCGACGATCAGTAGCTGGTCTGAGAGGATGATCAGCCACACTGGGACTGAGACACGGCCCAGACTCCTACGGGAGGCAGCAGTGGGGAATATTGGACAATGGGCGCAAGCCTGATCTAACCATGCCGCGTGAGCGATGAAGGCCTTAGGGTTGTAAAGCTCTTTCAGTGGGGAAGATAATGACTGTACCCACAGAAGAAGCCCCGGCTAACTCCGTGCCAG	0	0	6	1	k__Bacteria; p__Proteobacteria; c__Alphaproteobacteria; o__Rhodospirillales; f__Rhodospirillaceae; g__; s__
555763	GACTACCAGGGTATCTAATCCTGTTTGCTCCCCACGCTTTCGCGCCTCAGTGTCAGTATCAATCCAGGAAGCCGCCTTCGCCACTGATGTTCTTCCCGATATCTACGCATTTCACCGCTACACCGGAAATTCCGCTTCCCTCGA	0	0	0	1	k__Bacteria; p__Proteobacteria; c__Gammaproteobacteria; o__Chromatiales; f__; g__; s__
816868	GCTAGTTGGTGGAGTAATAGCCTACCAAGGCGACGATCCATAGCTGGTCTGAGAGGATGATCAGCCACACTGGGACTGAGACACGGCCCAGACTCCTACGGGAGGCAGCAGTGGGGAATATGGGACAAT	1	0	0	0	k__Bacteria; p__Proteobacteria; c__Gammaproteobacteria; o__Xanthomonadales; f__Xanthomonadaceae; g__; s__
151384	GACTACCAGGGTATCTAATCCTGTTTGCTCCCCACGCTTTCGAGCATGAGCGTCAGTGTTATCCCAGGGGGCTGCCTTCGCCATCGGTGTTCCTCCACATCTCTACGCATTTCACTGCTACACGTGGAATTCCACCCCCCTCTGACACACTCTAGCCATGCAGTCACAAATGCAGTTCCCAGGTTAAGCCCGGGGATTTCACATCTGTCTTACATAACCGCCTGCGCTCGCTTTACGCCCAGTA	0	0	4	25	k__Bacteria; p__Proteobacteria; c__Betaproteobacteria; o__Burkholderiales; f__; g__; s__
547202	GACTACCAGGGTATCTAATCCTGTTTGCTCCCCACGCTTTCGCACCTCAGCGTCAGTATCGGCCCAGGTCTCCGCCTTCGCCACTGGTGTTCCTCCCGATATCTACGAATTTCACCTCTACACCGGGAATTCCGAGACCCTCTTCCGTACTCAAGCTCGCCAGTTTCGGATGCACTTCCTGGGTTAAGCCCAGGGCTTTCACATCC	0	0	0	3	k__Bacteria; p__Proteobacteria; c__Deltaproteobacteria; o__Myxococcales; f__Haliangiaceae; g__; s__
88159	GACTACCAGGGTATCTAATCCTGTTTGCTCCCCACGCTTTCGCGTCTCAGCGTCACTACAAGTCCAGCAAGTCGCCTTCGCCACTGGTGTTCCTGCGAATATCTACGAATTTCAACTCTACACTCGCAATTCCAC	0	0	1	1	k__Bacteria; p__Proteobacteria; c__Alphaproteobacteria; o__Rhodobacterales; f__Hyphomonadaceae; g__; s__
225306	GACTACAAGGGTATCTAATCCTGTTTGCTCCCCACGCTGTCGCGCCTCAGTGTCAGCAACTGCCCAGCAGGTCGCCTTCGCCACCGGTGTTCTTCCGCATCTCTACGCATTCCACCGCTACACCCGGAATTCCGCCTGCCTCTACAGTGCTCCAG	0	0	1	0	k__Bacteria; p__Gemmatimonadetes; c__Gemmatimonadetes; o__Gemmatimonadales; f__; g__; s__
279193	GCTAGTTGGTGGAGTAATAGCCTACCAAGTCTACGATCTATAGCTGGTTTTAGAGGATGATCAGCAACACTGGGACTGAGACACGGCCCAGACTCCTACGGGAGGCAGCAGTGGGGAATCTTGGACAATGGGCGCAAGCCTGATCCAGCCATGCCGCGTGTGTGATGAAGGCCTTAGGGTCGTAAAGCACTTTCGCCAGGGATGATAATGACAGTACCTGGTAAAGAAACCCCGGCTAACT	10	0	0	0	k__Bacteria; p__Proteobacteria; c__Alphaproteobacteria; o__Rhodobacterales; f__Rhodobacteraceae; g__Octadecabacter; s__
585648	GCTAGTTGGTGGAGTAATAGCCTACCAAGTCTACGATCTTTAGCTGGTTTTAGAGGATGATCAGCAACACTGGGACTGAGACACAGCCCAGACTCCTACGGGAGGCAGCAGTGGGGAATCTTAGACAATGGGCGCAAGCCTGATCTAGCCATGCCGCGTGTGTGATGAAGGACTTAGGGTCGTAAAGCACTTTCGCCAGAGATGATAATGACAGTATCTGGTAAAGAAACCCCGGCTAACTACGTG	5	0	0	0	k__Bacteria; p__Proteobacteria; c__Alphaproteobacteria; o__Rhodobacterales; f__Rhodobacteraceae; g__Loktanella; s__
228207	GCTAGTTGGTGGAGTAATAGCCCACCAAGGCGACGATCTGTAGCTGGTCTGAGAGGATGACCAGCCACACTGGGACTGAGACACGGCCCAGACTCCTACGGGAGGCAGCAGTGGGGAATTTTGGACAATGGGCGCAAGCCTGATCCAGCCATGCCGCGTGTGGGAAGAAGGC	0	0	1	1	k__Bacteria; p__Proteobacteria; c__Gammaproteobacteria; o__Pseudomonadales; f__Moraxellaceae; g__; s__
693192	GCAGTTGGTGGAGTAATAGCCTACCAAGGCGACGATCAGTAGCTGGTCTGAGAGGATGATCAGCCACACTGGGACTGAGACACGGCCCAGACTCCTACGGGAGGCAGCAGTGGGGAATATTGGACAATGGGGGCAACCCTGATCCAGCCATGCCGCGTGAGTGATGAAGGCCTTAGGGTTGTAAAGCTCTTTCGCCGGTGAAGATAATGACGGTAACCGGAGAAGAAGCCCCGGCTAACTTCGTGCCAGCA	13	0	26	2	k__Bacteria; p__Proteobacteria; c__Alphaproteobacteria; o__Rhizobiales; f__Methylocystaceae; g__Pleomorphomonas; s__
580695	GCTAGTTGGTGGAGTAATAGCCCACCAAGGCGACGATCCGTAGCTGGTCTGAGAGGATGATCAGCCACACTGGGACTGAGACACGGCCCAGACTCCTACGGGAGGCAGCAGTGGGGAATTTTGGACAATGGGGGCAACCCTGATCCAGCCATGCCGCGTGAGTGAAGAAGGCCTTCGGGTTGTAAAGCTCTTTCGGCCGGAACGAAATCGCATCTCTTAATACGGGGTGTGGATGACGGTACCGGAAGAA	0	0	283	3	k__Bacteria; p__Proteobacteria; c__Betaproteobacteria; o__Rhodocyclales; f__Rhodocyclaceae; g__Azospira; s__
3357577	GCTAGTTGGTGGAGTAATAGCCTACCAAGGCTGCGATCGGTAGCTGGTCTGAGAGGATGATCAGCCACACTGGGACTGAGACACGGCCCAGACTCCTACGGGAGGCAGCAGTGGGGAATATTGGACAATGGGGGAAACCCTGATCCAGCCATGCCGCGTGAGTGAGGAAGGCCCTAGGGTTGTAAAGCTCTTTCACCCGTGACGATGATGAC	0	0	28	0	k__Bacteria; p__Proteobacteria; c__Alphaproteobacteria; o__Rhodospirillales; f__Rhodospirillaceae; g__Inquilinus; s__
255964	GCTAGTTGGTGGCGTAATAGCCTACCAAGGCGACGATGCATAGCCGACCTGAGAGGGTGATAGGCCACACTGGGCCTGAGACACGGCCCAGACTCCTACGGGAGGCAGCAGTAGGGAATCTTCCGCAATGGACGACAGTCTGATGGAGCAACGCCGCGTGCGTGATGAAGGTTTTCGGATCG	1	1	0	0	k__Bacteria; p__Firmicutes; c__Bacilli; o__Bacillales; f__Paenibacillaceae; g__Paenibacillus; s__
4207800	GCTAGTTGGTGGAGTAATAGCCTACCAAGGCAACGATCCGTAGCTGGTCTGAGAGGATGATCAGCCACACTGGGACTGAGACACGGCCCAGACTCCTACGGGAGGCAGCAGCGGGGAATATTGGACAA	0	0	0	1	k__Bacteria; p__Proteobacteria; c__Gammaproteobacteria; o__Xanthomonadales; f__Xanthomonadaceae; g__; s__
4480046	GTTGGTGGAGTAATAGCCTACCAAGGCGACGATCTATAGCTGGTCTGAGAGGACGATCAGCCACACTGGGACTGAGACACGGCCCAGACTCCTACGGGAGGCAGCAGTGGGGAATATTGGACAATGGGCGCAAGCCTGATCCAGCAATACCGCGTGTGTGAAGAAGGCCTGAGGGTTGTAAAGCACTTTCAATTGGGAGGAAAACCTACCGATCAATACCCGGTAGCTTGACATTACCTTTAGAAGAAGCA	0	0	0	1	k__Bacteria; p__Proteobacteria; c__Gammaproteobacteria; o__Methylococcales; f__; g__; s__
1110996	GCTAGTTGGTGGAGTAATAGCCTACCAAGGCTAAGACGGGTAGCTGGTCTGAGAGGACGACCAGCCACACTGGAACTGAGACACGGTCCAGACACCTACGGGTGGCAGCAGTCGAGAATTTTTCACAATGGGCGAAAGC	0	0	0	1	k__Bacteria; p__Verrucomicrobia; c__[Pedosphaerae]; o__[Pedosphaerales]; f__auto67_4W; g__; s__
623628	GACTACCAGGGTATCTAATCCTGTTTGCTCCCCACGCTTTCGTGCCTCAGTGTCAGTGCTGGTCCAGATGGCCGCCTTCGCCACAGATGTTCCTCCCGATCTCTACGCATTTCACTGCTACACCGGGAATTCCGCCATCCTCTACCGCACTCTAGCCCGCCAGTATCCAATGCAATTCCCAGGTTGAGCCCAGGGCTTTCACATCAGACTTAACGAACCACCTACGCACGC	0	0	20	1	k__Bacteria; p__Proteobacteria; c__Gammaproteobacteria; o__Xanthomonadales; f__Xanthomonadaceae; g__; s__
2969102	GCTAGTTGGTGGAGTAATAGCCTACCAAGGCGACGATCCGTAGCTGGTCTGAGAGGATGATCAGCCACACTGGAACTGAGACACGGCCCAGACTCCTACGGGAGGCAGCAGTGGGGAATCTTGGACAATGGGGGAAAGCCTGATCCAGCCATGCCGCGTGAGTGAGGAAGGTCTTCGGGTTGTAAAGCTCTTT	0	0	1	1	k__Bacteria; p__Proteobacteria; c__Gammaproteobacteria; o__Xanthomonadales; f__Xanthomonadaceae; g__; s__
238503	GCTAGTTGGTGGAGTAATAGCCTACCAAGGCGACGATCCATAGCTGGTCTGAGAGGATGATCAGCCACACTGGGACTGAGACACGGTCCAGACTCCTATGGGAGGCAGCAGTGGGGAATATTGGACAA	0	0	1	0	k__Bacteria; p__Proteobacteria; c__Gammaproteobacteria; o__Xanthomonadales; f__Xanthomonadaceae; g__; s__
1136344	GTAGTGTGGAGTAATAGCCTACCAAGGCGACGATCCATAGCTGGTCTGAGAGGATGATCAGCCACATTGGGACTGAGACACGGCCCAAACTCCTACGGGAGGCAGCAGTGGGGAATATTGGACAATGGGCGCAAGCCTGATCCAGCCATGCCGCGTGAGTGATGAAGGTCTTAGGATTGTAAAGCTCTTTCACCGGTGAAGATAATGACGGTAACCGGAGAAGAAGCCCCGGCTAACTTCGTGCCAGCAGC	0	0	3	0	k__Bacteria; p__Proteobacteria; c__Alphaproteobacteria; o__Rhizobiales; f__Phyllobacteriaceae; g__; s__
4402900	GACTACCAGGGTATCTAATCCTGTTTGCTCCCCACGCTTTCGCACCTCAGCGTCAGTACCGAGCCAGTGAGCCGCCTTCGCCACTGGTGTTCTTCCACATATCTACGCATTTCACCTCTACACTCGGAGCTCCACTCACCTCTC	1	0	0	0	k__Bacteria; p__Proteobacteria; c__Alphaproteobacteria; o__Rhizobiales; f__Hyphomicrobiaceae; g__Rhodoplanes; s__
1126596	GCTAGTTGGTGGAGTAATAGCCCACCAAACCTAAAACCGGTACGGGCTCTGAGAGGAGAAGCCCGGAGATGGGCACTGAGACAAGGGCCCAGGCCCTATGGGGCGCAGCAGGCGCGAAACCTCTGCAATAAGCGAAAGCTTGACAGGGTTATTCTGAGTGATTTCCGCTAAGGAAGTCTTTTGGCACCTCTAAAAATGGTGCAGAATAAGGGGTGGGCAAGCCTGGTGTCAGCCGCCGCGGTAATACCAG	0	0	1	0	k__Archaea; p__Crenarchaeota; c__Thaumarchaeota; o__Nitrososphaerales; f__Nitrososphaeraceae; g__Candidatus Nitrososphaera; s__SCA1145
2847582	GCTAGTTGGTGGAGTAATAGCCTACCAAGGCGACGATCAGTAGCTGGTCTGAGAGGATGATCAGCCACACTGGGACTGAGACACGGCCCAGACTCCTACGGGAGGCAGCAGTGGGGAATATTGGACAATGGGCGCAAGCCTGATCCAGCCATGCCGCGTGAGCGATGAAGGCCTTAGGGTTGTAAAGCTCTTTCAGTGGGGAAGATAATGACTGTACCCACAGAAGAAGCCCCGGCTAACTCCGTGCCAGC	0	0	1	0	k__Bacteria; p__Proteobacteria; c__Alphaproteobacteria; o__Rhodospirillales; f__Rhodospirillaceae; g__; s__
744023	CTACGGGAGGCTGCAGTGGGGGATATTGCACAATGGGCGCAAGCCTGATGCAGCCATGCCGCGTGTATGAAGAAGGCCTTCGGGTTGTAAAGTACTTTCAGCGGGGAGGGAGGGAGTAAAGTTAATACCTTTGCTCATTGACGTTACCCGCAGAAGAAGCACCGGCTAACTCCGTGCCAGCAGCCGCGGTAATACG	6	3	5	1	k__Bacteria; p__Proteobacteria; c__Gammaproteobacteria; o__Enterobacteriales; f__Enterobacteriaceae; g__; s__
240827	GGTGGAGTAATAGCCTACCAAGGCAACGATCTATAGCTGGTCTGAGAGGATGATCAGCCACACTGGAACTGAGACACGGTCCAGACTCCTACGGGAGGCAGCAGTGAGGAATATTGGACAATGGGCGAAAGCCTGATCCAGCCATGCCGCGTGAGTGAAGAAGGCCTTAGGGTTGTAAAACTCTTTTAGCAGGGAAGATAATGACGGTACCTGCAGAAAAAGCTCCGGCTAACTCCGTGCCAGCAGCCGCG	0	0	1	1	k__Bacteria; p__Proteobacteria; c__Alphaproteobacteria; o__; f__; g__; s__
315011	GCTAGTTGGTGGAGTAATAGCCTACCAAGGCGACGATCAGTAGCTGGTCTGAGAGGACGACCAGCCACACTGGGACTGAAACACGGCCCAGACTCCTACGGGAGGCAGCAGTGGGGAATTTTGGACAATGGGGGCAACCCTGATCCAGCAATGCCGCGTGAGTGATGAAGGCCTTAGGGTTGTAAAGCTCTTTCACCGATGAAGATAATGACGGTAGTCGGAGAAGAAGCCCCGGCTAACTTCGTGCCAGC	0	0	1	0	k__Bacteria; p__Proteobacteria; c__Alphaproteobacteria; o__; f__; g__; s__
1086621	GCTAGTTGGTGGAGTAATAGCCTACCAAGGCGACGATCTGTAGCTGGTCTGAGAGGACGACCAGCCACACTGGGACTGAGACACGGCCCAGACTCCTACGGGAGGCAGCAGTGGGGAATTTTGGACAATGGGGGCAACCCTGATCCAGCCATGCCGCGTGCGGGAAGAA	0	0	58	106	k__Bacteria; p__Proteobacteria; c__Betaproteobacteria; o__Burkholderiales; f__Burkholderiaceae; g__Burkholderia; s__
1105514	GCTAGTTGGTGGAGTAATAGCCTACCAAGGCGACGATCTGTAGCGGGTCTGAGAGGATGATCCGCCACACTGGGACTGAGACACGGCCCAGACTCCTACGGGAGGCAGCAGTGGGGAATTTTGGACAATGGGCGAAAGCCTGATCCAGCCATGCCGCGTGAGTGAAGAAGGCCTTCGGGTTGTAAAGCTCTTTCGGCCGGGAAGAAATCGCACAGGCTAATACCCTGTGTGGATGACGGTACCGGACTAA	0	0	251	0	k__Bacteria; p__Proteobacteria; c__Betaproteobacteria; o__Rhodocyclales; f__Rhodocyclaceae; g__Dechloromonas; s__
4296615	GACTACCAGGGTATCTAATCCTGTTTGCTCCCCACGCTTTCGCGCCTCAGCGTCAGTTATAGGCCAAAGAGTCGCCTTCGCCACTGGTGTTCCTCCACATCTCTACGCATTTCACCGCTACACGTGGAATTCCACTCTTCTCTCCTATACTCAAGCCTCCCAGTTTCCAATGGCCCTCCCCGGTTGAGCCGGGGGCTTTCACATCAGACTTAAGAGGCCGCCTGCGCGCGCTTTACGCCCAATAATTCCGG	193	554	0	0	k__Bacteria; p__Firmicutes; c__Bacilli; o__Bacillales; f__[Exiguobacteraceae]; g__; s__
4296614	GCTAGTTGGTGGAGTAATAGCCTACCAAGGCCACGATCAGTAGCCGACCTGAGAGGGTGATCGGCCACACTGGAACTGAGACACGGTCCAGACTCCTACGGGAGGCAGCAGTGGGGAATATTGCACAATGGGCGCAAGCCTGATGCAGCAACGCCGCGTGAGTGATGAAGGCTTTCGGGTCGTAAAACTCTGTCCTAAGGGAAGATAATGACGGTACCTTAGGAGGAAGCCCCGGCTAACTCCGTGCCAGC	0	0	0	15	k__Bacteria; p__Firmicutes; c__Clostridia; o__Clostridiales; f__[Acidaminobacteraceae]; g__Acidaminobacter; s__
239900	GACTACCAGGGTATCTAATCCTGTTTGCTCCCCACGCTTTCGCACCTCAGCGTCAGTACCGGACCAGTGAGCCGCCTTCGCCACTGGTGTTCTTCCTAATATCTACGAATTCCACCTCTACACTAGGAGTTCCACTCACCTCTTCCGGACTCACGATCGCCAGTATCGAAGGCAGTTCCGGGGTTGAGCCCCGGGAT	0	0	2	0	k__Bacteria; p__Proteobacteria; c__Alphaproteobacteria; o__; f__; g__; s__
342879	GCTAGTTGGTGGAGTAATAGCCTACCAAGGCGACGATCAGTAGCTGGTCTGAGAGGACGATCAGCCACACTGGGACTGCGACACGGCCCAGACTCCTACGGGAGGCAGCAGTGGGGAATTTTGGACAATGGGCGCAAGCCTGATCCAGCAATGCCGCGTGTGCGA	0	0	6	0	k__Bacteria; p__Proteobacteria; c__Gammaproteobacteria; o__; f__; g__; s__
676814	GCTAGTTGGTGGAGTAATAGCCTACCAAGGCAACGATCCGTAGCTGGTCTGAGAGGATGATCAGCCACACTGGGACTGAGACACGGCCCAGACTCCTACGGGAGGCAGCAGTGGGGAATCTTGGACAATGGGCGCAAGCCTGATCCAGCCATGCCGCGTGAGTGAAGAAGGCTTTAGGGTTGTAAAGCTCTTTTAGCAGGGAGGAAAAGGTAG	1	0	0	11	k__Bacteria; p__Proteobacteria; c__Alphaproteobacteria; o__Rhizobiales; f__; g__; s__
537083	GACTACCAGGGTATCTAATCCTGTTTGCTCCCCACGCTTTCGAGCATGAGCGTCAGTGTCATCCCAGGGGGCTGCCTTCGCCATCGGTGTTCTTCCACATCTCTACGCATTTCACTGCTACACGTGGAGTTCCACCCCCCTCTGACGCACTCTAGCCATGCAGTCACAAATGCAGTTCCCAGGTTGAGCCCGGGGATTTCACATCTGTCTTACACAACCGCCTGCGCTCGCTTTACGCCCAGTAATTCCG	0	0	254	0	k__Bacteria; p__Proteobacteria; c__Betaproteobacteria; o__Rhodocyclales; f__Rhodocyclaceae; g__Z-35; s__
830397	GCTAGTTGGTGGAGTAATAGCCTACCAAGGCGACGATGCATAGCCGACCTGAGAGGGTGATCGGCCACACTGGGACTGAGACACGGCCCAGACTCCTACGGGAGGCAGCAGTAGGGAATCTTCCACAATGGACGAAAGTCTGATGGAGCAACGCCGCG	196	437	2	0	k__Bacteria; p__Firmicutes; c__Bacilli; o__Bacillales; f__Bacillaceae; g__Bacillus; s__
575708	GCTAGTTGGTGGAGTAATAGCCTACCAAGGCAACGATCAGTATCCGGCCTGAGAGGGCGGTCGGACACACTGGGACTGAGACACGGCCCAGACTCCTACGGGAGGCAGCAGTGGGGAATTGTTCGCAATGGGCGCAAGCCTGACGCAGCAACGCCGCGTGGAGGATGAAGATCTTCGGGTCGTAA	0	0	4	0	k__Bacteria; p__Acidobacteria; c__Acidobacteria-6; o__iii1-15; f__; g__; s__
733269	GCTAGTTGGTGGAGTAATAGCCTACCAAGGCAACGATCCGTAGCTGGTCTGAGAGGACGATCAGCCACACTGGGACTGAGACACGGCCCAGACTCCTACGGGAGGCAGCAGTGGGGAATATTGGACAATGGGGGCAACCCTGATCCAGCAATGCCGCGTGTGGGAAGAAGGCCTTCGGGTTGTAA	0	0	0	1	k__Bacteria; p__Proteobacteria; c__Betaproteobacteria; o__Burkholderiales; f__Comamonadaceae; g__Thiomonas; s__
3336996	GCTAGTTGGTGGAGTAATAGCCTACCAAGGCGACGATGCATAGCTGATCTGAGAGGATGATCAGCCACACTGGGACTGAGACACGGCCCAGACTCCTACGGGAGGCAGCAGTGGGGAATCTTGCACAATGGGCGCAAGCCTGATGCAGCCATGCCGCGTGAGTGATGAAGGCCTTAGGGTTGTAAAGCTCTTT	0	0	2	0	k__Bacteria; p__Proteobacteria; c__Alphaproteobacteria; o__Rhizobiales; f__; g__; s__
807021	GCTAGTTGGTGGAGTAATAGCCTACCAAGGCGACGATACATAGCTGGTCTGAGAGGATGATCAGCCACACTGGGACTGAGACACGGCACAGACTCCTACGGGAGGCAGCAGTGGGGAATATTGGACAATGGGGGCAACCCTGATCCAGCCATG	2	0	0	0	k__Bacteria; p__Proteobacteria; c__Gammaproteobacteria; o__Pseudomonadales; f__Moraxellaceae; g__; s__
4372434	GCTAGTTGGTGGAGTAATAGCCTACCAAGGCGACGATCCATAGCTGGTCTGAGAGGATGATCAGCCACATTGGGACTGAGACACGGCGCAAACTCCTACGGGAGGGAGCAGTGGGGATTATTGGATAATGGGCGCAAGCCTGATCCAGCCATGCCGCGTGCGTG	0	0	1	0	k__Bacteria; p__Proteobacteria; c__Alphaproteobacteria; o__Sphingomonadales; f__Sphingomonadaceae; g__; s__
277676	GACTACCAGGGTATCTAATCCTGTTTGCTCCCCACGCTTTCGCGCCTCAGCGTCAGAACCGGACCAGTGAGCCGCCTTCGCCACTGGTGTTCTTGCGAATATCTACGAATTTCACCTCTACACTCGCAGTTCCACTCACCTCTTCCGGTCTCAAGCCAAAC	0	0	8	0	k__Bacteria; p__Proteobacteria; c__Alphaproteobacteria; o__Rhizobiales; f__Bradyrhizobiaceae; g__Balneimonas; s__
579765	GACTACCAGTATCTAATCCTGTTTGCTCCCCACGCTTTCGAGCATGAGCGTCAGTGTTATCCCAGGGGGCTGCCTTCGCCATCGGTGTTCCTCCACATCTCTACGCATTTCACTGCTACACGTGGAATTCCACCCCCCTCTGACACACTCTAGCCATGCAGTCACAAATGCAGTTCCCAGGTTAAGCCCGGGGATTTCACATCTGTCTTACATAACCGCCTGCGCTCGCTTTACGCCCAGTAATTCCGATT	0	0	2	4	k__Bacteria; p__Proteobacteria; c__Betaproteobacteria; o__Gallionellales; f__Gallionellaceae; g__Gallionella; s__
733266	GCTAGTTGGTGGAGTAATAGCCTACCAAGGCGACGATCTTTAGCTGGTCTGAGAGGATGATCAGCCACACTGGGACTGAGACACGGCCCAGACTCCTACGGGAGGCAGCAGTGGGGAATATTGGACAATGGGCGCAAGCCTGATCCAGCCATGCCGCGTGAGTGATGAAGGCCTTAGGGTTGTAAAGCTCTTTCAGTGGGGAAGATAATGACGGTACCCACAGAAGAAGCCCC	0	0	10	0	k__Bacteria; p__Proteobacteria; c__Alphaproteobacteria; o__Rhodospirillales; f__Rhodospirillaceae; g__; s__
104864	GATAGTTGGTGGAGTAATAGCCTACCAAGGCGACGATCCATAGCTGGTCTGAGAGGATGATCAGCCACACTGGGACTGAGACACGGCCCAGACTCCTACGGGAGGCAGCAGTGGGGAATATTGGACAATGGGGGCAACCCTGATCCAGCCATGCCGCGTGAGTGATG	1	0	0	0	k__Bacteria; p__Proteobacteria; c__Alphaproteobacteria; o__Sphingomonadales; f__Erythrobacteraceae; g__; s__
250568	GCTGGTTGGTGGAGTAATAGCCTACCAAGGCGACGATCCATAGCTGGTCTGAGAGGATGATCAGCCACACTGGGACTGAGACACGGCCCAGACTCCTACGGGAGGCAGCAGTGGGGAATATTGGACAATGGGGACAACCCTGATCCAGCCATGCCGCGTGAGTGATGAAGGCCCTAGGGCTGTAA	1	0	1	0	k__Bacteria; p__Proteobacteria; c__Alphaproteobacteria; o__; f__; g__; s__
576726	GACTACCAGGGTATCTAATCCTGTTTGCTCCCCACGCTTTCGCACCTCAGCGTCAGTATCGGACCAGTGAGCCGCCTTCGCCACTGGTGTTCTTCCCAATATCTACGAATTTCACCTCTACACTGGGAATTCCACTCTCCTCTTCCGAACTCGTG	0	0	1	1	k__Bacteria; p__Proteobacteria; c__Alphaproteobacteria; o__; f__; g__; s__
702276	GCTAGTTGGTGGAGTAATAGCCTACCAAGGCGACGATCGGTAGCTGGTCTGAGAGGATGATCAGCCACACTGGGACTGAGACACGGCCCAGACTCCTACGGGAGGCAGCAGTGGGGAATTTTGGACAATGGGGGCAACCCTGATCCAGCCATGCCGCGTGCGGGAAGAAGGCCTTCGGGTTGTAAACCGCTTTTGGCCGGGAAGAAAAGGCTGAGGCTAATACCTTCGGTTCTTGACGGTACCGGCAGAA	0	0	96	0	k__Bacteria; p__Proteobacteria; c__Betaproteobacteria; o__SC-I-84; f__; g__; s__
1102294	GCTAGTTGGTGGAGTAATAGCCTACCAAGGCTGCGATCGGTAGCTGGTCTGAGAGGATGATCAGCCACACTGGGACTGAGACACGGCCCAGACTCCTACGGGAGGCAGCAGTGGGGAATATTGGACAATGGGGAAACCCTGGTTCAGCC	0	0	1	0	k__Bacteria; p__Proteobacteria; c__Alphaproteobacteria; o__Rhodospirillales; f__Rhodospirillaceae; g__; s__
722259	GACTACCAGGGTATCTAATCCTGTTTGCTCCCCACGCTTTCGCACCTCAGCGTCAGTATCGAGCCAGTGAGCCGCCTTCGCCACTGGTGTTCATCCGAATATCTACGAATTTCACCTCTACACTCGGAATTCCACTCACCTCTCTCGAC	0	0	1	0	k__Bacteria; p__Proteobacteria; c__Gammaproteobacteria; o__Alteromonadales; f__OM60; g__; s__
594342	GACTACCAGGGTATCTAATCCTGTTTGCTCCCCACGCTTTCGCGCCTCAGCGTCAGTTACAGACCAAAGAGTCGCATTCGCCACTGGTGTTACTCCACATCTCTACGCATTTCACCGCTACAAATGGAATTCCACTCTT	0	1	0	0	k__Bacteria; p__Firmicutes; c__Bacilli; o__Bacillales; f__Paenibacillaceae; g__Paenibacillus; s__
580362	GCTAGTTGGTGGAGTAATAGCCTGCCAAGGCGACGATCGTTAGCTGGTCTGAGAGGACGATCAGCCACACTGGGACTGAGACACGGCCCAGACTCCTACGGGAGGCAGCAGTGGGGAATATTGGACAATGGGGGCAACCCTGATCCAGCCATGCCGCGTGAGTGATGAAGGCCTTCGGGTTGTAAAGCTCTTTTGGCGGGGACGATGATGACGGTACCAGCAGAATAAGCCCAGGCTAACTTCGT	0	0	11	0	k__Bacteria; p__Proteobacteria; c__Alphaproteobacteria; o__Rhodospirillales; f__Rhodospirillaceae; g__; s__
4313609	GCTAGTTGGTGGAGTAATAGCCTACCAAGGCGATGATCAGTAGCTGGTCTGAGAGGATGATCAGCCACACTGGGACTGAGACACGGCCCAGACTCCTACGGGAGGCAGCAGTGGGGAATATTGGACAATGGGGGCAACCCTGATCCAGCCATGCCGCGTGAGTGATGAAGGCCTTAGGGTTGTAAGCTCTTTCGCCGGTGAAGATAATGACGGTAACCGGAGAAGAAGCCCCGGCTAACTCCGTGCCAGCA	0	0	3	0	k__Bacteria; p__Proteobacteria; c__Alphaproteobacteria; o__; f__; g__; s__
978255	GCTAGTTGGTGGAGTAATAGCCTACCAAGGCATCGACGGGTAGCTGGTCTGAGAGGATGATCAGCCACACTGGGACTGAGACACGGCCCAGACTCCTACGGGAGGCAGCAGTGGGGAATCTTGCGCAATGGGCGAAAGCCTGACGCAGCAACGCCGCGTGCGGG	0	0	0	15	k__Bacteria; p__Actinobacteria; c__Acidimicrobiia; o__Acidimicrobiales; f__C111; g__; s__
3169284	GCTAGTTGGTGGAGTAATAGCCTACCAAGCCTGCGATCTGTAGTTGGTCTGAGAGGACGACCAGCCACACTGGGACTGAGACACGGCCCAGACTCCTACGGGAGGCAGCAGTGGGGAATTTTGGACAATGGGCGCAAGCCTGATCCAGCAATGCCGCGTGCAGGAAGAAGGCCTTCGGGTTGTAAACTGCTTTTGTCAGGGAAGAAATCCTCTGAGATAATACCTCGGGGGGATGACGGTACCTGAAGAA	0	0	12	1279	k__Bacteria; p__Proteobacteria; c__Betaproteobacteria; o__Burkholderiales; f__; g__; s__
224324	GGCTAGTTGGTGGAGTAATAGCCTACCAAGGCGACGATCCATAGCTGGTCTGAGAGGATGATCAGCCACACTGGGACTGAGACACGGCCCAGACTCCTACGGGAGGCAGCAGTGGGGAATATTGGACAATGGGCGAAAGCCTGATCCAGCCATGCCGCGTGAGTGATGAAGGCCCTAGGGTTGTAAAGCTCTTTCACCGGTGAAGATAATGACGGTAACCGGAGAAGAAGCCCCGGCTAACTTCGTGCCAG	0	0	19	1	k__Bacteria; p__Proteobacteria; c__Alphaproteobacteria; o__Rhizobiales; f__; g__; s__
838091	GCTAGTTGGTGGAGTAATAGCCTACCAAGGCGACGATCCATAGCCGGCCTGAGAGGGTGAACGGCCACATTGGGACTGAGACACGGCCCAAACTCCTACGGGAGGCAGCAGTGGGGAATATTGGACAATGGGCGCAAGCCTGATCCAGCCATGCCGCGTGAGTGATGAAGGCCCTAGGGTTGTAAAGCTCTTTCGGCGGGGA	0	0	1	0	k__Bacteria; p__Proteobacteria; c__Alphaproteobacteria; o__; f__; g__; s__
547973	GCTAGTTGGTGGGTAATAGCCTACCAAGGCGAAGATGGGTAGCGGGTGTGAGAGCACGACCCGCATCACTGGGACTGAGATACTGCCCAGACACCTACGGGTGGCTGCAGTCGAGAATCTTCCGCAATGGACGAAAGTCTGACGGAGCGACGCCGCGTGCGGGACGAAGGCCTTCGGGTTGTAAACCGC	0	0	0	5	k__Bacteria; p__Planctomycetes; c__Planctomycetia; o__Pirellulales; f__Pirellulaceae; g__; s__
141274	GACTACCAGGGTATCTAATCCTGTTTGCTCCCCACGCTTTCGTAGTTGAGTGTCAATACTTGTCCAGCGAGCCGCCTTCGCCTCTGGTGTTCCTCCCGATCTCTACGCATTTCACCGCTACACCGGGAATTCCGCTCGCCTCTCCAAGATTCTAGTCTTGCCGTTTCTCGGGCACTTCCAGGGTTAAGCCCTGGGCTTTCACCC	0	0	1	0	k__Bacteria; p__Proteobacteria; c__Deltaproteobacteria; o__MIZ46; f__; g__; s__
261111	GCTAGTTGGTGGAGTAATAGCCCACCAAGGCGACGATCCATAGCCGGCCTGAGAGGGTGAACGGCCACATTGGGACTGAGACACGGCCCAAACTCCTACGGGAGGCAGCAGTGGGGAATATTGCACAATGGGCGAAAACCTGATGCAGCGACGCCGCGTGA	0	0	1	0	k__Bacteria; p__Firmicutes; c__Clostridia; o__Clostridiales; f__Lachnospiraceae; g__Coprococcus; s__
835045	GCTGGTGGAGTAATAGCCTACCAAGGCGACGATCTATAGCTGGTTTTAGAGGATGATCAGCAACACTGGGACTGAGACACGGCCCAGACTCCTACGGGAGGCAGCAGTGGGGAATCTTAGACAATGGGGGCAACCCTGATCTAGCCATGCCGCGTGAGTGATGAAGGCCTTAGGGTCGTAAAGCTCTTTCGCCAGGGATGATAATGACAGTACCTGGTAAAGAAACCCCGGCTAACTCCGTGCCA	4	0	0	0	k__Bacteria; p__Proteobacteria; c__Alphaproteobacteria; o__Rhodobacterales; f__Rhodobacteraceae; g__; s__
4151701	GACTACCAGGGTATCTAATCCTGTTTGCTCCCCACGCTTTCGTGCCTCAGCGTCAGTGCTGGTCCAGATGGCCGCCTTCGCCACTGATGTTCCTCCCGATCTCTACGCATTTCACCGCTACACCGGGAATTCCACCCTCCTCTACCGCACTCCAGCCTTCCAGTATCCACTGCAGTTCCCAGGTTGAGCCCAGGGCTTTCACAACGGACTTAAAAGACCGCCTACGCACGCTTTACGCCCAGTAATTC	0	0	4	0	k__Bacteria; p__Proteobacteria; c__Gammaproteobacteria; o__Xanthomonadales; f__Xanthomonadaceae; g__; s__
888396	GACTACCAGGGTATCTAATCCTGTTTGCTCCCCACGCTTTCGTGCATGAGCGTCAGTGCAGGCCCAGGGGATTGCCTTCGCCATCGGTGTTCCTCCGCATATCTACGCATTTCACTGCTACACGCGGAATTCCATCCCCCTCTGCCGCACTCAAGCCGTGCAGTCACAAGTGCAGTTCCCAGGTTAAGCCCGGGGATTTCACACCTGTCTTGCACGACCGCCTGCGCACGCTTTACGCCCAGTAATTCCG	2	0	163	1885	k__Bacteria; p__Proteobacteria; c__Betaproteobacteria; o__Burkholderiales; f__Comamonadaceae; g__Hydrogenophaga; s__
241533	GCTAGTTGGTGGAGTAATAGCCTACCAAGGCGACGATCCGTAGCTGATCTGAGAGGATGATCAGCCACACTGGGACTGAGACACGGCCCAGACTCCTACGGGAGGCAGCAGTGGGGAATCTTGGACAATGGGCGCAAGCCTGATCGAGCCATGCCGCGTGAGTGAAGAAGGTCTTCGGATTGTAAAGCTCT	0	0	1	1	k__Bacteria; p__Proteobacteria; c__Alphaproteobacteria; o__Rhizobiales; f__Hyphomicrobiaceae; g__; s__
64874	GACTACCAGGGTATCTAATCCTGTTTGCTCCCCACGCTTTCGAGCATGAGCGTCAGTGTCATCCCAGGGGGCTGCCTTCGCCATCGGTGTTCTTCCACATCTCTACGCATTTCACCGCTACACGTGGAGTTCCACCCCCCTCTGACGCACTCTAGCCATGCAGTCACAAGTGCAGTTCCCAGGTTGAGCCCGGGGATTTCACATCTGTCTTACACAACCGCCTGCGC	0	0	1	0	k__Bacteria; p__Proteobacteria; c__Betaproteobacteria; o__Burkholderiales; f__Comamonadaceae; g__; s__
783719	GCTAGTTGGTGGAGTAATAGCCTACCAAGCCAACGATCTGTAGCTGGTCTGAGAGGACGACCAGCCACACTGGGACTGAGACACGGCCCAGACTCCTACGGGAGGCAGCAGTGGGGAATTTTGGACAATGGGCGCAAGCCTGATCCAGCCATGCCGCGTGCGGGAAGAAGGCCTTCGGGTTGTAAACCGCTTTTGTCAGGGAAGAAAAGGTTCTAGCTAATACCTGGAACTCATGACGGTACCTGAAGAA	1	1	1044	529	k__Bacteria; p__Proteobacteria; c__Betaproteobacteria; o__Burkholderiales; f__Comamonadaceae; g__; s__
158376	GCTAGTTGGTGGAGTAATAGCCTACCAAGGCGACGATCCATAGCTGGTCTGAGAGGATGATCAGCCACACTGGGACTGAGACACGGCCCAGACTCCTACGGGAGGCAGCAGTGGGGAATATTGGACAATGGGCGAAAGCCTGATCCAGCCATGCCGCGTGAGTGATGAAGGCCCTAGGGTTGTAAAGCTCTTTCACCGGTGAAGATAATGACGGTAACCGGAGAAGAAGCCCCGGCTAACTTCGTGCCAGC	3	0	806	4	k__Bacteria; p__Proteobacteria; c__Alphaproteobacteria; o__Rhizobiales; f__Phyllobacteriaceae; g__Mesorhizobium; s__
828431	GCTAGTTGGTGGAGTAATAGCCTACCAAGGCTACGATCAGTAGCTGGTCTGAGAGGATGATCAGCCACATTGGGACTGAGACACGGCCCAAACTCCTACGGGAGGCAGCAGTGGGGAATATTGGACAATGGGCGCAAGCCTGATCCAGCCATGCCGCGTGAGTGGTGAAGGCCCTCGGGTTGTAAAGCTCTTTT	0	0	4	0	k__Bacteria; p__Proteobacteria; c__Alphaproteobacteria; o__Rhizobiales; f__; g__; s__
825112	GCTAGTTGGTGGAGTAATAGCCTACCAAGGCATCGACGGGTAGCTGGTCTGAGAGGATGATCAGCCACACTGGGACTGCGACACGGCCCAGACTCCTACGGGAGGCAGCAGTGGGGAATCTTGCGCAATGGGCGAAAGCC	0	0	0	6	k__Bacteria; p__Actinobacteria; c__Acidimicrobiia; o__Acidimicrobiales; f__C111; g__; s__
1111582	GACTACCAGGGTATCTAATCCTGTTTGCTCCCCATGCTTTCGAGCCTCAGCGTCAGTTACAGACCAAAGAGTCGCCTTCGCCACTGGTGTTCCTCCATATCTCTACGCATTTCACCGCTACACATGGAATTCCACTCTTCTCTTCTGTACTCAAGCATTCCAGTTTCCAATGACCCTCCCCGGTTGAGCCGGGGGCTTTCACATCAGACTTAA	1	3	0	0	k__Bacteria; p__Firmicutes; c__Bacilli; o__Lactobacillales; f__Enterococcaceae; g__Enterococcus; s__
511916	GCTAGTTGGTGGAGTAATAGCCTACCAAGGCGACGATCTGTAGCTGGTCTGAGAGGACGACCAGCCACACTGGGACTGAGACACGGCCCAGACTCCTACGGGAGGCAGCAGTGGGGAATTTTGGACAATGGGGGCAACCCTGATCCAGCCATGCCGCGTGCGGGAAGAAGGCCTTCGGGTTGTAAACCGCTTTTGTCGGGGAAGAAACG	0	0	0	30	k__Bacteria; p__Proteobacteria; c__Betaproteobacteria; o__Burkholderiales; f__Alcaligenaceae; g__; s__
51103	GCTAGTTGGTGGAGTAATAGCCTACCAAGGCAACGATCCGTAGCTGTTCTGAGAGGATGATCAGCCACACTGGAACTGAGACACGGTCCAGACTCCTACGGGAGGCAGCAGTGGGGAATATTGGAAAAT	0	0	0	1	k__Bacteria; p__Proteobacteria; c__Gammaproteobacteria; o__; f__; g__; s__
4437455	GCTAGTTGGTGGAGTAATAGCCTACCAAGGCAACGATCCGTAGCTGGTCTGAGAGGACGATCAGCCACACTGGGACTGAGACACGGCCCAGACTCCTACGGGAGGCAGCAGTGGGGAATATTGGACAATGGGGGCAACCCTGATCCAGCAATACCGCGTGTGTGAAGAAGGCCTGAGGGTTGTAAAGCAC	0	0	0	3	k__Bacteria; p__Proteobacteria; c__Gammaproteobacteria; o__Oceanospirillales; f__; g__; s__
327694	GCTAGTTGGTGGAGTAATAGCCCACCAAGGCGACGATCCGTAACTGGTCTGAGAGGATGATCAGTCACACTGGAACTGAGACACGGTCCAGACTCCTACGGGAGGCAGCAGTGGGGAATATTGGACAATGGGCGAAAGCCTGATCCAGCCATGCCGCGTGTGTGAAGAAGGTCTTC	0	0	1	0	k__Bacteria; p__Proteobacteria; c__Gammaproteobacteria; o__Pseudomonadales; f__Pseudomonadaceae; g__Pseudomonas; s__fragi
545956	GACTACCAGGGTATCTAATCCTGTTTGCTCCCCACGCTTTCGTGCATGAGCGTCAGTACAGGCCCAGGGGATTGCCTTCGCCATCGGTGTTCCTCCGCATATCTACGCATTTCACTGCTACACGCGGAATTCCATCCCCCTCTGCCGTACTCTAGCTATGCAGTCACAAAGGCAGTTCCCAGGT	0	2	1	26	k__Bacteria; p__Proteobacteria; c__Betaproteobacteria; o__Rhodocyclales; f__Rhodocyclaceae; g__; s__
657371	CCTACGGGTGGCTGCAGTGGGGAATATTGGACAACGGGGGCAACCCTGATCCAGCAATGCCGCGTGTGTGAAGAAGGTCTTCGGATTGTAAAGCACTTTCGACGGGGACGATGATGACGGTACCCGTAGAAGAAGCCCCGGCTAACTTCGTGCCAGCAGCCGCGG	0	0	3	1	k__Bacteria; p__Proteobacteria; c__Alphaproteobacteria; o__Rhodospirillales; f__Acetobacteraceae; g__; s__
196934	GACTACCAGGGTATCTAATCCTGTTTGCTCCCCACGCTTTCGCACCTCAGTGTCAGTATCAGTCCAGGTGGTCGCCTTCGCCACTGGTGTTCCTTCCTATATCTACGCATTTCACCGCTACACAGGAAATTCCCCCACCCTCTACCGTACTCTAGCTCAGTAGTTTTGGATGCAATTCCCAGGTTGAGCCCGGGGCTTTCACATC	5	0	2	0	k__Bacteria; p__Proteobacteria; c__Gammaproteobacteria; o__Pseudomonadales; f__Pseudomonadaceae; g__; s__
836788	GCTAGTTGGTGGAGTAATAGCCTACCAAGGCGACGATCCATAGCTGGTCTGAGAGGATGATCAGCCACACTGGGACTGAGACACGGCCCAGACTCCTACGGGAGGCAGCAGTGGGGAATATTGGACAATGGGGCGACCCTGATCCAGCCATGCCGCGTGAGTGATGAAGGCCCTAGGGCTGT	2	0	0	0	k__Bacteria; p__Proteobacteria; c__Alphaproteobacteria; o__Rhizobiales; f__Rhizobiaceae; g__; s__
441635	GACTACCAGGGTATCTAATCCTGTTCGCTACCCTAGCTTTCGTTCCTCAGCGTCAGAGAAGGCCCAGTAAGCCGCCTTCGCCACTGGTGTTCCTGATGATATCAACGCATTTCACCGCTCCACCATCAGTTCCGCTTACCCCTACCTTCCTCAAGCTCAGCAGTTTTGAGTGCAATTCCTCGGTTGAGCCGAGGGATTTCACACCCAACTTGCTGAGCCGCCTACGAACTCTTTAAGCCCAGTGATTCCGA	0	0	0	3	k__Bacteria; p__Planctomycetes; c__Planctomycetia; o__Pirellulales; f__Pirellulaceae; g__; s__
514049	GCAGTTGGTGGAGTAATAGCCTACCAAGGCGATGATGGCTAGCCGGCCTGAGAGGGTGTACGGCCACACTGGAACTTAGATACGGTCCAGACTCCTACGGGAGGCAGCAGTGAGGAATATTGCGCAATG	1	0	0	0	k__Bacteria; p__TM6; c__SJA-4; o__; f__; g__; s__
4403554	GACTACCAGGGTATCTAACCCTGTTTGCTCCCCACGCTTTCGCACCTCAGCGTCAGTATCAAGCCAGGAAGCCGCCTTCGCCACGGCTGTTCTTTCCGATATCTACGCATTTCACCGCTACACCGGAAATTCCGC	0	0	0	1	k__Bacteria; p__Proteobacteria; c__Gammaproteobacteria; o__Thiotrichales; f__Piscirickettsiaceae; g__; s__
905781	GCTAGTTGGTGGTGTAATAGCCTACCAAGGCAACGATCCGTAGCTGGTCTGAGAGGACGATCAGCCACACTGGGACTGAGACACGGCCCAGACTCCTACGGGAGGCAGCAGTGGGGAATATTGGACAATGGGGGCAACCCTGATCCAGCACTGCCGCGTGTGTGAAGAAGGCCTTC	0	0	0	6	k__Bacteria; p__Proteobacteria; c__Gammaproteobacteria; o__Thiotrichales; f__Thiotrichaceae; g__; s__
536442	GCTAGTTGGTGGAGTAATAGCCTACCAAGGCTGCGATCGGTAGCTGGTCTGAGAGGATGATCAGCCACACTGGGACTGAGACACGGCCCAGACTCCTACGGGAGGCAGCAGTGGGGAATATTGGACAATGGGGGAAACCCTGATCCAGCCATGCCGCGTGAGTGAGGAAGGCCCTAGGGTTGTAAAGCTCTTTCACCCGTGACGATGATGACGGTAGCGGGAGAAGAAG	0	0	64	0	k__Bacteria; p__Proteobacteria; c__Alphaproteobacteria; o__Rhodospirillales; f__Rhodospirillaceae; g__; s__
3713439	GCTAGTTGGTGGAGTAATAGCCTACCAAGGCAACGATCCGTAGCTGGTCTGAGAGGACGATCAGCCACACTGAGACTGAGACACGGCCCAGACTCCTACGGGAGGCAGCAGTGGGGAATATTGGACAATGGGCGAAAGCCTGATCCAGCCATGCCGCGTGCGGGAAGAAGGCCTTCGGGTTGTAAACCGCTTT	0	0	0	1	k__Bacteria; p__Proteobacteria; c__Betaproteobacteria; o__; f__; g__; s__
1107734	GCTAGTTGGTGGAGTAATAGCCTACCAAGGCGACGATCTATAGCTGGTCTGAGAGGACGATCAGCCACACTGGGACTGAGACACGGCCCAGACTCCTACGGGAGGCAGCAGTGGGGAATATTGGACAATGGGCGCAAGCCTGATCCAGCAATACCGCGTGTGTGAAGAAGGCCTGAGGGTTGTAAAGCACT	0	0	0	4	k__Bacteria; p__Proteobacteria; c__Gammaproteobacteria; o__Methylococcales; f__; g__; s__
4450538	GACTACCAGGGTATCTAATCCTGTTTGCTCCCCACGCTTTCGCGCCTCAGCGTCAGTTACAGGCCAAAGAGTCGCCTTCGCCACCGGTGTTCCTCCACATCTCTACGCATTTCACCGCTACACGTGGAATTCCACTCTTCTCTCCTATACTCAAGCCTCCCAGTTTCCAATGGCCCTCCCAGGTTGAGCCGGGGGCTTTCACATCAGACTTACAAGGCCGCCTG	0	2	0	0	k__Bacteria; p__; c__; o__; f__; g__; s__
579147	GACTACCAGGGTATCTAATCCTGTTTGCTCCCCACGCTTTCGTGCATGAGCGTCAATATTATCCCAGGGGGCTGCCTTCGCCATTGGTATTCCTCCGCATCTCTACGCATTTCACTGCTACACGTGGAATTCTACCCCCCTCTGACATATTCTAGTCTGGCAGTTTCAAACGCAGTTCCCAAGTTGAGCTCGGGGATTTCACATCTGACTTGCCAAACCGCCTGCGCACGCTTTACGCCCAGTAATTCCG	0	0	8	0	k__Bacteria; p__Proteobacteria; c__Betaproteobacteria; o__Methylophilales; f__Methylophilaceae; g__Methylotenera; s__mobilis
309422	GCTAGTTGGTGGAGTAATAGCCTACCAAGGCAACGATCCGTAGCTGGTCTGAGAGGACGATCAGCCACACTGGGACTGAGACACGGCCCAGACTCCTACGGGAGGCAGCAGTGGGGAATATTGGACAATGGGGGCAACCCTGATGCAGCAATGCCGCGTGAGTGAAGAAGGCCTTCGGGTTGTAAAGCTCTTTTGGTGGGGAAGAA	0	0	0	8	k__Bacteria; p__Proteobacteria; c__Alphaproteobacteria; o__Rhodospirillales; f__Rhodospirillaceae; g__; s__
578490	GCTAGTTGGTGGAGTAATAGCCTACCAAGGCGACGATCCGTAGCTGGTCTGAGAGGATGATCAGCCACACTGGAACTGAGACACGGTCCAGACTCCTACGGGAGGCAGCAGTGGGGAATATTGGACAATGGGCGCAAGCCTGATCCAGCCATGCCGCGTGTGTGAAGAAGGCCTTCGGGTTGTAAAGCACTTTTGTCCGGAAAGAAAAG	0	0	1	7	k__Bacteria; p__Proteobacteria; c__Gammaproteobacteria; o__Xanthomonadales; f__Xanthomonadaceae; g__; s__
208090	GCTAGTTGGTGGAGTAATAGCCTACCAAGGCAACGATCCGTAGCTGGTCTGAGAGGACGATCAGCCACACTGGGACTGAGACACGGCCCAGACTCCTACGGGAGGCAGCAGTGGGGAATTTTGGACAATGGGCGAAAGCCTGATCCAGCAATGCCGCGTGCAGGACGAAGGCCTTCGGGTTGTAAACTGCTTTTGTACGGAACGAAACGGTCTCTTTTAATACAGGGGGCTAATGACGGTACCGTAAG	0	0	0	1	k__Bacteria; p__Proteobacteria; c__Betaproteobacteria; o__; f__; g__; s__
514057	GTTAGTTGGTGGAGTAATAGCCTGCCAAGGCGACGATCAGTAGCTGGTCTGAGAGGATGATCAGCCACACTGGGACTGAGACACGGCCCAGACTCCTACGGGAGGCAGCAGAGGGGAATATTGGACAATGGGCGCAAGCCTGATCCAGCCATGCCGCGTGAGTGATGAAGGCCCTAGGGTTGTAAAGCTCTTTCGGCGGGGACGATAAAGACGGTACCCGCAGAAG	0	0	7	0	k__Bacteria; p__Proteobacteria; c__Alphaproteobacteria; o__Rhizobiales; f__Rhodobiaceae; g__Afifella; s__
4365165	GCTAGTTGGTGGAGTAATAGCCTACCAAGGCGACGATCCGTAACTGATCTGAGAGGATGATCAGTCACACTGGAACTGAGACACGGTCCAGACTCCTACGGGAGGCAGCAGTGGGGAATATTGGACAATGGGCGAAAGCCTGACCCAGCCATGCCGCGTGTGTGAAGAAGGTCTTCGGATTGTAAAGCACTTTAAGCTGGGAGGAAGAGGA	0	0	1	0	k__Bacteria; p__Proteobacteria; c__Gammaproteobacteria; o__Pseudomonadales; f__Pseudomonadaceae; g__; s__
809666	GCTAGTTGGTGGAGTAATAGCCTACCAAGGCTACGATGGGTAGCTGGTCTGAGAGGATGATCAGCCACACTGGAACTGGAACACGGTCCAGACTCCTACGGGAGGCAGCAGTTAGGAATTTTGCGCAATGGGGGAAACCCTGACGCAGCAACGCCGCGTGAGTGATGAAG	0	0	0	3	k__Bacteria; p__Proteobacteria; c__TA18; o__PHOS-HD29; f__; g__; s__
315396	GCTAGTTGGTGGAGTAATAGCCCACCAAGGCGACGATTGGTAGCCGAACTGAGAGGTTGATCGGCCACATTGGGACTGAGACACGGCCCAGACTCCTACGGGAGGCAGCAGTGGGGAATATTGCGCAATGGGGGAAACCCTGACGCAGCAACGCCGCGTGAAGGATGAAGGTTTTCGGATTGTAAACTTCTTTGATGAGGGACGAATAATGACGGTACCTCAAAAACAAGCCACGGCTAACTACGTGCCAG	0	0	112	0	k__Bacteria; p__Firmicutes; c__Clostridia; o__Clostridiales; f__Ruminococcaceae; g__; s__
4366199	GCTAGTTGGTGGAGTAATAGCCTACCAAGGCGACGATCAGTAGCTGGTCTGAGAGGATGATCAGCCACACTGGGACTGAGACACGGCCCAGACTCCTACAGGAGGCAGCAGTGGGGAATATTGGACAAT	0	0	1	0	k__Bacteria; p__Proteobacteria; c__Alphaproteobacteria; o__Rhizobiales; f__; g__; s__
820747	GGCTAGTTGGTGGAGTAATAGCCTACCAAGCCGACGATCTGTAGCTGGTCTGAGAGGACGACCAGCCACACTGGGACTGAGACACGGCCCAGACTCCTACGGGAGGCAGCAGTGGGGAATTTTGGACAATGGGGGCAACCCTGATCCAGCCATGCCGCGTGCGGGAAGAAGGCCTTCGGGTTGTAAACCGCTTTTGTCAGGGAAGAAATCTTCTGTGTTAATACCTCGGGAGGATGACGGTACCTGAAGAA	0	0	7	4	k__Bacteria; p__Proteobacteria; c__Betaproteobacteria; o__Burkholderiales; f__Comamonadaceae; g__; s__
4426270	GACTACAGGGGTATCTAATCCTGTTCGCTCCCCACGCTTTCGTCCATCAGCGTCAATATATTGTTAGTAACCTGCCTTCGCAATTGGTACTCCATGTAATATCTAAGCATTTCACCGCTACACTACATATTCTAGTTACTTCACAATAATTCACGCCCTACAGTATCAATG	0	0	1	0	k__Bacteria; p__Bacteroidetes; c__Flavobacteriia; o__Flavobacteriales; f__Flavobacteriaceae; g__Flavobacterium; s__
271234	GACTACCACGCTATCTAATCCTGTTTGCTCCCCACGCTTTCGCGCATGCGCGTCAGTACAGGACCAGGGGATTGCCTTCGCCATCGGTGTTCCTCCGCATATCTACGCATTTCACTGCTACACGCGGAATTCCATCCCCCTCTACCGCACTCTAGCCTCGCAGTCACAAATGCAGTTCCCAGGTTGAGCCC	0	0	0	1	k__Bacteria; p__Proteobacteria; c__Betaproteobacteria; o__Burkholderiales; f__Comamonadaceae; g__Brachymonas; s__denitrificans
4315145	GCTAGTTGGTGGAGTAATAGCCTACCAAGGCTGCGATCGGTAGCTGGTCTGAGAGGACGATCAGCCACACTGGGACTGAGACACGGCCCAGACTCCTACGGGAGGCAGCAGTGGGGAATATTGGACAATGGGCGCAAGCCTGATCCAGCAATGCCGCGTACAGGAAGAAGGCCTTCGGGTTGTAAACTGCTTTTGTCAGGGAAGAAATCTTCTGGGCTAATACCCCGGGAGGATGACGGTACCTGAAGAA	1	1	8	1	k__Bacteria; p__Proteobacteria; c__Betaproteobacteria; o__Neisseriales; f__Neisseriaceae; g__; s__
247252	GGCTAGTTGGTGGAGTAATAGCCTACCAAGGCCACGATCAGTAGCCGACCTGAGAGGGTGATCGGCCACACTGGAACTGAGACACGGTCCAGACTCCTACGGGAGGCAGCAGTGGGGAATATTGCACAATGGGCGCAAGCCTGATGCAGCAACGCCGCGTGAGTGATGAAGGCTTTCGGGTCGTAAAACTCTGTCCTAAGGGAAGATAATGACGGTACCTTAGGAGGAAGCCCCGGCTAACTACGTGCCAG	0	0	0	59	k__Bacteria; p__Firmicutes; c__Clostridia; o__Clostridiales; f__[Acidaminobacteraceae]; g__Acidaminobacter; s__
890805	GACTACCAGGGTATCTAATCCTGTTTGCTCCCCACGCTTTCGCACCTCAGCGTCAGTACCGGACCAGTGAGCCGCCTTCGCCACTGGTGTTCTTCCTAATATCTACGAATTCCACCTCTACACTAGGAGTTCCACTCACCTCTTCCGGACTCAAGATCGCCAGTATCGAAGGCAGTTCTGGAGTTGAGCTCCAGGATTTCACCCCCGACTTAACGATCCGCCTACGTGCGCTTTACGCCCAGTAAATCCGA	0	0	53	0	k__Bacteria; p__Proteobacteria; c__Alphaproteobacteria; o__Rhizobiales; f__Hyphomicrobiaceae; g__Devosia; s__
704387	GACTACCAGGGTATCTAATCCTGTTCGCTCCCCACGCTTTCGTGCCTCAGCGTCAGTTATGGTCCAGAAAGCCGCCTTCGCCACTGGTGTTCCTCCTAATATCTACGCATTTCACCGCTACACTAGGAATTCCACTTTCCT	0	0	1	0	k__Bacteria; p__Firmicutes; c__Clostridia; o__Clostridiales; f__Peptostreptococcaceae; g__; s__
260244	GACTACCAGGGTATCTAATCCTGTTTGCTCCCCACGCTTTCGCGCCTCAGTGTCAGTTGCAGCCCAGATAGCCGCTTTCGCCACTGGTGTTCCTCCCGATCTCTACGAATTTCACCTCTACACCGGGAATTCCACTATCCTCTACTGAACTCTAGTCCGGCAGTATCAAATGCAGTTCCTGGGTTAAGCCCAGGGCTTTCACATCTGACTTACCGGACCACCTACGCGCCCTTTACGCCCAATGATTCCGA	0	0	0	554	k__Bacteria; p__Proteobacteria; c__Deltaproteobacteria; o__Syntrophobacterales; f__Syntrophaceae; g__; s__
1107824	GCTAGTTGGTGGAGTAATAGCCTACCAAGGCAACGATCCTTAGCTGGTCTGAGAGGATGATCAGCCACACTGGGACTGAGACACGGCCCAGACTCCTACGGGAGGCAGCAGTGGGGAATATTGGACAATGGGGGCAACCCTGATCCAGCAATGCCGCGTGTGTGAAGAAGGCCTTCGGGTTGTAAAGCTCTTTT	0	0	0	9	k__Bacteria; p__Proteobacteria; c__Gammaproteobacteria; o__Legionellales; f__Coxiellaceae; g__; s__
847986	GCTAGTTGGTGGAGTAATAGCCTGCCAAGGCGACGATCTGTAGCTGGTCTGAGAGGACGACCAGCCACACTGGGACTGAGACACGGCCCAGACTCCTACGGGAGGCAGCAGTGGGGAATTTTGGACAATGGGGGCAACCCTGATCCAGCCATTCCGCGTGAGTG	0	0	0	1	k__Bacteria; p__Proteobacteria; c__Betaproteobacteria; o__MKC10; f__; g__; s__
4333494	GCTAGTTGGTGGAGTAATAGCCTACCAAGGCAACGATCCGTAGCTGGTCTGAGAGGACGACCAGCCACACTGGGACTGAGACACGGCCCAGACTCCTACGGGAGGCAGCAGTGGGGAATTTTGGACAATGGGCGCAAGCCTGATCCAGCCA	0	0	1	0	k__Bacteria; p__Proteobacteria; c__Betaproteobacteria; o__Rhodocyclales; f__Rhodocyclaceae; g__Rhodocyclus; s__
4076076	GCTAGTTGGTGGAGTAATAGCCTACCAAGGCGACGATCCGTAGCTGTTCTTAGAGGATGATCAGCCACACTGGGACTGAGACACGGCCCAGACTCCTACGGGAGGCAGCGGTGGGGAATCTTGGACAATGGGGGCAAGCCTGATCGAGCCATG	1	0	2	2	k__Bacteria; p__Proteobacteria; c__Gammaproteobacteria; o__Legionellales; f__Coxiellaceae; g__; s__
745356	GACTACCAGGGTATCTAATCCTGTTTGCTACCCACGCTTTCGCTCCTCAGCGTCAGTACCGGCCCAGAGTGGCGCCTTCGCCACCGGTGTTCCTCCTGATATCTACGCATTTCACCGCTACACCAGGAATTCCCCACTCCTCTACCGGACTCTAGTCACA	0	0	0	1	k__Bacteria; p__Actinobacteria; c__Acidimicrobiia; o__Acidimicrobiales; f__C111; g__; s__
743929	GCTAGTTGGTGGAGTAATAGCCTACCAAGGCGACGATCCATAGCTGGTCTGAGAGGATGATCAGCCACACTGGAACTGAGACACAGCCCAGACTCCTACGGGAGGCAGCAGTGGGGAATATTGGACAA	1	0	0	0	k__Bacteria; p__Proteobacteria; c__Gammaproteobacteria; o__Oceanospirillales; f__Halomonadaceae; g__Candidatus Portiera; s__
4302403	GGCTAGTTGGGGGAGTAATAGCCTACCAAGGCGACGATCCATAGCTGGTCTGAGAGGATGATCAGCCACATTGGGACTGAGACACGGCCCAAACTCCTACGGGAGGCAGCAGTGGGGAATATTGGACA	0	0	3	0	k__Bacteria; p__Proteobacteria; c__Alphaproteobacteria; o__Rhizobiales; f__Rhizobiaceae; g__; s__
619141	GCTAGTTGTGGAGTAATAGCCTACCAAGGCGATGATCAGTAGCTGGTATGAGAGTATGGCCAGCCACACTGGGACTGAGACACGGCCCAGACTCCTACGGGAGGCAGCAGTGGGGAATTTTGGACAATGGGGGCAACCCTGATCCAGCAATGCCGCGTGTG	1	1	3	6	k__Bacteria; p__Proteobacteria; c__Alphaproteobacteria; o__Rhodospirillales; f__Acetobacteraceae; g__Acetobacter; s__
4352805	GACTACCAGGGTATCTAATCCTGTTTGCTCCCCACGCTTTCGTGCCTCAGCGTCAGTTATAGTCCAAAAAGCCGCCTTCGCTACTGGTGTTCCTCCAAATCTCTACGCATTTCACCGCTACACTCGGAATTCCACTTTCCTCTTC	0	0	2	0	k__Bacteria; p__Firmicutes; c__Clostridia; o__Clostridiales; f__Lachnospiraceae; g__Epulopiscium; s__
71833	GACTACCAGGGTATCTAATCCTGTTTGCTCGCCACGCTTTCGCGCCTCAGCGTAAGTTACAGACCAAAGTGTCGCCTTCGCCACTGGTGTTCCTCCACATCTCTACGCATTTCACCGCTACACATGGA	0	1	0	0	k__Bacteria; p__Firmicutes; c__Bacilli; o__Bacillales; f__Paenibacillaceae; g__; s__
6817	GCTAGTTGGTGGAGTAATAGCCTACCAAGGCGACGATCGGTAGCTGGTCTGAGAGGATGATCAGCCACACTGGAACTGAGACACGGTCCAGACTCCTACGGGAGGCAGCAGTGGGGAATATTGGACAATGGGCACAAGCCTGATCCAGCCATACCGCGTGGGTGAAGAAGGCCTTC	0	0	1	0	k__Bacteria; p__Proteobacteria; c__Betaproteobacteria; o__Methylophilales; f__; g__; s__
4389013	GCTAGTTGGTGGAGTAATAGCCTACCAAGGCGACGATGCATAGCCGACCTGAGAGGGAGATCGGCCACACTGGGACTGAGACACGGCCCAGACTCCTACGGGAGGCAGCAGTAGGGAATCTACCACAATGGACGAAAGTCTGATGGAGCAACGCAGCGTGAGTGATG	0	1	0	0	k__Bacteria; p__Firmicutes; c__Bacilli; o__Bacillales; f__; g__; s__
4301818	GCTAGTTGGTGGAGTAATAGCCCACCAAGGCTACGATGTTTAGGGGGTCTGAGAGGATTTTCCCCCACACTGGTACTGAGACACGGACCAGACTCCTACGGGAGGCAGCAGTAGGGAATATTGGTCAATGGACGCAAGTCTGAACCAGCCATGCCGCGTGCAGGATGACGGCCCTATGGGTTGTAAACTGCTTTTGTACGGGAAGAAA	0	0	4	0	k__Bacteria; p__Bacteroidetes; c__Sphingobacteriia; o__Sphingobacteriales; f__; g__; s__
1130607	GCTAGTTGGTGGAGTAATAGCCCACCAAGGCGAAGACGGGTAGCAGGTGTGAGAGCACGACCTGCGACATCGGGACTGAGACACTGCCCGGACTCCTACGGGAGGCTGCAGTAACGAATCTTCCGCAATGGGCGAAAGCCTGACGGAGCAATGCCGCGTGCGGGATGAAGCGCCTATGGCGTGTAAACCGCTGTCAGGGGACGGAACCAATGATTGTCCCCAGAGGAAGTGGCGACTAACTCTGTGCCAGC	0	0	0	118	k__Bacteria; p__Planctomycetes; c__Phycisphaerae; o__Phycisphaerales; f__; g__; s__
4350665	GACTACCAGGGTATCTAATCCTGTTTGCTCCCCACGCTTTCGTGCATGAGCGTCAATCTTAGCCCAGGGGGCTGCCTTCGCCATCGGTGTTCCTCCACATCTCTACGCATTTCACTGCTACACGTGGAATTCTACCCCCCTCTGCCAGATTCTAGCCATGCAGTCACAAATGCAGTCCCCAGGTTAAGCCCGGGCATTTCACATCTGTCTTACATAACCGCCTGCGCACGCTTTACGCCCAGTAATTCCG	0	0	0	767	k__Bacteria; p__Proteobacteria; c__Betaproteobacteria; o__Rhodocyclales; f__Rhodocyclaceae; g__; s__
324529	GACTACCAGGTATCTAATCCTGTTTGATCCCCACGCTTTCGCGCCTCAGCGTCAATACTTGTCCAGGAAGGCGCCTTCGCCTCTGGTGTTCCTTCGCATATCTACGGATTTTACCCCTACATGCGAAATTCCCCTTCCCCCTCCAAGATTCTAGACCTGTAGTTTCAGACGCAGTTTCGGGGTTGAGCCCCGAGATTTCACATCTGACTTGCAGGTCCGCCTACGCGCGCTTTACGCCCAATAAATCCGAA	0	0	2	0	k__Bacteria; p__Proteobacteria; c__Deltaproteobacteria; o__Bdellovibrionales; f__Bacteriovoracaceae; g__; s__
236935	CCTACGGGGGGCTGCAGTGGGGAATCTTGCGCAATGGCCGAAAGGCTGACGCAGCGACGCCGCGTGTGGGAGAACGCCTTTCGGGGTGTAAACCACTGTTGCCCGGGACGAATATCCTCTTTAGAGAGGATTGACGGTACCGGGGGAGGAAGCACCGGCTAACTCCGTGCCAGCAGCCGCGGTAATACGGAGGGTGCGAGCGTTGTCCGGAATCATTGGGAGTAAAGGGCGCGTAGGGGGCGGG	0	1	0	0	k__Bacteria; p__Gemmatimonadetes; c__Gemmatimonadetes; o__Ellin5290; f__; g__; s__
1127748	GACTACCAGGGTATCTAATCCTGTTTGCTCCCCACGCTTTCGTGCATGAGCGTCAGTACAGGTCCAGGGGATTGCCTTCGCCATTGGTGTTCCTCCGCATATCTACGCATTTCACTGCTACACGCGGAATTCCATCCCCCTCTACCGTACTCTAGCCCCACAGTCACAAATGCAGTTCCCAGGTTGAGCCCGGGGATTTCACATCTGTCTTATGGAACCGCC	0	0	117	1	k__Bacteria; p__Proteobacteria; c__Betaproteobacteria; o__Burkholderiales; f__Comamonadaceae; g__; s__
677633	GACTACCAGGGTATCTAATCCTGTTTGCTCCCCACGCTTTCGCGCCTCAGCGTCAGTGACGGACCAGGGGGTCGCCTTCGCCACCGGTGTTCCTCCCAATATCTACGAATTTCACCTCTACACTGGGAATTCCAC	0	0	1	0	k__Bacteria; p__Proteobacteria; c__Alphaproteobacteria; o__Rhodospirillales; f__Rhodospirillaceae; g__; s__
3662847	CTAGTTGGTGGAGTAATAGCCTACCAAGGCGACGATGCATAGCCGACCTGAGAGGGTGATCGGCCACACTGGGACTGAGACACGGCCCAGACTCCTACGGGAGGCAGCAGTAGGGAATCTTCCACAATGGACGAAAGTCTGATGGAGCAACGCCGCGTGAGTGATGAAGGTTTTCGGATCGTAAAACTCTGTTGTA	49	91	5	0	k__Bacteria; p__Firmicutes; c__Bacilli; o__Bacillales; f__; g__; s__
556529	GCTAGTTGGTGGAGTAATAGCCTACCAAGGCGACGATCCATAGCTGGTCTGAGAGGACGATCAGCCACACTGGGACTGAGACACGGCCCAGACTCCTACGGGAGGCAGCAGTGGGGAATATTGGACAATGGGGGCAACCCTGATCTAGCCATGCCGCGTGAGCGATGA	1	0	0	2	k__Bacteria; p__Proteobacteria; c__Gammaproteobacteria; o__; f__; g__; s__
217402	GCTAGTTGGTGGAGTAATAGCCTACCAAGGCGACGATCTGTAGCTGGTCTGAGAGGACGACCAGCCACACTGGGACTGAGACACGGCCCAGACTCCTACGGGAGGCAGCAGTGGGGAATTTTGGACAATGGGCGCAAGCCTGATCCAGCCATGCCGCGTGTGGGAAGAAGGCCTTCGGGTTGTAAACCACTTTTGTCAGGGAAGAAACGGTCTGGTCTAATAAACCGGGCTAATGACGGTACCTGAAGAA	0	0	83	1179	k__Bacteria; p__Proteobacteria; c__Betaproteobacteria; o__Burkholderiales; f__Comamonadaceae; g__; s__
4300034	GACTACCAGGGTATCTAATCCTGTTTGCTCCCCACGCTTTCGCACCTCAGCGTCAGTACCGAGCCAGTGAGCCGCCTTCGCCACTGGTGTTCTTCCACATATCTACGAATTTCACCTCTACACTCGGAGTTCCACTCACCTCTCTCGGACTCAAGACTGACAGTATCAAAGGCAGTTCCGCGGTTGAGCCCCGGGATTTCACCCCTAACTTATCAATCCGCCTGCGTGCGCTTTACGCCCAGTAATTCCG	1	0	0	0	k__Bacteria; p__Proteobacteria; c__Alphaproteobacteria; o__Rhizobiales; f__Hyphomicrobiaceae; g__Devosia; s__
583483	GCTAGTTGGTGGAGTAATAGCCTACCAAGGCACCGATCCGTAGCTGGTCTGAGAGGACGATCAGCCACACTGGGACTGAGACACGGCCCAGACTCCTACGGGAGGCAGCAGTGGGGAATATTGGACAATGGGGGCAACCCTGATCCAGCAATGCCGCGTGTG	0	0	0	2	k__Bacteria; p__Proteobacteria; c__Betaproteobacteria; o__Methylophilales; f__; g__; s__
704095	GACTACCAGGGTATCTAATCCTGTTCGCTACCCTAGCTTTCGTGCCTCAGCGTCAGAAATGGCCCAGTGATGCGCCTTCGCCACCGGTGTTCCTGATGATATCAACGCATTTCACCGCTCCACCATCAGTTCCCATCACCCCTGCCATCCTCAAGTCTGGTGGTTTGAAACGCAATTCCACGGTTGAGCCGTGGGCTTTCACATCTCACCTACCAGGCCGCCTACGCACGCTTTAAGCCCAGTGATACCGA	2	0	0	0	k__Bacteria; p__Planctomycetes; c__Planctomycetia; o__Pirellulales; f__Pirellulaceae; g__; s__
4367622	GCTAGTTGGTGGAGTAATAGCCTACCAAGGCGACGATGCATAGCCGACCTGAGAGGGTGATCGGCCACACTGGGACTGAGACACGGCACAGACTCCTACGGGAGGCAGCAGTTGGGAATCTTCCACAATGGACGAAAGTCTGATGGAGCAACGCCGCGTG	2	0	0	0	k__Bacteria; p__Firmicutes; c__Bacilli; o__Bacillales; f__Paenibacillaceae; g__Brevibacillus; s__
512663	GCTAGTTGGTGGAGTAATAGCCTACCAAGGCGACGATGCGTAGCTGATCTGAGAGGACGATCAGCCACACTGGGACTGAGACACGGCCCAGACTCCTACGGGAGGCAGCAGTGGGGAATCTTGGACAATGG	0	0	0	1	k__Bacteria; p__Actinobacteria; c__Thermoleophilia; o__Gaiellales; f__; g__; s__
321772	GAGTTGGTGGAGTAATAGCCTACCAAGCCGACGATCCTTAGCTGGTCTGAGAGGATGATCAGCCACACTGGGACTGAGACACGGCCCAGACTCCTACGGGAGGCAGCAGTGGGGAATATTGGACAATGGGCGAAAGCCTGATCCAGCAATGCCGCGTGAGTGATGAAGGCCTTAGGGTTGTAAAGCTCTTTTACCCGGGATGATAATGACAGAACCGGGAGAATAAGCTCCGGCTAACTCCGTGCCAGCAG	0	0	0	1	k__Bacteria; p__Proteobacteria; c__Alphaproteobacteria; o__Sphingomonadales; f__Sphingomonadaceae; g__Sphingopyxis; s__alaskensis
347569	GACTACCAGGGTATCTAATCCTGTTTGCTCCCCACGCTTCCGCACCTCAGCGTCAGTATCGAGCCAGTGAGCCGCCTTCGCCACTGGTGTTCCTCCGAATATCTACGAATTTCACCTCTACACTCGGATTTCCACTCACCTCTCTCGAACTCAAGACTGGGAGTTTTGAAGGCAGTTCCGAGGTTGAGCCCCGGGATTTCACCCCCAACTTTCCAATCCGCCTACGCGCGCTTTACGCCCAGTAATTCCGA	0	0	0	1	k__Bacteria; p__Proteobacteria; c__Alphaproteobacteria; o__Rhodobacterales; f__Rhodobacteraceae; g__; s__
809245	GCTAGTTGGTGGAGTAATAGCCTACCAAGGCAGTGATCGGTAGCTGGTCTGAGAGGACGATCAGCCACACGGGAACTGAGACACGGTCCCGACTCCTACGGGGGGCAGCAGTGAGGAATATTGGGCAATGGGCGGAAGCCTGACCCAGCAACGCCGCGTGGAGGAAGACGGCCTTCGGGTTGTAAACTCCTTTTACGGGGGAAGAGAGAGGACGGTACCCCGAGAATAAGTCACGGCTAACTACGTGCCAG	0	0	1	0	k__Bacteria; p__Chloroflexi; c__Anaerolineae; o__Caldilineales; f__Caldilineaceae; g__Caldilinea; s__
363264	GCTAGTGGTGGAGTAATAGCCTACCAAGGCGACGATCCATAGCCGGCCTGAGAGGGTGAACGGCCACATTGGGACTGAGACACGGCCCAAACTCCTACGGGAGGCAGCAGTGGGGAATATTGCACAATGGGCGAAAGCCTGATGCAGCGACGCCGCGTG	0	0	1	0	k__Bacteria; p__Firmicutes; c__Clostridia; o__Clostridiales; f__; g__; s__
568243	GCTAGTTGGTGGAGTAATAGCCTACCAAGGCTGCGATCGGTAGCTGGTCTGAGAGGACGATCAGCCACGCTGGGACTGAGACACGGCCCAGACTCCTACGGGAGGCAGCAGTGGGGAATATTGGACAATGGGCGCAAGCCTGATCCAGCAATGCCGCGTGGGTGAAGAAGGTCTTCGGATTGTAAAGCCCTTTCGACAGGGACGATGATGACGGTACCTGTAGAAGAAGCCCCGGCTAACTTCGTGCCAG	0	0	4	0	k__Bacteria; p__Proteobacteria; c__Alphaproteobacteria; o__Rhodospirillales; f__Acetobacteraceae; g__; s__
1107910	GACTACCAGGGTATCGAATCCTGTTTGCTCCCCACGCTTTCGCACCTCAGCGTCAGTATCGGACCAGTGAGCCGCCTTCGCCACTGGTGTTCTTCCCAATATCTACGAATTTCACCTCTACACTGGGAATTCTACTCACCTCTTCCGATCTCTAGATCGCCAGCATCAA	0	0	1	0	k__Bacteria; p__Proteobacteria; c__Alphaproteobacteria; o__BD7-3; f__; g__; s__
636582	GCTAGTTGGTGGAGTAATAGCCTACCAAGGCGACGATGCATAGCCGACCTGAGAGGGTGATCGGCCACACTGGGACTGAGACACGGCCCAGACTCCTACGGGAGGCAGCAGTAGGGAATCTTCCGCAATGGACGAAAGTCTGATGGAGCAACGCCGCGTGAGTGATGAAGGTTTTCGGATCGTAAAACTCTGTTGTAAG	1	2	3	2	k__Bacteria; p__Firmicutes; c__Bacilli; o__Bacillales; f__Bacillaceae; g__Bacillus; s__
237992	GCTAGTTGGTGGAGTAATAGCCTACCAAGGCGACGATCCGTAGCTGATCTGAGAGGATGATCAGCCACACTGGGACTGAGACACGGCCCAGACTCCTACGGGAGGCAGCAGTGGGGAATCTTGGACAATGGGCGCAAGCCTGATCCAGCCATGCCGCGTGAGTGAAGAAGGCCTTCGGGTTGTAAAGCTCTTTTGTCAG	0	0	2	1	k__Bacteria; p__Proteobacteria; c__Betaproteobacteria; o__; f__; g__; s__
263694	GCTAGTTGGTGGAGTAATAGCCTGCCAAGGCAACGATCCGTAGCTGGTCTGAGAGGACGATCAGCCACACTGGGACTGAGACACGGCCCAGACTCCTACGGAAGGCAGCAGTGGGGAATATTGGACAAT	0	0	0	2	k__Bacteria; p__Proteobacteria; c__Gammaproteobacteria; o__Chromatiales; f__; g__; s__
115017	GCTAGTTGGTGGAGTAATAGCCTACCAAGGCGACGATCTTTAGCTGGTCTGAGAGGATGATCAGCCACACTGGGACTGAGACACGGCCCAGACTCCTACGGGAGGCAGCAGTGGGGAATATTGGACAATGGGCGAAAGCCTGATCCAGCAATGCCGCGTGAGTGATGAAGGCCTTAGGGTTGTAAAGCTCTTTTACCAGGGATGATAATGACAGTACCTGGAGAATAAGCTCCGGCTAACTCCGTGCCAGC	0	0	9	40	k__Bacteria; p__Proteobacteria; c__Alphaproteobacteria; o__Sphingomonadales; f__Sphingomonadaceae; g__; s__
1120752	GCTAGTTGGTGGAGTAATAGCCTACCAAGGCGACGATCCATAGCTGGTCTGAGAGGATGATCAGCCACACTGGGAGTGAGACACGGCCCAGACTCCTACGGGAGGCAGCAGTGGGGAATATTGGACAATGGGGGCAACCCTGATCCAGCCATGCCGCGGGAGTGATGAAGGCTCTAGGGTTGTAA	1	0	0	0	k__Bacteria; p__Proteobacteria; c__Gammaproteobacteria; o__Alteromonadales; f__211ds20; g__; s__
538354	GCAGTTGGTGGAGTAATAGCCTACCAAGGCTGCGATCGGTAGCTGGTCTGAGAGGATGATCAGCCACACTGGGACTGAGACACGGCCCAGACTCCTACGGGAGGCAGCAGTGGGGAATATTGGACAATGGGGGAAACCCTGATCCAGCCATGCCGCGTGAGTGAGGAAGGCCCTAGGGTTGTAAAGCTCTTTCACCCGTGACGATGATGACGGTAGCGGGAGAAGAAGCCCCGGCTAACTCCGTGCCAGCA	0	0	19	0	k__Bacteria; p__Proteobacteria; c__Alphaproteobacteria; o__Rhodospirillales; f__Rhodospirillaceae; g__; s__
301996	GACTACCAGGGTATCTAATCCTGTTTGCTCCCCACGCTTTCGTACCTCAGCGTCAGTACCGAGCCAGTGAGCCGCCTTCGCCACTGGTGTTCTTCCGGATATCTACGAATTTCACCTCTACACCGGGAGTTCCACTTACCTCT	1	0	1	0	k__Bacteria; p__Proteobacteria; c__Alphaproteobacteria; o__Rhizobiales; f__Hyphomicrobiaceae; g__Devosia; s__
938784	GACTACCAGGGTATCTAATCCTGTTTGATCCCCACGCTTTCGTGCCTCAGCGTCAATCATCGCTTAGTTAGCTGCCTTCGCAATCGGTGTTCTATATCATATCTAAGCATTTCACCGCTACATGATATATTCCGCCAACCTCACCGATATTCAAGACTGATAGTATCAATG	0	0	0	1	k__Bacteria; p__Bacteroidetes; c__[Saprospirae]; o__[Saprospirales]; f__Chitinophagaceae; g__; s__
562471	GACTACCAGGGTATCTAATCCTGTTTGCTCCCCTGGCTTTCGCTCTTCAGCGTCAATGTCGGTCCAGGATGCCGCCTTCGCCACCGGTATTCCTCCAGATATCTACGCATTTCACCGCTACACCTGGAATTCTGCATCCCTCTCCCGAATTCAAGCCATCCAGTATCGGACGCAGTTCCCAAGTTGAGCC	0	0	2	0	k__Bacteria; p__Acidobacteria; c__Acidobacteria-6; o__iii1-15; f__; g__; s__
14279	GCTAGTTGGTGGAGTAATAGCCTACCAAGGCGACGATGGGTAGCCGGCCTGAGAGGGGGAACGGCCACATTGGAACTGAGAAACGGTCCAAACTCCTACGGGAGGCAGCAGTGGGGAATATGGCACAATGGAGGGAACTCTGA	0	1	0	0	k__Bacteria; p__Firmicutes; c__Clostridia; o__Clostridiales; f__[Tissierellaceae]; g__Peptoniphilus; s__
823436	GCTAGTTGGTGGAGTAATAGCCTACCAAGGCGAAGACGCGTAGCTGGTCTGAGAGGATGATCAGCCACACTGGTACTGAGACACGGTCCAGACTCCTACGGGAGGCAGCAGTGGGGAATATTGGACAATGGGCGCAAGCCTGATCCAGCCACGCCGCGTGAGT	0	0	0	1	k__Bacteria; p__Proteobacteria; c__Deltaproteobacteria; o__Myxococcales; f__; g__; s__
208719	GCTAGTTGGTGGAGTAATAGCCTACCAAGGCGACGATCTGTAGCTGGTCTGAGAGGATGATCAGCCACACTGGGACTGAGGCACGGTCCAGACTCCTACGGGAGGCAGCAGTGGGGAATATTGGACAATGGGAGCAAGCCTGATCCAGCCATACCGCGTGAGTGAAGAAGGCCTTCGGGTTGTAAAGCTCTTTCGGCAGGAAAGAAA	5	0	6	3	k__Bacteria; p__Proteobacteria; c__Alphaproteobacteria; o__; f__; g__; s__
233724	GACTACCAGGGTATCTAATCCTGTTTGCTCCCCACGCTTTCGCGCCTCAGCGTCAGTTACGAGCCAGAAAGCCGCCTTCGCCACTGGTGTTCTTCCTAATATCTACGAATTTCACCTCTACACTAGGAATTCCGCTTTCCTCTCTCGTACTCAAGTCTTCCAGTATGAAACGCACCTCCTGGGTTAAGCCCAGGGCTTTCACGCCTCACTTAAAAAACCGCCTACGCGCCCTTTACGCCCAGTCATTCCGA	0	0	0	90	k__Bacteria; p__Proteobacteria; c__Alphaproteobacteria; o__Rickettsiales; f__; g__; s__
610169	GTAGTTGGTGGAGTAATAGCCTACCAAGGCGACGATCAGTAGCTGGTCTGAGAGGATGATCAGCCACACTGGGACTGAGACACGGCCCAGACTCCTACGGGAGGCAGCAGTGGGGAATATTGGACAATGGGCGCAAGCCTGATCCAGCCATGCCGCGTGAGTGATGAAGGCCCTAGGGTTGTAAAGCTCTTTCGGCGGGGACGATAATGACGGTACCCGCAGAAGAAGCCCCGGCTAACTTC	0	0	25	0	k__Bacteria; p__Proteobacteria; c__Alphaproteobacteria; o__Rhizobiales; f__Beijerinckiaceae; g__; s__
295198	GCTAGTTGGTGGAGTAATAGCCTACCAAGGCAACGATGCATAGCCGCCCTGAGAGGGTGATCGGCCACACTGGGACTGAGACACGGCCCAGACTCCTACGGGAGGCAGCAGTAGGGAATCTTCCACAATGGACGAAAGTCTGATGGAGCAACGCCGCGTGAGTGATGAAGGTTTTCGGATCGTAAACCTCTGTTGTAGGGGAAGAAC	0	4	0	0	k__Bacteria; p__Firmicutes; c__Bacilli; o__Bacillales; f__Planococcaceae; g__; s__
5442	GCTAGTTGTGGAGTAATAGCCTACCAAGGCGACGATCCATAGCTGGTCTGAGAGGATGATCAGCCACACTGGGACTGAGACACGGCCCAGACTCCTACGGGAGGCAGCAGTGGGGAATATTGGACAATGGGCGCAAGCCTGATCCAGCCATGCCGCGTGAGTGATGAAGGCCTGCGGGTTGTAAAGCTCTTTCAGTAGGGAAGATAATGACGGTACCTACAGAAGAAGCCCCGGCT	0	0	7	0	k__Bacteria; p__Proteobacteria; c__Alphaproteobacteria; o__Rhizobiales; f__Rhizobiaceae; g__Agrobacterium; s__undicola
1105075	GCTAGTTGGTGGAGTAATAGCCTGCCAAGGCGATGATCAGTAGCTGGTATGAGAGAATGGTCAGCCACACTGGGACTGAGACACGGCCCAGACTCCTACGGGAGGCAGCAGTGGGGAATATTGGACAATGGGGGCAACCCTGATCCAGCAATGCCGCGTGAGTGATGAA	0	0	0	1	k__Bacteria; p__Proteobacteria; c__Alphaproteobacteria; o__Rhodospirillales; f__Rhodospirillaceae; g__; s__
339660	CTACGGGCGGCAGCAGTGGGGAATATTGGACAATGGGGGCAACCCTGATCCAGCGACGCCGCGTGTGTGAAGAAGGCCTGCGGGTTGTAAAGCACTTTTAGTGGGGAGGAAAAGCTCAGACCTAACACGTCTGGGAATTGACTTAACCCAAAGAAAAAGCACCGGCTAACTCTGTGCCAGCAGCCGCGGTAATACAGAGGGTGCGAGCGTTAATCGGAATTACTGGGCGTAAAGCGTGCGTAGACGGTTAT	0	0	1	0	k__Bacteria; p__Proteobacteria; c__Gammaproteobacteria; o__Xanthomonadales; f__Sinobacteraceae; g__; s__
554602	GCTAGTTGGTGGAGTAATAGCCTACCAAGGCATCGATATGTAGCTGGTCTGAGAGGAAGATCAGCCACACTGGGACTGAGACACGGCCCAGACTCCTACGGGAGGCAGCAGTGGGGAATATTGGACAATGGGGGAAACCCTGATGCAGCCACGCCGCGTGAGGGAAGAAGGCCTTCGGGTTGTAAA	0	0	2	12	k__Bacteria; p__Proteobacteria; c__Alphaproteobacteria; o__Rhodospirillales; f__Rhodospirillaceae; g__; s__
324630	GCTAGTTGGTGGAGTAATAGCCTACCAAGGCGACGATGCATAGCCGACCTGAGAGGGTGATCGGCCACACTGGGACTGAGACACGGCCCAGACTCCTACGGGAGGCAGCAGTAGGGAATCTTCCACAATGGACGAAAGTCTGATGGAGCAACGCCGCGTGAGTGATGAA	99	175	0	1	k__Bacteria; p__Firmicutes; c__Bacilli; o__Bacillales; f__Planococcaceae; g__Rummeliibacillus; s__
4366335	GCTAGTTGGTGGAGTAATAGCCTACCAAGGCAACGATCAATAGCCGGCCTGAGAGGGTGATCGGCCACACTGGGACTGAGACACGGCCCAGACTCCTACGGGAGGCAGCAGCTAAGAATCTTCCGCAATGGGCGAAAGCCTGACGGAGCGACACCGCG	0	0	0	1	k__Bacteria; p__Spirochaetes; c__Spirochaetes; o__Spirochaetales; f__Spirochaetaceae; g__; s__
939418	GCTAGTTGGTGGAGTAATAGCCTACCAAGGCGACGACGTGTAGGGGGTCTGAGAGGATGATCCCCCCGAGTGGGACTGAGACACGGCCCACACACCTACGGGTGGCAGCAGTTGGGAATCTTGCACAATGGGGGAAACCCTGATGCAGCGACGCCGCGTGGAGGATGAAGGGTCTAGGCTCGTAAACTCCTTTTTCAGGGAAAGACTTAGGACG	0	0	0	18	k__Bacteria; p__Armatimonadetes; c__[Fimbriimonadia]; o__[Fimbriimonadales]; f__[Fimbriimonadaceae]; g__Fimbriimonas; s__
808202	GACTACCAGGGTATCTAATCCTGTTTGCTCCCCACGCTTTCGCGCCTCAGCGTCAGTTACAGACCAAAGAGTCGCCTTCGCCACTGGTGTTCCTCCACATCTCTACGCATTTCACCGCTACACATGGAATTCCACTCTTCTCTTCTGTACTCAAGCCTTCCAGTTTCCAATGACCCTCCCCGGTTGAGCCGGAGGCTTTCACATCAGACTTAAAGGGCCGCCTGCGCGCGCTTTACGCCCAATAATTCCGG	5	25	0	0	k__Bacteria; p__Firmicutes; c__Bacilli; o__Lactobacillales; f__Aerococcaceae; g__Aerococcus; s__
4443358	GCTAGTTGGTGGAGTAATAGCCCACCAAGGCGACGATCCGTAGCTGGTCTGAGAGAATGATCAGCCACACTGGGACTGAGACACGGCCCAGACTCCTACGGGAGGCAGCAGTGGGGAATATTGGACAATGGGCGCAAGCCTGATCCAGCAATGCCGCGTGTGTGAAGAAGGCCTTCGGGTTGTAAAGCACTTTTATCGGGAGCGAAAAGCGCCGGGCTAATACCCAGGCGTCATGACGGTACCCGATGAA	0	0	1	0	k__Bacteria; p__Proteobacteria; c__Gammaproteobacteria; o__Xanthomonadales; f__Xanthomonadaceae; g__; s__
529219	CCTACGGGTGGCTGCAGTAGGGAATCTTCCGCAATGGGCGAAAGCCTGACGGAGCAACGCCGCGCGAGTGATGAAGGTCTTCGGATCGTAAAACTCTGTTGTTAGGGAAGAACAAATTTGTTAGTAACTGAACAAGTCTTGACGGTACCTAACCAGAAAGCCACGGCTAACTACGTGCCAGCAGCCGCGGTAATACGTAGGTGGCAAGCGTTATCCGGAATTATTGGGCGTAAAGCGCGCGTAGGCGGTTT	0	1	3	3	k__Bacteria; p__Firmicutes; c__Bacilli; o__Bacillales; f__Staphylococcaceae; g__Staphylococcus; s__sciuri
88458	GCTAGTTGGTGGAGTAATAGCCTACCAAGGCGACGATCCATAGCTGGTCTGAGAGGATGATCAGCCACATTGGGACTGAGACACGGCCCAAACTCCTACGGGAGGCAGCAGTGGGGAATATTGGACAATGGGCGCAAGCCTGATCCAGCCATGCCGCGTGGGTGATGAAGGTCTTAGGATTGTAAAGCTCTTTCACCGGTGAAGATAATGACGGTAACCGGAGAAGAAGCCCCGGCTAACTTCGTGCCAGC	0	0	19	0	k__Bacteria; p__Proteobacteria; c__Alphaproteobacteria; o__Rhizobiales; f__Rhizobiaceae; g__Agrobacterium; s__vitis
89772	GCTAGTTGGTGGAGTAATAGCCTACCAAGGCGACGATCAGTAGCTGGTCTGAGAGGACGATCAGCCACACTGGGACTGAGACACGGCCCAGACTCCTACGGGAGGCAGCAGTGGGGAATTTTGGACAATGGGCGAAAGCCTGATCCAGCAATGCCGCGTGTGTGAAGAAGGCCTTCGGGTTGTAAAGCACTTTTGTCAGGGAAGAAATCTTCTGGGCTAATACCCCGGGAGGATGACGGTACCTGAAGAA	0	0	1	0	k__Bacteria; p__Proteobacteria; c__Betaproteobacteria; o__MWH-UniP1; f__; g__; s__
950620	GACTACCAGGGTATCTAATCCTGTTTGCTCCCCTGGCCTTCGTGCCTCAGTGTCAGTAACTGCCCAGTGACCTGCCTTCGCCGTTGGTATTCCTCTCGATATCTACGCATTTCACTGCTACACCGAGAATTCTAGTCACCTCTTCAGTACTCCAGCACGGCAGTATCGGATGCAATTCCGAGGTTGAGCCCCGGGCTTTCACATCTGACTTACCACGCCACCTACGCACCCTTTACGCCCAGTGATTCCGA	0	0	72	0	k__Bacteria; p__Verrucomicrobia; c__Verrucomicrobiae; o__Verrucomicrobiales; f__Verrucomicrobiaceae; g__Prosthecobacter; s__debontii
524929	GCTAGTTGGTGGAGTAATAGCCTACCAAGGCGACGACGGGTAGCCGGCCTGAGAGGGTGAACGGCCACACTGGGACTGAGACACGGCCCAGACTCCTACGGGGGGCAGCAGTTGGGAATCTTGCGCAATGGGGGAAACCCTGACGCAGCGACGCCGCGTGCGGGATGACGGTCTTCGGATTGTAAACCGCTTTTCTCGGGGACGATGATGACGGTACCCGAGGAAGAAGCCCCGGCTAACTCCGTGCCAGC	0	0	1	0	k__Bacteria; p__WS4; c__; o__; f__; g__; s__
758719	GCTAGTTGGTGGAGTAATAGCCCACCAAGGCTACGATCAGTAGCTGGTCTGAGAGGATGATCAGTCACATTGGGACTGAGACACGGCCCAAACTCCTACGGGAGGCAGCAGTGGGGAATATTGGACAA	0	0	4	0	k__Bacteria; p__Proteobacteria; c__Alphaproteobacteria; o__Rhizobiales; f__Hyphomicrobiaceae; g__Hyphomicrobium; s__
331690	GCTAGTTGGTGGAGTAATAGCCTACCAAGGCGACGATCAGTAGCTGGTCTGAGAGGACGATCAGCCACACTGGGACTGAGACACGGCCCAGACTCCTACGGGAGGCAGCAGTGGGGAATTTTGGACAATGGGCGAAAGCCTGATCCAGCAATGCCGCGTGTGTGAAGAAGGCCTTCGGGTTGTAAAGCACTTTTGTCAGGGACGATAATGACGGTACCTGGAGAATAAGCCCCGGCAAACTTCGTGCCAG	0	0	1	0	k__Bacteria; p__Proteobacteria; c__Betaproteobacteria; o__Burkholderiales; f__Oxalobacteraceae; g__; s__
1127576	GCTAGTTGGTGGAGTAATAGCCCACCAAGGCGACGATCTGTAGCTGGTCTGAGAGGACGACCAGCCACACTGGAACTGAGACACGGTCCAGACTCCTACGGGAGGCAGCAGTGGGGAATTTTGGACAATGGGCGAAAGCCTGATCCAGCAATGCCGCGTGCAGGACGAAGGCCTTCGGGTTGTAAACTGCTTTTGTACGGAACGAAACGGTCTCTTTTAATACAGGGGGCTAATGACGGTACCGTAAGAA	0	0	0	732	k__Bacteria; p__Proteobacteria; c__Betaproteobacteria; o__Burkholderiales; f__Comamonadaceae; g__; s__
823057	GCTAGTTGGTGGAGTAATAGCCCACCAAGGCGACGATCCACAGCTGGTCTGAGAGGATGATCAGCCACATTGGGACTGAGACACGGCCCAAACTCCTACGGGAGGCAGCAGTGGGGAATATTGGACAATGGGCGCAAGCCTGATCCAGCCATGCCGCGTGAGTGATGAAGGTCTTAGGATTG	0	0	4	0	k__Bacteria; p__Proteobacteria; c__Alphaproteobacteria; o__Rhizobiales; f__Methylocystaceae; g__; s__
797200	GACTACCAGGGTATCTAATCCTGTCTGCTCCCCACGCTTTCGAGCATGAGCGTCAGTGTTATCCCAAGGGGCTGCCTTCGCCATCGGTGTTCCTCCACATCTCTACGCATTTCACTGCTACACGTGGAATTCCACCCCCCTCTGACACACCCTAGCCATGCAGTCACAAATGCGGTTCCCAGGTTAAGCCCGGGGATTTCACATCTGTCTTACATAACCGCCTGCGCTCGCTTTACGCCCAGTAATTCCGA	0	0	0	1	k__Bacteria; p__Proteobacteria; c__Betaproteobacteria; o__Rhodocyclales; f__Rhodocyclaceae; g__Sulfuritalea; s__
662310	GACTACCAGGGTATCTAATCCTGTTTGCTCCCCACGCTTTCGCGCCTCAGCGTCAGTTACAGACCAAAGAGCCGCCTTCGCCACTGGTGTTCCTCCACATCTCTACGCATTTCACCGCTACACATGGAATTCCAC	11	20	0	0	k__Bacteria; p__Firmicutes; c__Bacilli; o__Bacillales; f__Planococcaceae; g__Planomicrobium; s__
3726185	GACTACCAGGGTATCTAATCCTGTTTGCTCCCCACGCTTTCGCGCCTCAGTGTCAGTTGCAGCCCAGATAGCCGCTTTCGCCACTGGTGTTCCTCCCGATCTCTACGAATTTCACCTCTACACCGGGAATTCCACTATCCTCTACTG	0	0	0	2	k__Bacteria; p__Proteobacteria; c__Deltaproteobacteria; o__Syntrophobacterales; f__Syntrophaceae; g__; s__
2300392	GACTACCAGGGTATCTAATCCTGTTTGCTCCCCACGCTTTCGCGCCTCAGCGTCAGAACCGGACCAGTAAGCCGCCTTCGCCACTGGTGTTCTTGCGAATATCTACGAATTTCACCTCTACACTCGCAGTTCCACTTACCTCTTCCGGTCTCAAGCCATGCAGTATCGAAGGCAATTCTGTGGTTGAGCCACAGGCTTTCACCCCCGACTTACAAAGCCGCCTACGCGCCCTTTACGCCCAGTGATTCCGA	0	0	2	0	k__Bacteria; p__Proteobacteria; c__Alphaproteobacteria; o__Rhizobiales; f__Bradyrhizobiaceae; g__Balneimonas; s__
1068726	GCTAGTTGGTGGAGTAATAGCCTACCAAGGCGACGACGGGTAGCCGGCCTGAGAGGGTGAACGGCCACACTGGGACTGAGACACGGCCCAGACTCCTACGGGGGGCAGCAGTTGGGAATCTTGCGCAATGGGGGAAACCCTGACGCAGCGACGCCGCGAGCGGGATGACGGTCTTCGGATTGTAAACCGCTTTTCTCGGGGACGATGATG	0	0	1	0	k__Bacteria; p__WS4; c__; o__; f__; g__; s__
4319281	GCTCGTTGGTGGAGTAATAGCCTACCAAGGCGACGATCCATAGCTGGTCTGAGAGGATGATCAGCCACACTGGGACTGAGACACGGCCCAGACTCCTACGGGAGGCAGCAGTGGGGACTATTGGACAATGGGCGCAAGCCTGATCCAGCCATGCCGCGTGAGTGATGAAGGCCTTCGGGTTGTCAAGCTCTTTCAGTGGGGACGATAATGACGGTACCCACAGAAGAAGCCCCGGCTAACTTCGTGCCAGC	2	0	3	0	k__Bacteria; p__Proteobacteria; c__Alphaproteobacteria; o__Rhizobiales; f__Phyllobacteriaceae; g__; s__
180618	GCTAGTTGGCGGAGTAATAGCCTACCAAGCCTACGATCCATAGCTGGTTTGAGAGGATGATCAGCAACACTGGGACTGAGACACGGCCCAGACTCCTACGGGAGGCAGCAGTGGGGAATCTTAGACAATGGGGGAAACCCTGATCTA	0	0	0	1	k__Bacteria; p__Proteobacteria; c__Alphaproteobacteria; o__Rhodobacterales; f__Rhodobacteraceae; g__; s__
4409442	GACTACCAGGGTATCTAATCCTGTTTGCTCCCCACGCTTTAGCACCTCAGGGTCAGTATCAGTCCAGTGAGCCGCCTTCGCCACTGGTGTTCTTCCCAATATCTACGCATTTCACCTCTACACCGGGAATTCCACTCCCCTCT	0	0	1	0	k__Bacteria; p__Proteobacteria; c__Alphaproteobacteria; o__Rhodospirillales; f__Rhodospirillaceae; g__; s__
541424	GACTACCAGGGTATCTAATCCTGTTTGCTCCCCACGCTTTCGTGCATGAGCGTCAATATTATCTCAGGGGGCTGCCTTCGCCATTGGTATTCCTCCACATCTCTACGCATTTCACTGCTACACGTGGAATTCTACCCCCCCCTGAC	0	0	1	1	k__Bacteria; p__Proteobacteria; c__Betaproteobacteria; o__Burkholderiales; f__Oxalobacteraceae; g__; s__
813868	GACTACCAGGGTCTCTGATCCTGTTTGCTCCCCACGCTTTCGCACCTCAACGTCAGTACCGAGCCAGTGAGCCGCCTTCGCCACTGGTGTTCTTCCGAATATCTACGAATTTCACCTCTACACTCGGAGTTCCACTCACCTCTCTCGGACTCAAGACTGACAGTATCAAAGGCAGTTCCGAGGTTGAGCCCCGGGATTTCACCCCTAACTTACCAATCCGCCTACGTGCGCTTTACGCCCAGTGATTCCGA	2	0	0	0	k__Bacteria; p__Proteobacteria; c__Alphaproteobacteria; o__Rhizobiales; f__Beijerinckiaceae; g__; s__
3612346	GCTAGTTGGTGGAGTAATAGCCTACCAAGGCAACGATCTATAACTGGTCTGAGAGGATGATCAGCCACACTGGAACTGAGACACGGTCCAGACTCCTACGAGAGGCAGCAGTGAGGAATATTGGACAA	0	0	0	1	k__Bacteria; p__Chlorobi; c__Ignavibacteria; o__Ignavibacteriales; f__Ignavibacteriaceae; g__; s__
1016369	CCTACGGGCGGCTGCAGTAGGGAATCTTCGGCAATGGACGAAAGTCTGACCGAGCAACGCCGCGTGAGCGAAGAAGGCCTTCGGGTCGTAAAGCTCTGTTGTTAGAGAAGAACAAGGGTGGGAGTAACTGTTCACACCTTGACGGTATCTAACCAGAAAGCCACGGCTAACTACGTGCCAGCAGCCGCGGTAATACGTAGGTGGCAAGCGTTGTCCGGAATTATTGGGCGTAAAGCGCGCGCAGGCGGTC	1	1	0	0	k__Bacteria; p__Firmicutes; c__Bacilli; o__Bacillales; f__Listeriaceae; g__Brochothrix; s__
4447444	GCTAGTTGGTGAGTAATAGCCTACCAAGGCGACGATCCATAGCTGGTCTGAGAGGATGATCAGCCACACTGGGACTGAGACACGGCCCAGACTCCTACGGGAGGCAGCAGTGGGGACTATTGGACAATGGGGGCAACCCTG	2	0	0	0	k__Bacteria; p__Proteobacteria; c__Gammaproteobacteria; o__Cardiobacteriales; f__Cardiobacteriaceae; g__Cardiobacterium; s__
559240	GACTACCAGGGTATCTAATCCTGTTTGCTCCCCACGCTTTCGCGCCTCAGCGTCAGTTCCAGACCAAAGAGTCGCCTTCGCCACTGGTGTTCCTCCACATCTCTACGCATTTCACCGCTACACATGGAGTTCCACTCTCCTCTTCTGTACTCAAGACTTCCAGTTTCAAATG	1	1	0	0	k__Bacteria; p__Firmicutes; c__Bacilli; o__Bacillales; f__; g__; s__
822584	GCTAGTTGGTGGAGTAATAGCCTACCAAGCCTACGATCTATAGCTGGTTTTAGAGGATGATCAGCAACACTGGGACTGAGACACGGCCCAGACTCCTACGGGAGGCAGCAGTGGGGAATCTTAGACAATGGGGCAACCCTGATCTAGCCATGCCGCGTGAGTGATGAAGGCCTTAGGGTCGTAAAGCTCTTTCGCCAGGGATGATAATGACAGTACCTGGTAAAGAAACCCCGGCTAACTCCGTGCCAGCA	36	0	0	0	k__Bacteria; p__Proteobacteria; c__Alphaproteobacteria; o__Rhodobacterales; f__Rhodobacteraceae; g__; s__
4439991	GACTACCAGGGTATCTAATCCTGTTTGCTCCCCACGCTTTCGCACCTCAGCGTCAGTTCCGGACCAGTGAGCCGCCTTCGCCACTGGTGTTCTTCCTAATATCTACGAATTCCACCTCTACACTAGGAGTTCCACCCACCTCTTCCGGACTCGAGATTGCCAGTATCAAAGGCAGTTCTGGAGTTGAGCTCCAGGATTTCACCCCTGACTTAACAATCCGCCTACGTGTGCTTTACGCCCAGTAAATCCGA	0	0	3	0	k__Bacteria; p__Proteobacteria; c__Alphaproteobacteria; o__Rhizobiales; f__; g__; s__
189772	GACTACCAGGGTATCTAATCCTGTTTGCTCCCCACGCTTTCGCGCCTCAGCGTCAGTTACAGACCAAAGAGTCGCCTTCGCCACTGGTGTTCCTCCACATCTCTACGCATTTCACCGCTACACATGGAATTCCACTCTTCTCTTCTGTACTCAAGCCTTCCAGTTTCCAATGACCCTCCCCGGTTGAGCCGGGGGCTTTCACATCAGACTTAAGAGGCCGCCTGCGCGCGCTTTACGCCCAATAATTCCGG	143	349	0	1	k__Bacteria; p__Firmicutes; c__Bacilli; o__Bacillales; f__Bacillaceae; g__Bacillus; s__halodurans
4461156	GCTAGTTGGTGGAGTAATAGCCTACCAAGGCCACGATCAGTAGCCGACCTGAGAGGGTGATCGGCCACACTGGAACTGAGACACGGTCCAGACTCCTACGGGAGGCAGCAGTGGGGAATATTGCACAATGGGCGCAAGCCTGATGCAGCAACGCCGCGTGAGTGATGAAGGCTTTCGGGTCGTAAAACTCTGTCCTAATGGAAGATAATGACGGTACCTTAGGAGGAAGCCACGGCTAACTACGTGCCAGC	0	0	0	1	k__Bacteria; p__Firmicutes; c__Clostridia; o__Clostridiales; f__; g__; s__
577289	CTAGTTGGTGGAGTAATAGCCTACCAAGGCGACGATCCATAGCTGGTCTGAGAGGATGATCAGCCACATTGGGACTGAGACACGGCCCAAACTCCTACGGGAGGCAGCAGTGGGGAATATTGGACAATGGGCGCAAGCCTGATCCAGCCATGCCGCGTGAGTGATGAAGGTCTTAGGATTGTAAAGCTCTTTCACCGGTGAAGATAATGACGGTAACCGGAGAAGAAGCCCCGGCTAACTTCGTGCCAGCA	3	0	469	0	k__Bacteria; p__Proteobacteria; c__Alphaproteobacteria; o__Rhizobiales; f__Hyphomicrobiaceae; g__Devosia; s__
296980	GACTACCAGGGTATCTAATCCTGTTTGCTCCCCACGCTTTCGCGCCTCAGCGTCGGTTACAGACCAAAGAGTCGCCTTCGCCACTGGCGTTCCTCCACATCTCTACGCTTTTCACCGCTACACATGGAATTCCACTCTTCTCTTCTGTACTC	3	13	0	0	k__Bacteria; p__Firmicutes; c__Bacilli; o__Bacillales; f__Bacillaceae; g__Bacillus; s__
238462	GCTAGTTGGTGGAGTAATAGCCTACCAAGGCGATGATGGTTAGCTGGTCTGAGAGGATGATCAGCCACACAGGAACTGAGACACGGTCCAGACTCCTACGGGAGGCAGCAGTAGGGAATATTGCGCAATGGGGGAAA	0	0	1	0	k__Bacteria; p__Proteobacteria; c__Deltaproteobacteria; o__Syntrophobacterales; f__Syntrophaceae; g__; s__
729700	GACTACCAGGGTATCTAATCCTGTTTGCTCCCCACGCTTTCGTGCATGAGCGTCAGTGCAGGCCCAGGGGATTGCCTTCGCCATCGGTTTTCCTCCGCATATCTACGCATTTCACTGCTACACGCGGAATTCC	0	0	2	1	k__Bacteria; p__Proteobacteria; c__Betaproteobacteria; o__SC-I-84; f__; g__; s__
77360	GCTAGTTGGTGGAGTAATAGCCTACCAAGGCGACGATCCGTAGCCGGACTGAGAGGACGAACGGCCACATTGGGACTGAGACACGGCCCAGACTCCTACGGGAGGCAGCAGTGGGGAATATTGCGCAATGGGGGAAACCCTGACGCAGCGACGCCGCGTGAAGGATGAAGGATTTTGGGCTGTAAA	0	0	6	0	k__Bacteria; p__Firmicutes; c__Clostridia; o__Clostridiales; f__Ruminococcaceae; g__; s__
14507	GACTACCAGGGTATCTAATCCTGTTTGCTCCCCACGCTTTCGCGCCTCAGCGTCAGTTACAGACCAGAGAGTCGCCTTCGCCACTGGTGTTCCTCCACATATCTACGCATTTCACCGCTACACTTGGAGTTCCACTCTTCTCTTCTGTACTCAAGCCTTCCAGTATCCAATG	1	2	0	0	k__Bacteria; p__Firmicutes; c__Bacilli; o__Bacillales; f__Bacillaceae; g__Bacillus; s__
1139973	GCTAGTTGGTGGAGTAATAGCTTACCAAGGCGAAGATCCATAGCTGGGCTGAGAGGATGATCAGCCACATTGGGACTGAGACACGGCCCAAACTCCTACGGGAGGCAGCAGTGGGGAATATTGGACAAT	0	0	3	0	k__Bacteria; p__Proteobacteria; c__Gammaproteobacteria; o__Xanthomonadales; f__Xanthomonadaceae; g__; s__
789184	GCTAGTTGGTGGAGTAATAGCCTACCAAGGCGACGATCCATAGCTGGTCTGAGAGGATGATCAGCCACACTGGGACTGAGACACGGCCCAGACTCCTACGGGAGGCAGCAGTGGGGAATATAGGACAATGGGGGCAACCCTGATCCAGC	1	0	0	0	k__Bacteria; p__Proteobacteria; c__Gammaproteobacteria; o__Oceanospirillales; f__Endozoicimonaceae; g__; s__
306436	GACTACCAGGGTATCTAATCCTGTTTGCTCCCCACGCTTTCGTGCATGGGCGTCAGTGCAGGCCCAGGGGATTGCCTTCGCCATCGGTGTTCCTCCGCATATCTACGCATTTCACTGCTACACGCGGAATTCCATCCCCCTCTGCCGCACTCAACCCTTGCAGTCACAAAGGCAGTTCCCAGGTTAAGCCCGGGGATTTCCCCTCTGTCTTACAAAACCGCCTGCGC	0	0	1	2	k__Bacteria; p__Proteobacteria; c__Betaproteobacteria; o__Ellin6067; f__; g__; s__
531901	GACTACCAGGGTATCTAATCCTGTTTGCTCCCCACGCTTTCGTGCATGAGCGTCAGTATTGGCCCAGGGGGCTGCCTTCGCCATCGGTGTTCCTCCACATCTCTACGCATTTCACTGCTACACGTGGAATTCCACCCCCCTCTGCCGCACTCAAGCCTTGCAGTCACAAAGGCAGTTCCCAGGTTGAGCCCGGGGATTTCACCTCTGTCTTACAAAACCGCCTGCGCACGCTTTACGCCCAGTAATTCCG	0	0	3	0	k__Bacteria; p__Proteobacteria; c__Betaproteobacteria; o__Rhodocyclales; f__Rhodocyclaceae; g__; s__
554825	GCTAGTTGGTGGAGTAATAGCCCACCAAGGCGACGATCCGTAGCTGGTCTGAGAGGATGATCAGCCACACTGGAACTGAGACACGGTCCAGACTCCTACGGGAGGCAGCAGTAGGGAATATTGGACAATGGGCGCAAGCCTGATCCAGCCATGCCGCGTGAGTGAAGAAGGCCTTCGGGTTGTAAAGCTCTTTTGTCCGGAAAGAAAAGCTTCGGGTTAATACCCTGGAGTCCTGACGGTACCGGAAGAA	0	0	33	152	k__Bacteria; p__Proteobacteria; c__Gammaproteobacteria; o__Xanthomonadales; f__Xanthomonadaceae; g__; s__
350930	GACTACCGGGTATCTAATCCTGTTTGCTCCCCACGCTTTCGCACCTCAGCGTCAGTACCTAGCCAGTGAGCCGCCTTCGCCACTGGTGCTCTTCCGAATATCTACGAATTTCACCTCTACACTCGGAGTTC	8	0	10	0	k__Bacteria; p__Proteobacteria; c__Alphaproteobacteria; o__Rickettsiales; f__Pelagibacteraceae; g__; s__
918237	GCTAGTTGGTGGAGTAATAGCCTACCAAGGCGACGATCTGTAGCTGGTCTGAGAGGACGACCAGCCACACTGGGACTGAGACACGGCCCAGACTCCTACGGGAGGCAGCAGTGGGGAATTTTGGACAATGGGCGCAAGCCTGATCCAGCCACGCCGCGTGC	0	0	1	0	k__Bacteria; p__Proteobacteria; c__Gammaproteobacteria; o__Legionellales; f__; g__; s__
279185	GACTACCAGGGTATCTAATCCTGTTTGCTCCCCACGCTTTCGCACCTCAGCGTCAGTTCCGGACCAGTGAGCCGCCTTCGCCACTGGTGTTCTTCCTAATATCTACGAATTCCACCTCTACACTAGGCGTTCCACTCACCTCTTCCGGACTCGA	0	0	2	0	k__Bacteria; p__Proteobacteria; c__Alphaproteobacteria; o__Rhizobiales; f__Bradyrhizobiaceae; g__; s__
503406	GCTAGTTGGTGGAGTAATAGCCTACCAAGGCGACGATGGGTAGCCGGCCTGAGAGGGTGAACGGCCACATTGGAACTGAGAAACGGTCCAAACTCCTACGGGAGGCAGCAGTGGGGAATATTGCACAATGGAGGGAACTCTGATGCAGCGACGCCGCGTGAACGAAGGAGGCTTTCGGGTCGTAAAGTTCTTTTATATGGGAAGATAATGACGGTACCATAAGAAAAGGCCCGGCTAACTACGTGCCAGCA	7	13	0	0	k__Bacteria; p__Firmicutes; c__Clostridia; o__Clostridiales; f__[Tissierellaceae]; g__Peptoniphilus; s__
95991	GCTAGTTGGTGGAGTAATAGCCTACCAAGGCGACGATCCATAGCTGGTCTGAGAGGATGATCAGCCACACTGGGACTGAGACACGGCCCAGACTCCTACGGGAGGCAGCAGTGGGGAATATTGGACAATGGGGGCAACCCTGATCCAGCCATGCCGCGTGAGTGATGAAGGCCCTAGGGTTGTAAAGCTCTTTCGCCAGGGATGATAATGACAGTACCTGGTAAAGAAACCCCGACT	2	0	0	0	k__Bacteria; p__Proteobacteria; c__Alphaproteobacteria; o__Rhodobacterales; f__Hyphomonadaceae; g__; s__
782472	GACTACCAGGGTATCTAATCCTGTTTGCTCCCCACGCTTTCGAGCATGAGCGTCAGTGTTATCCCAGGGGGCTGCCTTCGCCATCGGTGTTCCTCCACATCTCTACGCATTTCACTGCTACACGTGGAATTCCACCCCCCTCTGACACACTCTAGCCATGCAGTCACAAATGCAGTTCCCAGGTTAAGCCCGGGGCTTTCACATCTGTCTTACATAACCGCCTGCGCTCGCTTTACGCCCAGTAATTCCGA	0	0	0	8	k__Bacteria; p__Proteobacteria; c__Betaproteobacteria; o__Burkholderiales; f__Oxalobacteraceae; g__; s__
995087	GACTACCAGGGTATCTAATCCTGTTTGCTCCCCACGCTTTCGCACCTCAGCGTCAGTATCGAGCCAGTGAGCCGCCTTCGCCACTGGTGTTCCTCCGAATATCTACGAATTTCACCTCTACACTCGGAATTCCACCCACCTCTCTCGATCTCAAGACCAGAAGTTTCAAAGGCAGTTCCGGGGTTGAGCCCCGGGATTTCACCCCTGACTTTCTGGTCCGCCTACGTGCGCTTTACGCCCAGTAATTCCGA	0	0	0	1	k__Bacteria; p__Proteobacteria; c__Alphaproteobacteria; o__Rhodobacterales; f__Rhodobacteraceae; g__; s__
223237	GCTAGTTGGTGGAGTAATAGCCTGCCAAGGCAACGATCTATAGCTGGTCTGAGAGGATGATCAGCCACACTGGAACTGAGACACGGTCCAGACTCCTACGGGAGGCAGCAGTGAGGAATATTGGACAATGGGCGAAAGCCTGATCCAGCCATGCCGCGTGAGTGAAGAAGGCCTTAGGGTTGTAAAACTCTTTTAGCAGGGAAGATAATGACGGTACCTGCAGAAAAA	0	0	0	11	k__Bacteria; p__Proteobacteria; c__Alphaproteobacteria; o__; f__; g__; s__
4301218	GCTAGTTGGTGGAGTAATAGCCTGCCAAGGCCACGATCAGTAGCCGACCTGAGAGGGTGATCGGCCACACTGGAACTGAGACACGGTCCAGACTCCTACGGGAGGCAGCAGTGGGGAATATTGCACAATGGGCGCAAGCCTGATGCAGCAACGCCGCGTGAGTGATGAAGGCTTTCGGGTCGTAAAACTCTGTCCTATGGGAAGATAATGACGGTACCTTAGGAGGAAGCCCCGGCTAACTACGTGCCAGC	0	0	0	2	k__Bacteria; p__Firmicutes; c__Clostridia; o__Clostridiales; f__[Acidaminobacteraceae]; g__Acidaminobacter; s__
503394	GCTAGTTGGTGGAGTAATAGCCTACCAAGGCAGCGATCAGTAGCCGGCTTGAGAGAGTGTACGGCCACATTGGGACTGAGACACGGCCCAGACTCCTACGGGAGGCAGCAGTGGGGAATTTTGCACAATGGGGGCAACCCTGATGCAGCGACGCCGCGTGATTTAGAAGGCCTTCGGGTTGTAAAAATCTTTTGTATAGGAAGAAAATGACAGTACTATACGAATAAGGTCCGGCTAATTACGTGCCAGCA	0	0	0	2	k__Bacteria; p__Firmicutes; c__Clostridia; o__Clostridiales; f__[Tissierellaceae]; g__Anaerococcus; s__
1081430	GACTACCAGGGTATCTAATCCTGTTTGCTCCCCACGCTTTCGCACCTCAGCGTCAGTTCCGGACCAGTGAGCCGCCTTCGCCACTGGTGTTCTTCCTAATATCTACGAATTCCACCTCTACACTAGGAGTTCCACTCACCTCTTCCGGACTCGAGATTGCCAGTATCAAAGGCAGTTCTGGAGTTGAGCTCCAGGATTTCACCCCTGACTTAACAATCCGCCTACGTGCGCT	0	0	26	0	k__Bacteria; p__Proteobacteria; c__Alphaproteobacteria; o__Rhizobiales; f__Hyphomicrobiaceae; g__Devosia; s__
511329	GCTAGTTGGTGGAGTCATAGCCTACCAAGGCAACGATCCGTAGCTGGTCTGAGAGGCCGATCAGCCACACTGGGACTGAGACACGGCCCAGACTCCTACGGGATGCAGCAGTGGGGAATATTGGACAATGGGGGCAACCCTGATCCAGCAATGCCGCGTGTGTGAAGAA	0	0	0	2	k__Bacteria; p__Proteobacteria; c__Gammaproteobacteria; o__; f__; g__; s__
1845013	GCTAGTTGGTGGAGTAATAGCCTACCAAGGCGACGATCCATAGCTGGTCTGAGAGGATGACCAGCCACACTGGAACTGAGACACGGTCCAGACTCCTACGGGAGGCAGCGGTGGGGAATATTGGACAATGGGGGAAACCCTGATCCAGCCATGCCGCGTGAGTGATGAAGGCCTTAGGGTTGTAAAGCTCTTT	0	0	0	1	k__Bacteria; p__Proteobacteria; c__Alphaproteobacteria; o__; f__; g__; s__
1025861	TAGTTGGTGGAGTAATAGCCTACCAAGGCGACGATGGGTAGCCGGCCTGAGAGGGTGAACGGCCACATTGGAACTGAGAAACGGTCCAAACTCCTACGGGAGGCAGCAGTGGGGAATATTGCACAATGGAGGGAACTCTGATGCAGCGACGCCGCGTGAACGAAGAAGGCTTTCGAGTCGTAAAGTTCTTTTATATGGGAAGATAATGACGGTACCATAAGAAAAAGCCCCGGCTAACTACGTGCCAGCA	5	8	0	0	k__Bacteria; p__Firmicutes; c__Clostridia; o__Clostridiales; f__[Tissierellaceae]; g__Peptoniphilus; s__
89155	GTAGCTGGTGGAGTAATAGCCTACCAAGGCGACGATCCATAGCTGGTCTGAGAGGATGATCAGCCACACTGGGACTGAGACACGGCCCAGACTCCTACGGGAGGCAGCAGTGGGGAATATTGGACAATGGGCGAAAGCCTGATCCAGCCATGCCGCGTGAGTGATGAAGGCCTTAGGGTTGTAAAGCTCTTTCAGTGGGGAAGATAATGACGGTACCCACGGAAGAAGCCCCGGCTAACTTCGTGCCAG	0	0	2	1	k__Bacteria; p__Proteobacteria; c__Alphaproteobacteria; o__Rhizobiales; f__Methylocystaceae; g__; s__
511321	GACTACCAGGGTATCTAATCCTGTTTGCTCCCCACGCTTTCGCACCTCAGCGTCAGTTCCGGACCAGTAAGCCGCCTTCGCCACTGGTGTTCTTCCTAATATCTACGAATTCCACCTCTACACTAGGAGTTCCACTTACCTCTTCCGGACTCTAGCTTGCCAGTATCAAAGGCAGTTCCGGAGTTGAGCTCCGGGATTTCACCCCTGACTTAACAAACCGCCTACGTGCGCTTTACGCCCAGTAATTCCGA	0	0	137	0	k__Bacteria; p__Proteobacteria; c__Alphaproteobacteria; o__Rhizobiales; f__Hyphomicrobiaceae; g__Devosia; s__
1105521	GCTAGTTGGTGGAGTAATAGCCCACCAAGGCGACGATCAGTAGCTGGTCTGAGAGGATGATCAGCCACACTGGGACTGAGACACGGCCCAGACTCCTACGGGAGGCAGCAGTGGGGAATATTGGACAATGGGCGCAAGCCTGATCCAGCCATGCCGCGTGAGTGATGAAGGCCCTAGGGTTGTAAAGCTCTTTCACCCACGACGATAATGACGGTAGTGGGAGAAGAAGCCCCGGCTAACTTCGTGCCAGC	0	0	146	0	k__Bacteria; p__Proteobacteria; c__Alphaproteobacteria; o__Rhodospirillales; f__Rhodospirillaceae; g__; s__
570940	GACTACCAGGGTATCTAATCCTGTTTGCTCCCCACGCTTTCGCACCTCAGTGTCAGTATCAATCCAGGAAGCCGCCTTCGCCACTGGTGTTCTTTCCGATATCTACGCATTTCACCGCTACACCGGAAATTCCGCTTCCCTCTACTGTACTCTAGCA	0	0	0	1	k__Bacteria; p__Proteobacteria; c__Gammaproteobacteria; o__Legionellales; f__Coxiellaceae; g__; s__
541202	GGACTACCAGGGTATCTAATCCTGTTTGCTCCCCACACTTTCGCACCTCAGCGTCAGTATCGAGCCAGTGAGCCGCCTTCGCCACTGGTGTTCCTCCGAATATCTACGAATTTCACCTCTACACTCGGAATTCCACTCACCTCTCTCGAACTCTAGACCGATAGTTTTGGAGGCAGTTCCGAGGTTGAGCCCCGGGATTTCACCCCTAACTTATCAATCCGCCTACGTGCGCTTTACGCCCAGTGATTCC	1	0	8	3	k__Bacteria; p__Proteobacteria; c__Alphaproteobacteria; o__Rhodobacterales; f__Rhodobacteraceae; g__Rhodobaca; s__
1127356	GCTAGTTGGTGGAGTAATAGCTTACCAAGGCGACGATCAGTAGCTGGTCTGAGAGGATGATCAGCCACACTGGGACTGAGACACGGCCCAGACTCCTACGGGAGGCAGCAGTGGGGAATATTGGACAATGGGCGCAAGCCTGATCCAGCCATGCCGCGTGAGTGATGAAGGCCCTAGGGTTGTAAAGCTCTTTCGGCGGGGACGCTAATGACGGGACCCGCAGAAGAAGGCCCGG	6	0	6	0	k__Bacteria; p__Proteobacteria; c__Alphaproteobacteria; o__Rhizobiales; f__; g__; s__
358745	GCTAGTTGGTGGAGTAATAGCCTACCAAGCCGACGATCCTTAGCTGGTCTGAGAGGATGATCAGCCACACTGGGACTGAGACACGGCCCAGACTCCTACGGGAGGCAGCAGTGGGGAATATTGGACAATGGGCGAAAGCCTGATCCAGCAATGCCGCGTGAGTGATGAAGGTCTTCGGATTGTAAAACTCTTTTATCAGGGAAGATAATGACGGTACCTGATGAATAAGCACCGGCTAACTACGTGCCAGC	0	0	0	2	k__Bacteria; p__Proteobacteria; c__Alphaproteobacteria; o__Sphingomonadales; f__Sphingomonadaceae; g__; s__
832300	GCTAGTTGTGGAGTAATAGCCTACCAAGCCGACGATCCTTAGCTGGTCTGAGAGGATGATCAGCCACACTGGGACTGAGACACGGCCCAGACTCCTACGGTAGGCAGCAGTGGGGAATATTGGACAATGGGCGAAAGCCTGATCCAGCAATGCCGCGTGAGTGATGAAGGCCTTAGGGTTGTAAAGCTCTTTTACCCGGGATGATAATGACAGTACC	0	0	6	33	k__Bacteria; p__Proteobacteria; c__Alphaproteobacteria; o__Sphingomonadales; f__; g__; s__
535922	GACTACCAGGGTATCTAATCCTGTTTGCTCCCCACGCTTTCGCACCTCAGCGTCAGTATCGGCCCAGGTCTCCGCCTTCGCCACTGGTGTTCCTCCCGATATCTACGAATTTCACCTCTACACCGGGAATTCCGAGACCCTCTTCCGTACTCAAGCTCGCCAGTTTCGGATGCACTTCCTGGGTTAAGCCCAGGGCTTTCACATCCGACATAACGAACCGCCTACGTGCGCTTTACGCCCAATAATTC	0	0	0	20	k__Bacteria; p__Proteobacteria; c__Deltaproteobacteria; o__Myxococcales; f__; g__; s__
1147236	GCTAGTTGGTGGAGTAATAGCCTACCAAGGCAACGATCCGTAGCTGGTCTGAGAGGACGATCCGCCACACTGGGACTGAGACACGGCCCAGACTCCTACGGGAGGCAGCAGTGGGGAATATTGGACAATGGGGGCAACCCTGATCCAGCAGTGCCGCGTGTGTGAAGAAGGCCTTCGGGTTGTACAG	0	0	0	1	k__Bacteria; p__Proteobacteria; c__Betaproteobacteria; o__Burkholderiales; f__Burkholderiaceae; g__Candidatus Glomeribacter; s__gigasporarum
567336	ACTACAAGGGTATCTAATCCTGTTTGCTCCCCACGCTTTCGCGCCTCAGCGTCAGTATCGGACCAGTTGGCCGCCTTCGCCACTGGTGTTCTTGCGAATATCTACGAATTTCACCTCTACACTCGCAGTTCCACCAACCTCTTCCGAACTCAAGACTCTCAGTATCGAAGGCAATTCCAGGGTTGAGCCCTGGGCTTTCACCTCCGACTTAAGAGTCCGCCTACGCGCCCTTTACGCCCAGTGCTTCCGAG	0	0	1	0	k__Bacteria; p__Proteobacteria; c__Alphaproteobacteria; o__Rhizobiales; f__; g__; s__
567840	GCTAGTTGGTGGAGTAATAGCCTACCAAGGCGACGATCAGTAGCTGGTCTGAGAGGATGATCAGCCACACTGGGACTGAGACACGGCTCAGACTCCTACGGGAGGCAGCAGTGGGGAATATTGGACAATGGGCGCAAGCCTGATCCAGCCATGCCGCGTGAGTGATGAAGGCCCTAGGGTTGTAAAGCTCTTTC	0	1	5	2	k__Bacteria; p__Proteobacteria; c__Alphaproteobacteria; o__Rhizobiales; f__Bradyrhizobiaceae; g__Bosea; s__genosp.
562269	GCTAGGGAGTAATAGCCTACCAAGCCTACGATCTATAGCTGGTTTTAGAGGATGATCAGCAACACTGGGACTGAGACACGGCCCAGACTCCTACGGGAGGCAGCAGTGGGGAATCTTAGACAATGGGGGCAACCCTGATCTAGCCATGCCGCGTGAGTGATGAAGGCCTTAGGGTCGTAAAGCTCTTTCGCCAGGGATGATAATGACAGTACCTGGTAAAGAAGCCCCGGCTAACTCCGTGCCAGCAGCCG	1	0	0	0	k__Bacteria; p__Proteobacteria; c__Alphaproteobacteria; o__Rhodobacterales; f__Rhodobacteraceae; g__; s__
837192	GACTACCAGGGTATCTAATCCTGTTTGCTCCCCACACTTTCGCACCTCAGCGTCAGTATCGAGCCAGTGAGCCGCCTTCGCCACTGGTGTTCCTCCGAATATCTACGAATTTCACCTCTACACTCGGAATTCCACTCACCTCTCTAGAACTCTAGACCGATAGTTTTGGAGGCAGTTCCGGGGTTGAGCCCCGGGATTTCACCCCCAACTTTACGATCCGCCTACGAGCG	1	0	1	0	k__Bacteria; p__Proteobacteria; c__Alphaproteobacteria; o__Rhodobacterales; f__Rhodobacteraceae; g__; s__
447931	GACTACCAGGGTATCTAATCCTGTTTGCTCCCCACGCTTTCGTGCATGAGCGTCAGTGCAGGCCCAGGGCATTGCCTTCGCCATCGGTGTTCCTCCGCATATCTACGCATTTCACTGCTACACGCGGAATTCCATCCCCCTCTGCCGCACTCAAGCCGTGCAGTCACAAGTGCAG	0	0	1	1	k__Bacteria; p__Proteobacteria; c__Betaproteobacteria; o__Burkholderiales; f__Comamonadaceae; g__Acidovorax; s__caeni
716263	GCTAAGTTGGTGGAGTAATAGCCTACCAAGGCTACGATCGATAGCCGGCCTGAGAGGGCACACGGCCACACTGGCACTGAAACACGGGCCAGACTCCTACGGGAGGCAGCAGTGGGGAATCTTGCACAATGGGGGAAACCCTGATGCAGCGACGCCGCGTGAGTGATGAAGCCCTTCGGGGTGTAAAGCTCTTTCGGCAGGGACGATAATGACGGTACCTGCGGAAGAAGCTGCGGCTAACTACGTGCCA	0	0	0	1	k__Bacteria; p__Acidobacteria; c__Solibacteres; o__Solibacterales; f__; g__; s__
581574	GCTAGTTGTGGAGTAATAGCCTGCCAAGGCGACGATCCATAGCTGGTCTGAGAGGATGATCAGCCACACTGGGACTGAGACACGGCCCAGACTCCTACAGGAGGCAGCAGTGGGGAATATTGGACAATGGGGGCAACCCTGATCCAGCCATGCCGCGTGAGTGATGAAGGCCCTAGGGTTGTAAAGCTCTTTCAGCGAGGAG	11	0	5	1	k__Bacteria; p__Proteobacteria; c__Alphaproteobacteria; o__Rhodospirillales; f__Rhodospirillaceae; g__; s__
100723	GCTAGTTGGTGGAGTAATAGCCTACCAAGGCAACGATGGGTAGCGGGGGTGAGAGCATGACCCGTCTCACTGGGACTGAGACACTGCCCAGACACCTACGGGTGGCTGCAGTCGAGAATCTTCGGCAATGGGCGAAAGCCTGACCGAGCGACGCCGCGTGTGGGATGAAG	0	0	1	0	k__Bacteria; p__Planctomycetes; c__Planctomycetia; o__Pirellulales; f__Pirellulaceae; g__; s__
592909	GCTAGTTGGTGGAGTAATAGCCTACCAAGTCTACGATCTTTAGCTGGTTTTAGAGGATGATCAGCAACACTGGGACTGAGACACAGCCCAGACTCCTACGGGAGGCAGCAGTGGGGAATCTTAGACAATGGGCGCAAGCCTGATCTAGCCATGACGCGTG	1	0	0	0	k__Bacteria; p__Proteobacteria; c__Alphaproteobacteria; o__Rhodobacterales; f__Rhodobacteraceae; g__; s__
369522	GACTACCAGGGTATCTAATCCTGTTTGCTACCCACGCTTTCGCACCTCAGCGTCAGATGATGCCCAGCAAGCTGCCTTCGCCATTGGTATTCCTCCTGATATCAACCCATGTCACCGGTACACCAGGAATTCTACTTGCCTCTGCATCCCTCAAGTCTGCCAGTATGAAAAGCCGTTTCCGCGTTGAGCGCTGGAGATTTCACTTCTCACTTAACAGACCGCCTACGTGCTCTTTACGCCCAGTAAATCCG	0	0	0	849	k__Bacteria; p__Armatimonadetes; c__[Fimbriimonadia]; o__[Fimbriimonadales]; f__[Fimbriimonadaceae]; g__; s__
4475686	GCTAGTTGGTGGAGTAATAGCCTACCAAGGCAACGATCCGTAGCTGGTCTGAGAGGACGATCAGCCACACTGGGACTGAGACACGGCCCAGACTCCTACGGGAGGCAGCAGTGGGGAATATTGGACAATGGGGGAAACCCTGATCCAGCGACGCCGCGTGGG	0	0	0	2	k__Bacteria; p__Proteobacteria; c__Gammaproteobacteria; o__; f__; g__; s__
559089	GCTAGTTGGTGGAGTAATAGCCTACCAAGGCTACGATCGATAGCCGGCCTGAGAGGGCACACGGCCACACTGGCACTGAAACACGGGCCAGACTCCTACGGGAGGCAGCAGTGGGGAATCTTGCACAATGGGGGAAACCCTGATGCAGCGACGCCGCGTGAGTGGTGAAGCCCTTCGGGGTGTAAAGCTCTTTCGGCAGGGTCGATAATGACGGTACCTGCGGAAGAAGCTGCGGCTAACTACGTGCCAG	0	0	0	1	k__Bacteria; p__Acidobacteria; c__Solibacteres; o__Solibacterales; f__AKIW659; g__; s__
318373	GACTACCAGGGTATCTAATCCTGTTTGCTCCCCACGCTTTCGCGCCTCAGCGTCAGTATCAGTCCAGAAAGCCGCCTTCGCCACTGGTGTTCCTCCACATATCTACGCATTTCACCGCTACACTTGGAATTCCGCTTTCCTCTCCTGAACTCAAGCC	0	0	0	1	k__Bacteria; p__Firmicutes; c__Clostridia; o__Clostridiales; f__Ruminococcaceae; g__; s__
150027	GACTACCAGGGTATCTAATCCTGTTTGCTCCCCACGCTTTCGTGCATGAGCGTCAGTATTGGCCCAGGGGGCTGCCTTCGCCATCGGTGTTCCTCCACATCTCTACGCATTTCACTGCTACACGTGGAATTCCGCCCCCCTCTGCCATACTCTAGCCGTGCAGTCACAAGCGCAGTTCCCAGGTTAAGCCCGGGGATTTCACACCTGTCTTACACAACCGCCTGCGCACGCTTTACGCCCAGTAATTCCG	0	0	15	0	k__Bacteria; p__Proteobacteria; c__Betaproteobacteria; o__Rhodocyclales; f__Rhodocyclaceae; g__Sterolibacterium; s__
4396735	GACTACCAGGGTATCTAATCCTGTTTGCTCCCCACGCTTTCGCACCTCAGCGTCAGTATCGAGCCAGTGAGCCGCCTTCGCCACTGGTGTTCCTCCAAATATCTACGAATCTCACCTCTACACTTGGAAT	1	0	0	0	k__Bacteria; p__Proteobacteria; c__Alphaproteobacteria; o__Rhodobacterales; f__Rhodobacteraceae; g__; s__
1047956	GACTACAAGGGTATCTAATCCTGTTTGCTCCCCACGCTTTCGCACCTTAGCGTCAGTATTCGTCCAGGGGGCCGCCTTCGCCACCGGTATTCCTCCAGATCTCTACGCATTTCACCGCTACACCTGGCATTCTACCCCCCTCTACCAGACTCAA	0	1	0	0	k__Bacteria; p__Proteobacteria; c__Gammaproteobacteria; o__Enterobacteriales; f__Enterobacteriaceae; g__; s__
4399501	GCTAGTTGGTGGAGTAATAGCCTACCAAGGCCACGATCAGTAGCCGACCTGAGAGGGTGATCGGCCACACTGGAACTGAGACACGGTCCAGACTCCTACGGGAGGCAGCAGTGGGGAATATTGCACAAT	0	0	0	12	k__Bacteria; p__Firmicutes; c__Clostridia; o__Clostridiales; f__[Acidaminobacteraceae]; g__Acidaminobacter; s__
550276	GCTACCAGGGTACTAATCCTGTTTGCTCCCCACGCTTTCGCACCTCAGCGTCAGTATCGAGCCAGTGAGCCGCCTTCGCCACTGGTGTTCCTCCGAATATCTACGAATTTCACCTCTACACTCGGAATTCCACTCACCTCTCTCGGACTCAAGACACCCAGTATCAAAGGCAGTTCCGGGGTTGAGCCCCGGGATTTCACCCCTGACTTAAATGTCCGCCTACGTGCGCTTTACGCCCAGTAATTCCGA	1	0	1	0	k__Bacteria; p__Proteobacteria; c__Alphaproteobacteria; o__Rhizobiales; f__Hyphomicrobiaceae; g__; s__
4375000	CCTACGGGTGGCTGCAGTGGGGAATATTGCACAATGGGCACAAGCCTGATGCAGCCATGCCGCGTGTATGAAGAAGGCCTTCGGGTTGTAAGGTACTTTCAGCGGGGAGGAAGGGAGTAAAGTTAATACCTTTGCTCATTGACGTTACCCGCAGAAGAAGCACCGGCTAACTCCGTGCCAGCAGCCGCGGTAATACGGAGGGTGCAAGCGTTAATCGGAATTACTGGGCGTAAAGCGCACGCAGGCGGTTT	0	0	1	0	k__Bacteria; p__Proteobacteria; c__Gammaproteobacteria; o__Enterobacteriales; f__Enterobacteriaceae; g__; s__
558593	GCTAGTTGGTGGAGTAATAGCCTACCAAGGCGACGATCCATAGCTGGTCTGAGAGGATGATCAGCCACACTGGGACCGAGACACGGCCCAGACTCCTACGGGAGGCAGCAGTGGGGAATATTGGACAATGGGGGCAACCCTGATCCAGCCATGCCGCGTGAGTGATG	1	0	0	0	k__Bacteria; p__Proteobacteria; c__Alphaproteobacteria; o__; f__; g__; s__
4466827	GCTAGTTGGTGGAGTAATAGCCCACCAAGGCGACGATCTGTAGCTGGTCTGAGAGGACGACCAGCCACACTGGAACTGAGACACGGTCCAGACTCCTACGGGAGGCAGCAGTGGGGAATTTTGGACAATGGGCGCAAGCCTGATCCAGCAATGCCGCGTGAGTGATGAAGGTCTTCGGATTGTAAAACTCTTTTATCAGGGAAGATAATGACGGTACCTGATGAATAAGCACCGGCTAACTACGTGCCAG	0	0	0	1	k__Bacteria; p__Proteobacteria; c__Betaproteobacteria; o__Burkholderiales; f__; g__; s__
588684	GCTAGTTGGTGGAGTAATATCCTACCAAGGCGAAGATGTCTAGCGGGTGTGAGAGCACGACCCGCGCCACTGGCACTGAGACACTGGCCAGACACATACGGGTGGCTGCAGTCGAGGATCTTCGGCAATGGGCGAAAGCCTGACCGA	0	0	0	2	k__Bacteria; p__Planctomycetes; c__Planctomycetia; o__Gemmatales; f__Gemmataceae; g__Gemmata; s__
74451	GCTAGTTGGTGGAGTAATAGCCTACCAAGGCGACGATCAGTAGCTGGTCTGAGAGGACGACCAGCCACACTGGGACTGAGACACGGCCCAGACTCCTACGGGAGGCAGCAGTGAGGAATTTTGGACAATGGGGGCAACCCTGATCCAGCAATGCCGCGTGTGTGAAGAAGGCCTTCGGGTTGTAAAGCACTTTTGTCAGGAACGAAACGGTGGGGGCTAATATCCTCTGCTAATGACGGTACCTGAAGAA	0	0	20	2	k__Bacteria; p__Proteobacteria; c__Betaproteobacteria; o__Burkholderiales; f__Oxalobacteraceae; g__; s__
366176	GCTAGTTGGTGGAGTAATAGCCTACCAAGGCGACGATCTATAGCCGGTCTGAGAGGACGATCGGCCACACTGGAACTGAGACACGGTCCAGACTCCTACGGGAGGCAGCAGTAGGGAATATTGGGCAATGGGCGAAAGCCTGACCCAGCCATGCCGCGTGTGTGATGAAGGCCTTAGGGTTGTAAAGCACTTTCGCCGATGAAGATAATGACGGTAGTCGGATAAGAAGCCCCGGCTAACTTCGTGCCAGC	0	0	0	23	k__Bacteria; p__Proteobacteria; c__Alphaproteobacteria; o__; f__; g__; s__
813469	GCTAGTTGGTGGAGTAATAGCCCACCAAGGCGACGATCGGTAGCTGGTCTGAGAGGATGATCAGCCACACTGGAACTGAGACACGGTCCAGACTCCTACGGGAGGCAGCAGTGGGGAATATTGGACAATGGGCGCAAGCCTGATCCAGCCATACCGCGTGGGTGAAGAAGGCCTTCGGGTTGTAAAGCCCTTTTGTTGGGAAAGAAATCCTGTCGATTAATACTCGGTGGGGATGACGGTACCCAAAGAA	2	1	10580	2	k__Bacteria; p__Proteobacteria; c__Gammaproteobacteria; o__Xanthomonadales; f__Xanthomonadaceae; g__Pseudoxanthomonas; s__mexicana
168194	GCTAGTTGGTGGAGTAATAGCCTACCAAGGCGACGATGCATAGCCGACCTGAGAGGGTGATCGGCCACACTGGGACTGAGACACGGCCCAGACTCCTACGGGAGGCAGCAGTAGGGAATCTTCCACAATGGACGAAATTCTGATGGAGCAACGCCGCGTGAGTGATGAAGGTTTTCGGATCGTAAAACTCTG	0	2	0	0	k__Bacteria; p__Firmicutes; c__Bacilli; o__Bacillales; f__Bacillaceae; g__Virgibacillus; s__marismortui
1126750	GCTAGTTGGTGGAGTAATAGCCTACCAAGGCGACGATCCGTAGCTGGTCTGAGAGGACGACCAGCCACACTGGGACTGAGACACGGCCCAGACTCCTACGGGAGGCAGCAGTGGGGAATTTTGGACAATGGGCGCAAGCCTGATCCAGCCATGCCGCGTGCGGGAAGAAGGCCTTCGGGTTGTAAACCGCTTTTGTCAGGGAAGAAACGGCTCTTTCTAATACAGAGAGCTAATGACGGTACCTGAAGAA	0	0	0	333	k__Bacteria; p__Proteobacteria; c__Betaproteobacteria; o__Burkholderiales; f__Alcaligenaceae; g__; s__
810545	GCTAGTTGGTGGAGTAATAGCCTACCAAGGCGACGATCAGTAGCTGGTCTGAGAGGATGATCAGCCACACTGGGACTGAGACACGGCCCAGACTCCTACGGGAGGCAGCAGTGGGGAATATTGGACAATGGGCGCAAGCCTGATCCAGCCATGCCGCGTGAGTGATGAAGGCCCTAGGGTTGTAAAGCTCTTTCGGCGGGGACGGTAATGACGGTACCCGCAGGAGAAACCCCGGCTAACTTCGTGCCAGC	0	0	3	0	k__Bacteria; p__Proteobacteria; c__Alphaproteobacteria; o__Rhodospirillales; f__; g__; s__
19085	GACTACCAGGGTATCTAATCCTGTTTGCTCCCCACGCTTTCGCACCTCAGCGTCAGTTCCGGACCAGTAAGCCGCCTTCGCCACTGGTGTTCTTCCTAATATCTACGAATTCCACCTCTACACTAGGAGCTCCACTTACCTCTTCCGGACTCTAGCTTGCCAGTATCAAAGGCAGTTCCGGAGTTGAGCTCCGGGATTTCACCCCTGACTTAACAAACCGCCTACGTGCGCTTTACGCCCAGTAAATCCGA	0	0	110	0	k__Bacteria; p__Proteobacteria; c__Alphaproteobacteria; o__Rhizobiales; f__Hyphomicrobiaceae; g__Devosia; s__
1125052	GGACTACCAGGGTATCTAATCCTGTTTGCTCCCCACGCTTTCGTGCATGAGCGTCAATCTTAGCCCAGGGGGCTGCCTTCGCCATCGGTGTTCCTCCACATCTCTACGCATTTCACTGCTACACGTGGAATTCTACCCCCCTCTGCCAGATTCTAGCCATGCAGTCACAAATGCCGTCCCCAGGTTAAGCCCGGGCATTTCACATCTGTCTTACATAACCGCCTGCGCACGCTTTACGCCCAGTAATTCCG	0	0	1	1	k__Bacteria; p__Proteobacteria; c__Betaproteobacteria; o__; f__; g__; s__
250370	GCTAGTTGGTGGAGTATAGCCTACCAAGGCGACGATCCGTAGCTGATCTTAGAGGATGATCAGCCACACTGGGACTGAGACACGGCCCAGACTCCTACGGGAGGCAGCAGTGGGGAATATTGGACAATGGGCGCAAGCCTGATCCAGCCATGCCGCGTGGGGGAAGAAGGCCTTCGGGTTGTAAAGCCCTTTTGTCAGGAAAGAAAAGCATCGGGCTAATACCTCGGTGTTCTGACGGTACCGGAAGAATA	0	0	12	0	k__Bacteria; p__Proteobacteria; c__Gammaproteobacteria; o__Xanthomonadales; f__Xanthomonadaceae; g__Thermomonas; s__
250376	TCTAGTTGGTGGAGTAATAGCCTACCAAGGCAACGATCCGTAGCTGGTCTGAGAGGACGATCAGCCACACTGGGACTGAGACACGGCCCAGACTCCTACGGGAGGCAGCAGTGGGGAATATTGGACAATGGGGGCAACCCTGATCCAGCAATGCCGCGTGTGTGAAGAAGGCCTTCGGGTTGTAAA	0	0	0	13	k__Bacteria; p__Proteobacteria; c__Alphaproteobacteria; o__Rhodospirillales; f__Rhodospirillaceae; g__; s__
171887	GCTAGTTGGTGGAGTAATAGCCTACCAAGGCGACGATCAGTAGCTGGTCTGAGAGGATGATCAGCCACACTGGGACTGAGACACGGCCCAGACTCCTACGGGAGGCAGCAGTGGGGAATATTGGACAATGGGCGCAAGCCTGATCCAGCCATGCCGCGTGAGTGATGAAGGCCCTAGGGTTGTAAAGCTCTTTCGGCGGGGACGATAA	26	0	263	0	k__Bacteria; p__Proteobacteria; c__Alphaproteobacteria; o__Rhizobiales; f__Rhizobiaceae; g__; s__
559269	GACTACCAGGGTATCTAATCCTGTTTGCTCCCCACGCTTTCGCACCTCAGCGTCAGTATCAATCCAGGAAGCCGCCTTCGCCACTGGTGTTCTTTCCGATATCTACGCATTTCACCGCTACACCGGGAATTCCGCTTCCCTCT	0	0	0	1	k__Bacteria; p__Proteobacteria; c__Gammaproteobacteria; o__; f__; g__; s__
3722529	GCTAGTTGGTGGAGTAATAGCCTACCAAGGCGACGATCCGTAGCTGGTCTGAGAGGACGGTCAGCCACACTGGAACTGAGACACGGCCCAGACTCCTACGGGAGGCAGCAGTGGGGAATATTGGACAATGGGCGCAAGCCTGATCCAGCCACGCCGCGTGAGTGATGGAGGCCCTCGGGTTGTAAAGCTCTTTTG	0	0	1	0	k__Bacteria; p__Proteobacteria; c__Alphaproteobacteria; o__; f__; g__; s__
220216	GACTACCAGGGTATCTAATCCTGTTTGCTCCCCACGCTTTCGCACCTCAGCGTCAGTACCGAGCCAGTGAGCCGCCTTCGCCACTGGTGTTCTTCCGAATATCTACGAATTTCACCTCTACACTCGGAGTTCCACTCACCTCTCTCGGACTCAAGACTGACAGTATCAAAGGCAGTTCCGAGGTTGAGCCCCGGGATTTCACCCCTAACTTATCAATCCGCCTACG	792	1	0	3	k__Bacteria; p__Proteobacteria; c__Alphaproteobacteria; o__Rhizobiales; f__Hyphomicrobiaceae; g__; s__
326754	GCTTAGTTGGTGGAGTAATAGCCTACCAAGGCGACGATCCATAGCTGGTCTGAGAGGATGATCAGCCACACTGGGACTGAGACACGGCCCAGACTCCTACGGGAGGCAGCAGTGGGGAATATTGGACAATGGGCGCAAGCCTGATCCAGCCATGCCGCGTGAGTGATGAAGGCCTTAGGGTTGTAAAGCTCTTTCAGTA	1	0	5	1	k__Bacteria; p__Proteobacteria; c__Alphaproteobacteria; o__Kiloniellales; f__; g__; s__
2092174	GACTACCAGGGTATCTAATCCTGTTTGCTACCCACGCTTTCGTGCATGAGCGTCAGGATCGGCCCAGGGGGCTGCCTTCGCCATCGGTGTTCCTCCACATCTCTACGCATTTCACTGCTACACGTGGAATTCCACCCCCCTCTGCCGTACTCTAGTGAGACAGTCACAAGCGCAGTTCCCAGGTTAAGCCC	0	0	3	0	k__Bacteria; p__Proteobacteria; c__Betaproteobacteria; o__Rhodocyclales; f__Rhodocyclaceae; g__Dechloromonas; s__
4420154	GACTACCAGGGTATCTAATCCTGTTTGCTCCCCACACTTTCGCACCTCAGCGTCAGTACCGAGCCAGTGAGCCGCCTTCGCCACTGGTGTTCTTCCGAATATCTACGAATTTCACCTCTACACTCGGAGTTCCAC	2	0	0	0	k__Bacteria; p__Proteobacteria; c__Alphaproteobacteria; o__Rhodobacterales; f__Rhodobacteraceae; g__; s__
708047	GCTAGTTGGTGGAGTAATAGCCTACCAAGGCAAAGACGCGTAGCTGGTCTGAGAGGATGATCAGCCACACTGGGACTGAGACACGGCCCAGACTCCTACGGGAGGCAGCAGTGGGGAATATTGGACAATGGGCGCAAGCCTGATCCAGCCACGCCGCGTGAGTGATGAAGGCCTTCGGGTCGTAAAGCTCTGTGGGGAGGGACGAAC	0	0	1	48	k__Bacteria; p__Proteobacteria; c__Deltaproteobacteria; o__Myxococcales; f__Haliangiaceae; g__; s__
821975	GGCTAGTTGGTGGAGTAATAGCCTACCAAGGCGACGATCCATAGCTGGTCTGAGAGGATGATCAGCCACACTGGGACTGAGACACGGCCCAGACTCCTACGGGAGTCAGCAGTGGGGAATATTGGACAATGGGGGCAAC	23	0	5	7	k__Bacteria; p__Proteobacteria; c__Gammaproteobacteria; o__Oceanospirillales; f__; g__; s__
342283	ACTACCAGGGTATCTAATCCTGTTTGCTCCCCACGCTTTCGTGCATGAGCGTCAGTGCAGGCCCAGGGGATTGCCTTCGCCATCGGTGTTCCTCCGCATATCTACGCATTTCACTGCTACACGCGGAATTCCATCCCCCTCTGCCGCACTCAAGCCGTGCAGTCACAGGTGCAGTTCCCAGGTTAAGCCCGGGGATTTCACACCTGTCTTGCACGACCGCCTGCGCACGCTTTACGCCCAGTAATTCCGAT	0	0	0	11	k__Bacteria; p__Proteobacteria; c__Betaproteobacteria; o__Burkholderiales; f__Comamonadaceae; g__Polaromonas; s__
4344357	GCTAGTTGGTGGAGTAATAGCCCACCAAGGCGACGATGCATAGCTGGTCTGAGAGGATGATCAGCCACACTGGGACTGAGACACGGCCCAGACTCCTACGGGAGGCAGCAGTCGGGAATCTTGCGCAATGGGCGAAAGCCTGACGCAGCAACACCGTGTGTGTGACGAAGGCCTTCGGGTCGTAAAGCACTGTTGTTGGGGACGAAGGGCGAAGGGTTAATAGCCCCTAGCCTGACGGTACCCTTCGAGGA	0	0	27	0	k__Bacteria; p__Actinobacteria; c__Rubrobacteria; o__Rubrobacterales; f__Rubrobacteraceae; g__Rubrobacter; s__
329751	GACTACCAGGGTATCTAATCCTGTTTGCTCCCCACGCTTTCGTGCATGAGCGTCAGTGTTATCCCAGGAGGCTGCCTTCGCCATCGGTGTTCCTCCGCATCTCTACGCATTTCACTGCTACACGCGGAATTCCACCTCCCTCTGACGCACTCTAGCCGTGCAGTCACAAATGCAGTTCCCAGGTTGAGCCCGGGGATTTCACATCTGTCTTGCACAACCGCCTGCGCACGCTTTACGCCCAGTAATTCCG	0	0	2	0	k__Bacteria; p__Proteobacteria; c__Betaproteobacteria; o__Burkholderiales; f__Comamonadaceae; g__; s__
1125136	GCTAGTTGGTGGAGTAATAGCCTACCAAGGCGACGACGTGTAGGGGGTCTGAGAGGATGATCCCCCGAGTGGGACGGAGACACGGCCCACACACCTACGGGTGGCAGCAGTTGGGAATCTTGCACAATGGGGGAAACCCTGATGCAGCGACGCCGCGGGGAGGATGAAGGGTCTAGGCTCGTAAACTCCTTTTTCAGGGAAA	0	0	0	1	k__Bacteria; p__Armatimonadetes; c__[Fimbriimonadia]; o__[Fimbriimonadales]; f__[Fimbriimonadaceae]; g__Fimbriimonas; s__
510320	GACTACCAGGGTATCTAATCCTGTTTGCTCCCCACGCTTTCGCACCTCAGCGTCAGTACCGGACCAGTGAGCCGCCTTCGCCACTGGTGTTCCTCCGAATATCTACGAATTTCACCTCTACACTCGGAATTCCACTCACCTCTTCCGGACTCGAGATTGCCAGCATGAAAGGCAGTTCCGGGGTTGAGCCCTGGGATTTCACCCCTCACTTAACAATCCGCCTACGTGCGCTTTACGCCCAGTAATTCCGA	0	0	7	0	k__Bacteria; p__Proteobacteria; c__Alphaproteobacteria; o__Rhizobiales; f__; g__; s__
310049	GCTAGTTGGTGGAGTAATAGCCTACCAAGGCGACGATCCATAGCTGGTCTGAGAGGATGATCAGCCACACTGGGACTGAGACACGGCCCAGACTCCTACGGGAGGCAGCAGTGGGGAATCTTGGACAATGGGCGCAAGCCTGATCCAGCCATGCCGCGTGAGTGATGAAGGCCTTAGGGTTGTAAAGCTCTTTCACCGATGAAGATAATGGCGGTAGGTGGAGAAAA	0	0	1	0	k__Bacteria; p__Proteobacteria; c__Alphaproteobacteria; o__Rhodobacterales; f__Rhodobacteraceae; g__; s__
138145	GCTAGTTGGTGGAGTAATAGCCTACCAAGGCGACGATGCATAGCCGACCTGAGAGGGTGATCGGCCACACTGGGACTGAGACACGGCCCAGACTCCTACGGGAGGCAGCAGTAGGGAATCTTCCACAATGGGCGAAAGTCTGATGGAGCAACGCCGCGGGAGTGATGAAGGATTTCGGATCGTAAAACTCTGTTGTAAGGGAAGAAAA	2	0	0	0	k__Bacteria; p__Firmicutes; c__Bacilli; o__Bacillales; f__Planococcaceae; g__; s__
542018	GACTACCAGGGTATCTAATCCTGTTTGCTCCCCACGCTTTCGCGCCTCAGCGTCAGTTGAAGTCCAGAAAGCCGCCTTCGCCTCTGTTGTTCCTCCCGATATCTACGAATTTCACCTCTACACTGGGAATTCCG	0	0	0	1	k__Bacteria; p__Proteobacteria; c__Deltaproteobacteria; o__Syntrophobacterales; f__Syntrophaceae; g__Desulfobacca; s__
2325156	GCTTTGGTGGAGTAATAGCCTACCAAGGCGACGATCCATAGCTGGTCTGAGAGGATGATCAGCCACACTGGGACTGAGACACGGCCCAGACTCCTACGGGAGGCAGCAGTGGGGAATATTGGACAATGGGCGAAAGCCTGATCCAGCCATGCCGCGTGAGTGAGGAAGGCCTTAGGGTTGTAAGGCTCTTTCAGTGGGGACGATAATGACGGTA	0	0	2	3	k__Bacteria; p__Proteobacteria; c__Alphaproteobacteria; o__Rhizobiales; f__Rhodobiaceae; g__Afifella; s__
509733	GCTAGTTGGTGGAGTAATAGCCCACCAAGGCGACGATCCGTAGCTGGTCTGAGAGGATGATCAGCCACACTGGGACTGAGACACGGCCCAGACTCCTACGGGAGGCAGCAGTGGGGAATTTTGGACAATGGGGGCAACCCTGATCCAGCCATGCCGCGTGAGTGAAGAAGGCCTTCGGGTTGTAAAGCTCTTTCGGCCGGAACGAAATCGCATCTCTTAATACGGGGTGTGG	0	0	13	0	k__Bacteria; p__Proteobacteria; c__Betaproteobacteria; o__; f__; g__; s__
557481	GACTACCAGGGTATCTAATCCTGTTTGCTCCCCACGCTTTCGTGCCTCAGTGTCAGTATCAGTCCAGAAAGCCGCCTTCGCCACCGGTGTTCCTCCAAATATCTACGCATTTCACCGCTACACTTGGAATTCCGCTTTCCTCTCCTGAACTCAAG	0	0	0	1	k__Bacteria; p__Firmicutes; c__Clostridia; o__Clostridiales; f__[Mogibacteriaceae]; g__; s__
557480	GCTAGTTGGTGGAGTAATAGCCTACCAAGGCGACGATCCGTAGCTGGTCTGAGAGGATGATCAGCCACACTGGGACTGAGACACGGCCCAGACTCCTACGGGAGGCAGCAGTGGGGAATATTGGACAATGGGCGAAAGCCTGATCCAGCCATGCCGCGTGAGTGATGAAGGCCTTAGGGTTGTAAAGCTCTTTCACCGATGAAGATAATGACGGTAGTCGGAGAAGAAGCCCCGGCTAACTTCGTGCCAGC	1	0	14	48	k__Bacteria; p__Proteobacteria; c__Alphaproteobacteria; o__Rhizobiales; f__Methylocystaceae; g__Pleomorphomonas; s__
247794	GCTAGTTGGTGGAGTAATAGCCTACCAAGCCTGCGATCTGTAGCTGGTCTGAGAGGATGATCAGCCACACTGGGACTGAGACACGGCCCAGACTCCTACGGGAGGCAGCAGTGGGGAATATTGAACAATGGGCGCAAGCCTGATCCAGCCATGCCGCGTGAGTGATGAAGGCCCTAGGGTTGTAAAGCTCTTTCGGCGGGGACGATAATGACGGGACCCGCAGAAGAAGCCCCGG	0	0	1	0	k__Bacteria; p__Proteobacteria; c__Alphaproteobacteria; o__Rhodospirillales; f__Rhodospirillaceae; g__; s__
578828	GACTACCAGGGTATCTAATCCTGTTTGCTCCCCACGCTTTCGTGCATGAGCGTCAGTGCAGGCCCAGAGGATTGCCTTCGCCATCGGTGTTCCTCCGCATATCTACGCATTTCACTGCTACACGCGGAATTCCATCCCCCTCTGCCGCACTCTAGCCATGCAGTCACAAATGCAGTTCCCAGGTTGAGCCCGGGGATTTCACATCTGTCTTGCAAAGCCGCCTGCGCACGCTTTACGCCCAGTAATTCCGA	0	0	1	6	k__Bacteria; p__Proteobacteria; c__Betaproteobacteria; o__Burkholderiales; f__Comamonadaceae; g__; s__
4349922	TAGTTGGTGGAGTAATAGCCTACCAAGGCAACGATCCGTAGCTGGTCTGAGAGGACGATCAGCCACACTGGGACTGAGACACGGCCCAGACTCCTACGGGAGGCAGCAGTGGGGAATATTGGACAATGGGGGCAACCCTGATCCAGCAATGCCGCGTGTGTGAAGAAGGCCTTCGGGTTGTAAAGCACTTTTGGTGGGGA	0	0	0	11	k__Bacteria; p__Proteobacteria; c__Gammaproteobacteria; o__Thiotrichales; f__Piscirickettsiaceae; g__; s__
764703	GCTAGTTGGTGGAGTAATAGCCTACCAAGGCGACGATCCATAGCTGGTCTGAGAGGATGATCAGCCACATTGGGACTGAGACACGGCCCAAACTCCTACGGGAGGCAGCAGTGGGGAATATTGGACAATGGGCGCAAGCCTGATCCAGCCATGCCGCGTGAGTGATGAAGGTCTTAGGATTGTAAAGCTCTTTCACCGGTGAAGATAATGACGGTAACCGGAGAAGAAGCCCCGGCTAACTTCGTGCCAGC	0	1	5621	3	k__Bacteria; p__Proteobacteria; c__Alphaproteobacteria; o__Rhizobiales; f__Rhizobiaceae; g__Agrobacterium; s__
254279	GCTAGTTGGTGGAGTAACAGCCTACCAAGCCAATGATCTGTAGCTGGTCTGAGAGGATGATCAGCCACACTGGGACTGAGACACGGCCCAGACTCCTACGGGAGGCAGCAGTGGGGAATATTGGACAATGGGGGAAACCCTGATCCAGCAATGCCGCGTGAATGATG	0	0	0	1	k__Bacteria; p__Proteobacteria; c__Deltaproteobacteria; o__AF420338; f__; g__; s__
81772	GACTACCAGGGTATCTAATCCTGTTTGCTCCCCACGCTTTCGTGCATGAGCGTCAGTGCAGGCCCAGGGGATTGCCTTCGCCATCGGTGTTCCTCCGCATATCTACGCATTTCACTGCTACACGCGGAATTCCATCCCCCTCTGCCGCACTCTAGCCATGCAATCACAAATGCAGTTCCCAGGTTGAGCCCGGGGATTTCACATCTGTCTTGCGAAGCCGCCTGCGCACGCTTTACGCCCAGTAATTCCG	0	0	0	3	k__Bacteria; p__Proteobacteria; c__Betaproteobacteria; o__Burkholderiales; f__Comamonadaceae; g__; s__
558334	GCTAGTGGTGGAGTATAGCCTACCAAGTCGACGATCCATAGCTGGTCTGAGAGGATGATCAGCCACACTGGGACTGAGACACGGCCCAGACTCCTACGGGAGGCAGCAGTGGGGAATATTGGACAATGGGGGCAACCCTGATCCAGCCATGCCGCGTGAGTGATGAAGGCCCTAGGGTTGTCAAGCTCTTTCAGC	8	0	0	0	k__Bacteria; p__Proteobacteria; c__Alphaproteobacteria; o__Rhizobiales; f__Hyphomicrobiaceae; g__; s__
290240	GACTACCAGGGTATCTAATCCTGTTTGCTCCCCACGCTTTCGTGCCTCAGCGTCAGTTATGGTCCAGAAAGCCGCCTTCGCTACTGGTGTTCCTCCGAATCTCTACGCATTTCACCGCTACAATCGGAATTCCACTTTCCTCTCCTACACTCT	0	0	1	0	k__Bacteria; p__Firmicutes; c__Clostridia; o__Clostridiales; f__Lachnospiraceae; g__Epulopiscium; s__
5294	GCTAGTTGGTGGAGTAATAGCCTACCAAGGCGACGATCCATAGCTGGTCTGAGAGGATGATCAGCCACATTGGGACTGAGACACGGCCCAAACTCCTACGGGAGGCAGCAGTGGGGAATATTGGACAATGGGCGCAAGCCTGATCCAGCCATGCCGCGCGAGTGATGAAGGCCCTAGGGTTGTAAAGCTCTTTCACCGGGGAAGATAATGACGG	0	0	1	0	k__Bacteria; p__Proteobacteria; c__Alphaproteobacteria; o__Rhizobiales; f__Rhizobiaceae; g__Rhizobium; s__
1108454	GCTAGTTGGTGGAGTAATAGCCTGCCAAGGCAACGATCCGTAGTTGGTCTGAGAGGACGACCAGCCACACTGGGACTGAGACACGGCCCAGACTCCTACGGGAGGCAGCAGTGGGGAATTTTGGACAATGGGCGAAAGCCTGATCCAGCCATGCCGCGTGCAGGAAGAAGGCCTTCGGGTTGTAAA	0	0	21	5	k__Bacteria; p__Proteobacteria; c__Betaproteobacteria; o__SBla14; f__; g__; s__
1106506	GCAGTTGGTGGAGTAATAGCCTGCCAAGCCGACGATCCATAGCTGGTTTGAGAGGATGATCAGCCACACTGGGACTGAGACACGGCCCAGACTCCTACGGGAGGCAGCAGTGGGGAATCTTAGACAATGGACGCAAGCCTGATCTAGCCATGCCGCGTGAGCGATGAAGGCCTTAGGGTTGTAAAGCTCTTTCAGTGGGGAAGATAATGACTGTACCCACAGAAGAAGCCCCGGCTAACTCCGTGCCAGC	0	0	1	0	k__Bacteria; p__Proteobacteria; c__Alphaproteobacteria; o__Rhodobacterales; f__Rhodobacteraceae; g__; s__
810987	GTAGTTGGTGGAGTAATAGCCTACCAAGGCGACGACGTGTAGGGGGTCTGAGAGGATGATCCCCCCGAGTGGGACTGAGACACGGCCCACACACCTACGGGTGGCAGCAGTTGGGAATCTTGCACAATGGGGGAAACCCTGATGCAGCGACGCCGCGTGGAGGATGAAGTGTCTAGGCTCGTAAACTCCTTTTTCAGGGAAAGACTTAGGACGGTACCCTGAGAATAAGCTCCGGCTCACTACGTGCCAGC	0	0	0	2	k__Bacteria; p__Armatimonadetes; c__[Fimbriimonadia]; o__[Fimbriimonadales]; f__[Fimbriimonadaceae]; g__; s__
3270407	GCTAGTTGGTGGAGTAATAGCCTACCAAGGCGACGATCCGTAACTGGTCTGAGAGGACGACCAGTCACACTGGGACTGAGACACGGCCCAGACTCCTACGGGAGGCAGCAGTGGGGAATATTGGACAATGGGGGCAACCCTGATCCAGCCATGCCGCGTGTGTGATGAAGGCCTTCGGGTTGTAAAGCACTTT	0	0	0	1	k__Bacteria; p__Proteobacteria; c__Gammaproteobacteria; o__Oceanospirillales; f__Oceanospirillaceae; g__; s__
197476	GCTAGTTGGTGGAGTAATAGCCTACCAAGGCAACGATCCGTAGCTGGTCTGAGAGGACTACCAGCCACACTGGGACTGAGACACGGCCCAGACTCCTACGGGAGGCAGCCGTGGGGAATTTTGGACAATGGGGGCAACCCTGATCCAGCCATGCCGCGTGCGGGA	0	0	0	2	k__Bacteria; p__Proteobacteria; c__Betaproteobacteria; o__Burkholderiales; f__Alcaligenaceae; g__Sutterella; s__
1512588	GACTACCAGGGTATCTAATCCTGTTTGCTACCCACGCTTTCGTGCATGAGCGTCAGTACAGGCCCAGGGGGCTGCCTTCGCCATCGGTGTTCCTCCACATATCTACGCATTTCACTGCTACACGTGGAATTCCACCCCCCTCTGCCGTACTCTAGCCTCCCAGTTCCAAACGCAGTTCCCGAGTTGAGCCCGGGGATTTCACATCTGACTTAAGAGGCCGCCTGCGCACGCTTTACGCCCAGTAATTCCGA	0	0	0	1	k__Bacteria; p__Proteobacteria; c__Betaproteobacteria; o__; f__; g__; s__
267078	GACTACCAGGGTATCTAATCCTGTTTGCTCCCCACGCTTTCGCACCTCAGCGTCAGTATCGAGCCAGTGCGCCGCCTTCGCCACTGGTGTTCCTCCGAATATCTACGAATTTCACCTCTACACTCGGAATTCCACTCACCTCTCTCGAACTCAAGACACCCAGTATCAAAGGCAGTTCCGGGGTTGAGCCCCGG	0	0	2	0	k__Bacteria; p__Proteobacteria; c__Alphaproteobacteria; o__Rhodobacterales; f__Rhodobacteraceae; g__Marivita; s__
4462155	GACTACCAGGGTATCTAATCCTGTTTGCTCCCCACGCTTTCGTGCATGAGCGTCAGTGCAGGCCCAGGGGATTGCCTTCGCCATCGGTGTTCCTCCGCATATCTACGCATTTCACTGCTACACGCGGAATTCCATCCCCCTCTGCCGCACTCTAGCCATGCAGTCACAAATGCAGTTCCCAGGTTGAGCCCGGGGATTTCACATCTGTCTTGCAACGCCGCCTGCGCACGCTTTACGCCCAGTAATTCCG	0	0	0	24	k__Bacteria; p__Proteobacteria; c__Betaproteobacteria; o__Burkholderiales; f__Comamonadaceae; g__; s__
321348	GACTACCAGGGTATCTAATCCTGTTTGCTCCCCACGCTTTCGTGCCTCAGCGTCAGTTATGGTCCAGAAAGCCGCCTTCGCCGCTGGTGTTCCTCCTAATATCTACGCATTTCACCGCTACACTAGGAATTCCACTTTCCTCTCCCATACTCAAG	0	0	1	0	k__Bacteria; p__Firmicutes; c__Clostridia; o__Clostridiales; f__Christensenellaceae; g__; s__
1114616	GCCTAGTTGGTGGAGTAATAGCCTACCAAGGCGACGATCCATAGCTGGTCTGAGAGGATGATCAGCCACACTGGGACTGAGACACGGCCCAGACTCCTACGGGAGGCAGCAGTGGGGAATATTGGACAATGGGCGCAAGCCTGATCCAGCCATGCCGCGTGAGTGATGAAGGCCTTAGGGTTGTAAAGCTCTTTCAGTGGGGACGATAATGACGGTACCCACAGAAGAAGCCCCGGCTAACTTCGTGCCAG	4	0	18	0	k__Bacteria; p__Proteobacteria; c__Alphaproteobacteria; o__Rhizobiales; f__Methylocystaceae; g__; s__
2281138	GACTACCAGGGTATCTAATCCTGTTTGCTCCCCTGGCTTTCGCTCCTCAGCGTCAGTTCAGGCCCAGACCACCGCCTTCGCCACCGGTGTTCTTCCAGATATCTACGCATTCCACCGCTACACCTGGAATTCAGTGGTCCTCTGCCGAACTCC	0	0	1	0	k__Bacteria; p__BRC1; c__PRR-11; o__; f__; g__; s__
4434024	GCTAGTTGGTGGAGTAATAGCCTACCAAGGAGACGATCAGTAGCCGGACTGAGAGGTCGAACGGCCACATTGGGACTGAGACACGGCCCAGACTCCTACGGGAGGCAGCAGTGGGGAATATTGCGCAATGGGGGAAACCCTGACGCAGCGAC	0	0	2	0	k__Bacteria; p__Firmicutes; c__Clostridia; o__Clostridiales; f__Clostridiaceae; g__Clostridium; s__
1128343	GCTAGTTGGTGGAGTAATAGCCCACCAAGGCGACGATCCGTAACTGGTCTGAGAGGATGATCAGTCACACTGGAACTGAGACACGGTCCAGACTCCTACGGGAGGCAGCAGTGGGGAATATTGGACAATGAGCGGAAGCCTGATCCAGCCATGCCGCGTGTGTGAAGAAGGTCTTCGGATTGTAAAGCACTTTAAGTTGGGAGGAAGGGCAGTAAGTTAATACCTTGCTGTTTTGACGTTACCGACAGAA	0	0	1	0	k__Bacteria; p__Proteobacteria; c__Gammaproteobacteria; o__Alteromonadales; f__[Chromatiaceae]; g__; s__
4417061	CTAGTTGGTGGAGTAATAGCCTACCAAGGCGACGATCAGTAGCTGGTCTGAGAGGATGATCAGCCACACTGGGACTGAGACACGGCCCAGACTCCTACGGGAGGCAGCAGTGGGGAATATTGGACAATGGGGGCAACCCTGATCCAGCCATGCCGCGTGAGTGATGAAGGCCTTAGGGTTGTAAAGCTCTTTCGCCGGTGAAGATAATGACGGTAACCGGAGAAGAAGCCCCGGCTAACTTCGTGCCAGCA	1	0	11	0	k__Bacteria; p__Proteobacteria; c__Alphaproteobacteria; o__Rhizobiales; f__Xanthobacteraceae; g__Xanthobacter; s__
142529	GCTACCAGGGTATCTAATCCTGTTTGCTCCCCACGCTTTCGTGCATGAGCGTCAGTGCAGGCCCAGGGGATTGCCTTCGCCATCGGTGTTCCTCCGCATATCTACGCATTTCACTGCTACACGCGGAATTCCATCCCCCTCTGCCGCACTCAAGCCGTGCAGTCACAAGTGCAGTTCCCAGGTTAAGCCCGGGGATTTCACACCTGTCTTGCACGACCGCCTGCGCACGCTTTACGCCCAGTAATTCCGAT	0	0	11	19	k__Bacteria; p__Proteobacteria; c__Betaproteobacteria; o__Burkholderiales; f__Comamonadaceae; g__; s__
192446	ACTACCGGGTATCTAATCCTGTTTGCTCCCCACGCTTTCGTGCCTCAGCGTCAATCAAAGCCCAGCAAGCTGCCTTCGCAATTGGTGTTCTATGACATATCTAAGCATTTCACCGCTACATGTCACATTCCGCTTACCTCAACCTGATTCAAGTTATACAGTATCAATAGCAGTTCCGCCCGTTAAGCGGGGGAATTTCACTACTGACTTATTTAACCGCCTACGCACCCTTTAAACCCAGTGATTCCGGA	0	0	0	1	k__Bacteria; p__Bacteroidetes; c__[Saprospirae]; o__[Saprospirales]; f__Saprospiraceae; g__; s__
350973	GCTAGTTGGTGGAGTAATAGCCTACCAAGGCGACGATGCATAGCCGACCTGAGAGGGTGATCGGCCACACTGGGACTGAGACACGGCCCAGACTCCTACGGGAGGCAGCAGTAGGGAATCTTCCACAATGGACGAAAGTCTGATGGAGCAACGCCGCGTGAGTGATGAAGGTTTTCGGATCGTAAAGCTCTGTTGTAAGGGAAGAACAGATACGA	5	13	1	1	k__Bacteria; p__Firmicutes; c__Bacilli; o__Bacillales; f__Planococcaceae; g__; s__
14643	GACTACCAGGGTATCTAATCCTGTTTGCTCCCCACGCTTTCGCGCCTCAGCGTCAGTTACAGATCAAAGAGTCGCCTTCGCCACTGGTGTTCCTCCACATCTCTACGCATTTCACCGCTACACATGGAATTCCACTCTTCTCTTCTGTACTCAAGCCTTCCAGTTTCCAATGACCCTCCCCGGTTGAGCCGGGGGCTTTCACATCAGACTTACAAGGCCGCCTGCGCGCGCTTTACGCCCAATAAT	1	1	0	0	k__Bacteria; p__Firmicutes; c__Bacilli; o__Bacillales; f__Bacillaceae; g__Bacillus; s__
654212	GACTACCTGGGTATCTAATCCTGTTTGCTCCCCACGCTTTCGTGCATGAGCGTCAATATTATCCCAGGGGGCTGCCTTCGCCATTGGTATTCCTCCACATCTCTACGCATTTCACTGCTACACGTGGAATTCTACCCCCCTCTGACATATTCTAGTCTGGCAGTTTCAAACGCAGTTCCCAAGTTGAGCTCGGGGATTTTACATCTGACTTGCCAAACCGCCTGCGCACGCTTTACGCCCAGTAATTCCGA	0	0	7	0	k__Bacteria; p__Proteobacteria; c__Betaproteobacteria; o__Methylophilales; f__Methylophilaceae; g__Methylotenera; s__mobilis
323858	GCTAGTTGGTGGAGTAATAGCCTACCAAGGCGATGATCGGTAGCTGGTCTGAGAGGATGATCAGCCACACTGGGACTGAGACACGGCCCAGACTCCTACGGGAGGCAGCAGTGGGGAATATTGGACAATGGGGGCAACCCTGATCCAGCAATGCCGCGTGTGTGAAGAAGGCCTTCGGGTTGTAAAGCACTTTAGGCTGGGA	0	0	0	2	k__Bacteria; p__Proteobacteria; c__Gammaproteobacteria; o__Legionellales; f__Coxiellaceae; g__; s__
561066	CTAGTTGGTGGAGTAATAGCCTACCAAGGCAACGATCCATAGCTGGTCTGAGAGGATGATCAGCCACACTGGGACTGAGACACGGCCCAGACTCCTACGGGAGGCAGCAGTGGGGAATATTGGACAATGGGCGCAAGCCTGATCCAGCCATGCCGCGTGAGTGATGAAGGCCTTAGGGTTGTAAAGCTCTTTCACCGATGAAGATAATGACGGTAGTCGGAGAAGAAGCCC	0	0	1	0	k__Bacteria; p__Proteobacteria; c__Alphaproteobacteria; o__Rhodospirillales; f__Rhodospirillaceae; g__Inquilinus; s__
4349578	GACTACCGGGTATCTAATCCTGTTTGCTACCCTAGCTTTCGTGCCTCAGCGTCAGAAGAGATCCAGTGAGCCGCTTTCGCCACCGGTGTTCCTTAGGATATCAACGCATTTCACCGCTCCACCCTAAGTTCCGCTCACCTCTATCTCCCTCAAGCACGGCAGTATTGAGCGCAGTTCCTCGGTTGAGCCGAGGGATTTCACACCCAACTTTCCGCGCCGCCTACGCACCCTTTAAGCCCAGTAATTCCGAA	0	0	21	0	k__Bacteria; p__Planctomycetes; c__Planctomycetia; o__Pirellulales; f__Pirellulaceae; g__; s__
804920	GACTACCAGGGTATCTAATCCTGTTTGCTCCCCACGCTTTCGCACCTCAGCGTCAGTTACAGACCAAAGAGTCGCCTTCGCCACTGGTGTTCCTCCACATATCTACGCATTTCACCGCTACACAAGGAATTCCACTC	0	2	0	0	k__Bacteria; p__Firmicutes; c__Bacilli; o__Bacillales; f__Bacillaceae; g__; s__
18546	GCTAGTTGGTGGAGTAATAGCCTACCAAGGCGACGATCCTTAGCTGATCTGAGAGGATGATCAGCCACACTGGGACTGAGACACGGCCCAGACTCCTACGGGAGGCAGCAGTGGGGCATCTTGGACAATGGGCGC	0	0	0	1	k__Bacteria; p__Proteobacteria; c__Alphaproteobacteria; o__Rhodospirillales; f__Rhodospirillaceae; g__; s__
4394001	GCTAGTTGGTGGAGTAATAGCCTACCAAGGCCACGATCAGTAGCCGACCTGAGAGGGTGATCGGCCACACTGGAACTGAGACACGGTCCAGACTCCTACGGGAGGCAGCAGAGGGGAATATTGCACAATGGGCGCAAGCCTGATGCAGCAACGTCGCGTGAGCGATGAAG	0	0	0	1	k__Bacteria; p__Firmicutes; c__Clostridia; o__Clostridiales; f__Peptostreptococcaceae; g__; s__
324531	GCTAGTTGGTGGAGTAATAGCCCACCAAGGCGATGATCGGTAGCTGGTCTGAGAGGATGATCAGCCACACGGGAACTGAGACACGGTCCCGACTCCTACGGGGGGCAGCAGTGAGGAATATTGCACAATGGGCGAAAGCCTGATGCAGCAACGCCGCGTGGAGGATGAAGATCTTTGGATTGTAAACTCTTTTTCTGTGGGACGAGAGAGGACGGTACCACAGGAATAAGTCACGGCTAACTACGTGCCAG	0	0	9	0	k__Bacteria; p__Chloroflexi; c__Anaerolineae; o__Caldilineales; f__Caldilineaceae; g__; s__
827181	GCTTGTTGGTGGAGTAATAGCCTACCAAGCCGATGACGGGTAGCTGGTCTGAGAGGATGATCAGCCACACTGGAACTGAAACACGGTCCAGACTCCTACGGGAGGCAGCAGTGGGGAATCTTGCGCAATAGACGAAAGTCTGAC	0	0	5	0	k__Bacteria; p__Proteobacteria; c__Deltaproteobacteria; o__MIZ46; f__; g__; s__
205309	GCTAGTTGGTGGAGTAATAGCCTACCAAGGCGACGATTGGTAGCCGAACTGAGAGGTTGATCGGCCACATTGGGACTGAGACACGGCCCAGACTCCTACGGGAGGCAGCAGTGGGGAATATTGCGCAATGGGGGAAACCCTGACGCAGCAACGCCGCGTGAAGGATGAAGGTTTTCGGATTGTAAACTTCTTTGATGAGGGACGAATAATGGCGGTACCTCAAAAACAAGCCACGGCTAACTCCGTGCCA	0	0	1	0	k__Bacteria; p__Firmicutes; c__Clostridia; o__Clostridiales; f__Ruminococcaceae; g__; s__
805416	GACTACCAGGGTATCTAATCCTGTTTGCTCCCCTTGCCTTCGCACATGAGCGTCAGTATCGGGCCAGATGGCCGCCTTCGCCACCGGTGTTCTTCTTGATATCTACGCATTTCACCGCTACACCAAGAATTCCGCCATCCTCTCCCGTACTCAAGAGAAACAGTATCAAATGCAGGCCCAGAGTTAAGCTATGGGTTTTCACATCTGACTTGTCTCCCCGCCTGCGTGCCCTTTACGCCCAGTAAATCCGA	0	0	0	44	k__Bacteria; p__GN04; c__GN15; o__; f__; g__; s__
586829	GAATACCAGGGTATCTAATCCTGTTTGCTCCCCACGCTTTCGTGCCTCAGCGTCAGTTTTAGTTTAGTGAGCTGCCTTCGCAATCGGTGTTCTGTATCATATCTAAGCATTTCACCGCTACATGACACATTCCGCCCAC	0	0	1	0	k__Bacteria; p__Bacteroidetes; c__Bacteroidia; o__Bacteroidales; f__; g__; s__
578047	GCTAGTTGGTGGAGTAATAGCCTACCAAGGCGACGATGCATAGCCGACCTGAGAGGGTGATCGGCCACACTGGGACTGAGACACGGCCCAGACTCCTACGGGAGGCAGCAGTAGGGAATCTCCCACAATGGACGAAAGTCTGATGGAGCAACGCCGCGTGAGTGATGAAGGTTTTCGGATCGTAAAAC	2	0	0	1	k__Bacteria; p__Firmicutes; c__Bacilli; o__Bacillales; f__Bacillaceae; g__Bacillus; s__
582075	GCTAGTTGGTGGAGTAATAGCCTACCAAGGCGACGGTCAGTAGCTGGTCTGAGAGGATGATCAGCCACACTGGGACTGAGACACGGCCCAGACTCCTACGGGAGGCAGCAGTGGGGAATATTGGACAATGGGCGCAAGCCTGATCCAGCCATGCCGCGTGAGTGATGAAGGCCCTAGGGTTGTAAAGCTCTTTTGTCCGGGACGATAATGACGGCACCGGAAGAATAAGCCCCGGCTAACTTCGTGCCA	0	0	11	1	k__Bacteria; p__Proteobacteria; c__Alphaproteobacteria; o__Rhizobiales; f__; g__; s__
4394486	GACTACCAGGGTATCTAATCCTGTTTGCTCCCCACGCTTTCGCACCTCAGCGTCAGTACCGAGCCAGTGAGCCGCCTTCGCCACTGGTGTTCTTCCGAATATCTACGAATTTCACCTCTACACTCGGAGTTCCACTCACCTCTCTCGGACTCAAGACTGACAGTATCAAAGGCAGTTCCGAGGTTGAGCCCCGGGATTTCACCCCTAACTTATCAATCCGCCTACGTGCGCTTTACGCCCAGTAATTCCGA	205	0	0	1	k__Bacteria; p__Proteobacteria; c__Alphaproteobacteria; o__Rhizobiales; f__Hyphomicrobiaceae; g__; s__
338952	GCTAGTTGGTGAGTAATAGCCTACCAAGGCGACGATGCATAGCCGACCTGAGAGGGTGATCGGCCACACTGGGACTGAGACACGGCCCAGACTCCTACGGGAGGCAGCAGTAGGGAATCTTCCACAATGGACGAAAGTCTGATGGAGCAACGCGGCGTGAGTGATGAAGGATTT	1	1	0	0	k__Bacteria; p__Firmicutes; c__Bacilli; o__Bacillales; f__Planococcaceae; g__; s__
218401	GACTACCAGGGTATCTAATCCTGTTTGCTCCCCACGCTTTCGCACCTCAGCGTCAGTATCTTCCCAGATCGCCGCCTTCGCCACTGGTGTTCCTCCCGATATCTACGAATTTCACCTCTACACCGGGAATTCCGCGATCCTCTTAAGTACTCAAGCTCAGCAGTTTCGAAAGCACTTCCTTGGTTGAGCCGAGGGATTTCACTTCCGACTTGCTAAGCCGCCTACGTGCGCTTTACGCCCAATAATTC	0	0	0	109	k__Bacteria; p__Proteobacteria; c__Deltaproteobacteria; o__Myxococcales; f__Haliangiaceae; g__; s__
265751	GACTACCAGGGTATCTAATCCTGTTTGCTCCCCTAGCTTTCGTGCCTCAGCGTCAGTAAAGACCCAGTGAGCCGCCTTCGCCACCGGTGTTCCTGATGATATCAACGCATTTCACCGCTCCACCATCAGTTCCGCTCACCTCTGTCTCACTCAAGCACAGCAGTTTCGGGCGCAATTCCTCAGTTGAGCTGAGGGATTTCACACCC	0	0	1	0	k__Bacteria; p__Planctomycetes; c__Planctomycetia; o__Pirellulales; f__Pirellulaceae; g__; s__
805093	GACTACCAGGGTATCTAATCCTGTTTGCTCCCCACGCTTTCGTGCATGAGCGTCAGTACAGGTCCAGGGGGTTGCCCTCGCCATCGGTGTTCCTCCGCATATCTACGCATTTCACTGCTACACGCGGAATTCCATCCCCCTCTACCGTACTCAAGCCTTGCAGT	0	0	0	2	k__Bacteria; p__Proteobacteria; c__Betaproteobacteria; o__Burkholderiales; f__Comamonadaceae; g__; s__
4389972	GCTAGTTGGTGGAGTAATAGCCTACCAAGGCGACGATCTGTAGCTGGTCTGAGAGGACGACAGCCACACTGGCACTGAAACACGGGCCAGACTCCTACGGGAGGCAGCAGTGGGGAATCTTGCACAATGGGGGAAACCCTGATGCAGCGACGCCGCGTGAGTGATGAAGCCCTTCGGGGTGTAAAGCTCTTTCGGCAGGGACGATAATGACGGTACCTGCGGAAGAAGCTGCGGCTAACTACGTGCCAGC	0	0	0	1	k__Bacteria; p__Acidobacteria; c__Solibacteres; o__Solibacterales; f__; g__; s__
533882	GCTAGTTGGTGGGAGTAATAGCCTACCAAGCCGACGATCCTTAGCTGGTCTGAGAGGATGATCAGCCACACTGGGACTGAGACACGGCCCAGACTCCTACGGGAGGCAGCAGTGGGGAATATTGGACAATGGGCGAAAGCCTGATCCAGCAATGCCGCGTGAGTGATGAAGGCCTTAGGGTTGTAAAGCTCTTTTACCCGGGATGATAATGACAGTACCGGGAGAATAAGCTCCGGCTAACTCCGTGCCAG	0	0	0	1	k__Bacteria; p__Proteobacteria; c__Alphaproteobacteria; o__Sphingomonadales; f__Erythrobacteraceae; g__; s__
354682	GACTACCAGGGTATCTAATCCTGTTTGCTCCCCACGCTTTCGTGCATGAGCGTCAGTGCAGGCCCAGGGGATTGCCTTCGCCATCGGTGTTCCTCCGCATATCTACGCATTTCACTGCTACACGCGGAATTCCATCCCCCTCTGCCGCACTCTAGCCATGCAGTCACAAATGCAGTTCCCAGGT	0	0	24	19	k__Bacteria; p__Proteobacteria; c__Betaproteobacteria; o__Burkholderiales; f__Comamonadaceae; g__; s__
636845	GACTACCAGGGTATCTAATCCTGTTTGCTCCCCACGCTTTCGCACCTCAGCGTCAGTATCGAGCCAGTGAGCCGCCTTCGCCACTGGTGTTCCTCCGAATATCTACGAATTTCACCTCTACACTCGGAATTCCACTCACCTCTCTCGACCTCAAGAACAGGAGTTTCAAAGGCAGTTCCAAGGTTGAGCCCTGGGATTTCACCTCTGACTTTCTGTTCCGCCTACGTGCGCTTTACGCCCAGTAATTCCGA	3	11	11766	1860	k__Bacteria; p__Proteobacteria; c__Alphaproteobacteria; o__Rhodobacterales; f__Rhodobacteraceae; g__; s__
3392651	GCTAGTTGGTGGAGTAATAGCCTACCAAGGCGACGACCCATAGCTGGTCTGAGAGGATGATCAGCCACACTGGGACTGAGACACGGCCCAGACTCCTACGGGAGGCAGCAGTGGGGAATATTGTACAATGGGGGCAACCCTGATCCAGCCATGCCGCGTGA	1	0	0	0	k__Bacteria; p__Proteobacteria; c__Betaproteobacteria; o__; f__; g__; s__
381899	GACTACCAGGGTATCTAATCCTGTTTGCTCCCCACGCTTTCGCACCTCAGCGTCAGTCACAGACCAGAGAGTCGCCTTCGCCACTGGTGTTCCTCCAAATATCTACGCATTTCACCGCTACACTTGGAATTCCACTCTTCTCTTC	0	0	1	0	k__Bacteria; p__Firmicutes; c__Bacilli; o__Bacillales; f__Bacillaceae; g__; s__
263683	GACTACCAGGGTATCTAATCCTGTTTGCTCCCCACGCTTTCGCACCTCAGCGTCAGTATCAATCCAGGAAGCCGCCTTCGCCACTGGTGTTCTTTCCGATATCTACGCATTTCACCGCTACACCGGAAATTCCACTTCCCTCTACTGTACTCTAGCATGACAGTCTTGAATG	0	0	0	1	k__Bacteria; p__Proteobacteria; c__Gammaproteobacteria; o__Legionellales; f__Coxiellaceae; g__; s__
89669	GCTAGTTGTGGAGTAATAGCCCACCAAGGCGACGATCAGTAGCTGGTCTGAGAGGATGATCAGCCACACTGGGACTGAGACACGGCCCAGACTCCTACGGGAGGCAGCAGTGGGGAATATTGGACAATGGGCACAAGCCTGATCCAGCCATGCCGCGTGAGTGATGAAGGCCTTAGGGTTGTAAAGCTCTTTCGTCAGGGAAGATAATGACGGTACCTGAAGAAGAAGCCCCGGCTAACTTCGTGCCAGCA	1	0	9	0	k__Bacteria; p__Proteobacteria; c__Alphaproteobacteria; o__Rhizobiales; f__Methylocystaceae; g__Pleomorphomonas; s__oryzae
655278	GCTAGTTGGTGGAGTAATAGCCTACCAAGGCCACGATCCGTAGCTGGTCTGGGAGGATGATCAGCCACACTGGGACTGAGACACGGCCCAGACTCCTACGGGAGGCAGCAGTGGGGAATTTTGGACAATGGGGGCAACCCTGATCCAGCCATGCCGCGTGAGTGAAGAAGGCC	1	0	1	0	k__Bacteria; p__Proteobacteria; c__Betaproteobacteria; o__MND1; f__; g__; s__
830434	GACTACCAGGGTATCTAATCCTGTTTGCTCCCCACGCTTTCGTGCATGAGCGTCAGTGCAGGCCCAGGGGATTGCCTTCGCCATCGGTGTTCCTCCGCATCTCTACGCATTTCACTGCTACACGTGGAATTCCACCTCCCTCTGCCGTACTCCAGCCCGCCAGTCACAAGCGCCATTCCCAGGTTAAGCCCGGGGATTTCACACCTGTCTTAGCGAACCGCCTGCGCACGCTTTACGCCCAGTAATTCCGA	0	0	2	0	k__Bacteria; p__Proteobacteria; c__Betaproteobacteria; o__Rhodocyclales; f__Rhodocyclaceae; g__; s__
355913	GACTACCAGGGAATCTAATCCTGTTTGCTCCCCACGCTTTCGCGCCTCAGCGTCAGTTACAGACCAATGAGTCGCCTTCGCCACTGGTGTTCCTTCACATCTCTACGCATTTCACCGCTACACATGGAATTCCAC	1	1	0	0	k__Bacteria; p__Firmicutes; c__Bacilli; o__Bacillales; f__Planococcaceae; g__Planomicrobium; s__
4443725	GACTACCAGGGTATCTAATCCTGTTTGCTCCCCACGCTTTCGCGCCTCAGCGTCAGTATCACTCCAGGAAGCCGCCTTCGCCACTGATGTTCTTTCGGATATCTACGCATTTCACCGCTACACCGGAAATTCCGCTTCCCTCTATTGTACTCTAG	0	0	0	6	k__Bacteria; p__Proteobacteria; c__Gammaproteobacteria; o__Legionellales; f__Coxiellaceae; g__; s__
584862	GCTAGTTGGTGGAGTAATAGCCCACCAAGGCGACGATCCGTAGCTGGTCTGAGAGGATGATCAGCCACACTGGGACTGAGACACGGCCCAGACTCCTACGGGAGGCAGCAGTGGGGAATTTTGGACA	0	0	1	0	k__Bacteria; p__Cyanobacteria; c__Synechococcophycideae; o__Pseudanabaenales; f__Pseudanabaenaceae; g__; s__
268507	GCTAGTTGGTGGAGTAATAGCCTACCAAGGCGACGATGGGTAGCCGGCCTGAGAGGGTGAACGGCCACATTGGAACTGAGAAACGGTCCAAACTCCTACGGGAGGCAGCAGTGGGGAATATTGCACAATGGAGGGAACTCTGATGCAGCGACGCCGCGTGAGCGAAGAAGGCTTTCGA	1	1	0	0	k__Bacteria; p__Firmicutes; c__Clostridia; o__Clostridiales; f__[Tissierellaceae]; g__Peptoniphilus; s__
275257	GCTAGTTGGTGGAGTAATAGCCCACCAAGGCTACGATCAGTAGCTGGTCTGAGAGGATGATCAGCCACATTGGGACTGAGACACGGCCCAAACTCCTACGGGAGGCAGCAGTGGGGAATATTGGACAATGGGCGCAAGCCTGATCCAGCCATGCCGCGTGAGTGATGAAGGCCCTAGGGTTGTAAAGCTCTTTTAGCGGGGAAGATAATGACGGTACCCGCAGAAAAAGC	0	0	5	0	k__Bacteria; p__Proteobacteria; c__Alphaproteobacteria; o__Rhizobiales; f__Aurantimonadaceae; g__Aurantimonas; s__altamirensis
895353	GCTAGTTGGTGGAGTAATAGCCTACCAAGGCGACGATCCATAGCTGGTCTGAGAGGATGATCAGCCACACTGGGACTGAGACACGGCCCAGACTCCTACGGGAGGCAGCAGTGGGGAATATTGGACAATGGGCGCAAGCCTGATCCAGCCATGCCGCGTGTGTGAAGAAGGCTCTAGGGTTGTAAAGAACTTTCAGTAGGGAGGAAAAGATAGTAGT	2	0	0	2	k__Bacteria; p__Proteobacteria; c__Gammaproteobacteria; o__Alteromonadales; f__Alteromonadaceae; g__HTCC2207; s__
4481478	GACTACCAGGGTATCTAATCCTGTTTGCTCCCCACGCTTTCGCGCCTCAGCGTCAGTAACAGACCAGAGAGTCGCCTTCGCCACTGGTGTTCCTCCACATATCTACGAATTTCACCGCTACACATGGAATTCCACTCTTCTCTCCTGTACTCAAG	0	2	0	0	k__Bacteria; p__Firmicutes; c__Bacilli; o__Bacillales; f__Bacillaceae; g__; s__
828254	GCTAGTTGGTGGAGTAATAGCCTACCAAGGCGACGATCCGTAGCTGGTCTGAGAGGATGATCAGCCACACTGGAACTGAGACACGGTCCAGACTCCTACGGGAGGCAGCAGTGGGGAATATTGGACAATGGGCGCAAGCCTGATCCAGCCATGCCGCGTGGGTGAAGAAGGCCTTCGGGTTGTAAAGCCCTTTTGTCCGGAAAGAAAAGCATCGGGCTAATACCTCGGTGTTCTGACGGTACCGGAAGAA	0	0	212	0	k__Bacteria; p__Proteobacteria; c__Gammaproteobacteria; o__Xanthomonadales; f__Xanthomonadaceae; g__; s__
4300152	GACTACCAGGGTATCTAATCCTGTTTGCTCCCCACGCTTTCGCACCTCAGCGTCAGTATCGAGCCAGTGAGCCGCCTTCGCCACTGGTGTTCCTCCGAATATCTACGAATTTCACCTCTACACTCGGAATTCCACTCACCTCTCTCGACCTCAAGATCAGGAGTTTCAAAGGCAGTTCCAAGGTTGAGCCCTGGGATTTCACCTCTGACTTTCTGATCCGCCTACGTGCGCTTTACGCCCAGTAATTCCGA	0	0	2194	24	k__Bacteria; p__Proteobacteria; c__Alphaproteobacteria; o__Rhodobacterales; f__Rhodobacteraceae; g__Rhodobacter; s__
4300153	GACTACCAGGGTATCTAATCCTGTTTGCTCCCCACGCTTTCGCACCTCAGCGTCAGTATCGAGCCAGTGAGCCGCCTTCGCCACTGGTGTTCCTCCGAATATCTACGAATTTCACCTCTACACTCGGAATTCCACTCACCTCTCTCGACCTCAAGAACAGTAGTTTCAAAGGCAGTTCCAAGGTTGAGCCCTGGGATTTCACCTCTGACTTTCTGTTCCGCCTACGTGCGCTTTACGCCCAGTAATTCCGA	0	0	29	8	k__Bacteria; p__Proteobacteria; c__Alphaproteobacteria; o__Caulobacterales; f__Caulobacteraceae; g__Phenylobacterium; s__
4363665	GACTACCAGGTATCTAATCCTGTTTGCTCCCCACGCTTTCGCACCTCAGCGTCAGTAATGGACCAGTAAGCCGCCTTCGCCACTGGTGTTCCTCCGAATATCTACGAATTTCACCTCTACACTCGGAATTCCACTTACCTCTTCCATACTCAAGACACCCAGTATCAAAGGCAGTTCCAGAGTTGAGCTCTGGGATTTCACCCCTGACTTAAATGTCCGCCTACGTGCGCTTTACGCCCAGTAATTCCGAA	0	0	44	0	k__Bacteria; p__Proteobacteria; c__Alphaproteobacteria; o__Rhizobiales; f__Aurantimonadaceae; g__Martelella; s__
4435150	GACTACCCGGGTATCTAATCCTGTTTGCTCCCCACGCTTTCGCACCTCAGCGTCAGTATCGAGCCAGTGAGCCGCCTTCGCCACTGGTGTTCCTCCGAATATCTACGAATTTCACCTCTACACTCGGAATTCCACTCACCTCTC	0	0	2	0	k__Bacteria; p__Proteobacteria; c__Alphaproteobacteria; o__Rhodobacterales; f__Rhodobacteraceae; g__Rhodobacter; s__
769631	GACTACCAGGGTATCTAATCCTGATTGCTCCCCACGCTTTCGTGCATGAGCGTCAGAACAGGCCCAGGGGATTGCCTTCGCCATCGGTGTTCCTCCGCATATCTACGCATTTCACTGCTACACGCGGAATTCCATCCCCCTCTGCCGTACTCAAGCTATGCAGTCACAA	0	0	0	1	k__Bacteria; p__Proteobacteria; c__Betaproteobacteria; o__Burkholderiales; f__Comamonadaceae; g__Giesbergeria; s__
137445	GCTAGTTGGTGGAGTAATAGCCTACCAAGGCTTCGATCAGTAGCTGGTCTGAGAGGACGACCAGCCACACTGGAACTGAGACACGGTCCAGACTCCTACGGGAGGCAGCAGTGGGGATTTTTGGACAATGGGCGCAAGCCTGATCCAGCCATACCGCG	0	0	2	3	k__Bacteria; p__Proteobacteria; c__Betaproteobacteria; o__Burkholderiales; f__Oxalobacteraceae; g__; s__
562799	GGCTAGTTGGTGGAGTAATAGCCTACCAAGGCGACGATCCATAGCTGGTCTGAGAGGATGATCAGCCACACTGGGACTGAGACACGGCCCAGACTCCTACGGGAGGCAGCAGTGGGGAATATTGGACAATGGGCGCAAGCCTGATCCAGCCACGCCGCGTGAGTGATGAAGGCCTTAGGGTTGTAAAGCTCTTTCACCG	0	0	1	0	k__Bacteria; p__Proteobacteria; c__Alphaproteobacteria; o__; f__; g__; s__
4331964	GCTAGTTGGTGGAGTAATAGCCTACCAAGGCAACGATACGTAGCTGGTCTGAGAGGACGAACAGCCACACTGGGACTGAGACACGGCCCAGACTCCTACGGGAGGCAGCAGTGGGGAATATTGGACAATGGGGGCAACCCTGATCCAGCAATGCCGCGTG	0	0	0	1	k__Bacteria; p__Proteobacteria; c__Gammaproteobacteria; o__Legionellales; f__Coxiellaceae; g__; s__
180507	GCTAGTTGGTGGAGTAATAGCCTACCAAGGCGACGATCAGTAGCTGGTCTGAGAGGATGATCAGCCACACTGGGACTGAGACACGGCCCAGACTCCTACGGGAGGCAGCAGTGGGGAATATTGGACAATGGGCGCAAGCCTGATCCAGCCATGCCGCGTGAGTGATGAAGGCCCTAGGGTTGTAAAGCTCTTTCGGCGGGGAAGATAA	0	0	11	0	k__Bacteria; p__Proteobacteria; c__Alphaproteobacteria; o__Rhizobiales; f__Beijerinckiaceae; g__; s__
30983	CTAGTTGGTGGAGTAATAGCCCACCAAGGCTACGAACAGTAGCTGGTCTGAGAGGATGACCAGCCACATTGGGACTGAGACACGGCCCAAACTCCTACGGGAGGCAGCAGTGGGGAATCTTGCGCAAAGGGCGAAAGCCTGACGCAGCCATGCCGCGTGGATGATGAAGATCTTAGGATTGTAAAATCCTTTCACCGGT	0	0	1	0	k__Bacteria; p__Proteobacteria; c__Alphaproteobacteria; o__Caulobacterales; f__Caulobacteraceae; g__; s__
4375477	GACTACCATGTTATCTAATCCTGTTTGCTCCCCACGCTTTCGCACCTCAGCGTCAGTACCCAGCCAGTGAGCCGCCTTCGCCACTGGTGTTCTTCCGAATATCTACGAATTTCACCTCTACACTCGGAGTTCCACTCACCTCTCTCGGACTCAAGACTGACA	13	0	0	0	k__Bacteria; p__Proteobacteria; c__Alphaproteobacteria; o__Rhizobiales; f__Hyphomicrobiaceae; g__; s__
2267861	GCTAGGTTGGTGGAGTAATAGCCTACCAAGCCAACGATCTGTAGCTGGTCTGAGAGGACGACCAGCCACACTGGGACTGAGACACGGCCCAGACTCCTACGGGAGGCAGCAGTGGGGAATTTTGGACAATGGGGGAAACCCTGATCCAGCCATGCCG	0	0	0	1	k__Bacteria; p__Proteobacteria; c__Betaproteobacteria; o__Methylophilales; f__Methylophilaceae; g__Methylotenera; s__mobilis
325462	GCTAGTTGGTGGAGTAATAGCCTACCAAGGCTACGATCTTTAGCTGGTATTAGAGGATGATCAGCCACACTGGGACTGAGACACGGCCCAGACTCCTACGGGAGGCAGCAGTGGGGAATATTGGACAACGGGGGCCACCCTGATCCAGCCATGCCGCGTGAGTGATGAA	5	0	2	1	k__Bacteria; p__Proteobacteria; c__Alphaproteobacteria; o__; f__; g__; s__
305117	GCTGTTGGTGGAGTAATAGCCTACCAAGGCAACGATCCGTAGCTGGTCTGAGAGGATGATCAGCCACACTGGGACTGAGACACGGCCCAGACTCCTACGGGAGGCAGCAGTGGGGAATATTGGACAATGGGCGCAAGCCTGATCCAGCCATGCCGCGTGTGTGAAGAAGGCCCTAGGGTTGTAAAGCACTTTCAGTAGGGCGGAAAAGTTAGTAGTTAATAACTGCTAACCCTGACGTTACCTACAGAAGA	2	0	0	0	k__Bacteria; p__Proteobacteria; c__Gammaproteobacteria; o__Alteromonadales; f__OM60; g__; s__
647097	GTAGTTGGTGGAGTAATAGCCTACCAAGGCGACGATCAGTAGCTGGTCTGAGAGGACGACCAGCCACACTGGAACTGAGACACGGTCCAGACTCCTACGGGAGGCAGCAGTGGGGAATTTTGGACAATGGGGGCAACCCTGATCCAGCAATGCCGCGTGTGTGAAGAAGGCCTTCGGGTTGTAAAGCACTTTTGTCAGGAACGAAACGGTCTGGGCTAATATCCTGGGCTAATGACGGTACCTGAAGAATA	0	0	2	28	k__Bacteria; p__Proteobacteria; c__Betaproteobacteria; o__Burkholderiales; f__Oxalobacteraceae; g__; s__
194461	GCTAGTTGGTGGAGTAATAGCCTACCAAGGCGACGATCCGTAACTGGTCTGAGAGGATGATCAGTCACACTGGAACTGAGACACGTTCCAGACTCCTACGGGAGGCAGCAGTGGGGAATATTGGACAATGGGCGAAAGCCTGATCCAGCCATGCCGCGTGTGTGGAGAAGGTCTTCGGATTGAAACGCACTTTAAGTTGGGAGGAAGGGCAGTAAGTTAATACCTTGCTGTTTTGACGTTACCAACAGAA	0	0	1	0	k__Bacteria; p__Proteobacteria; c__Gammaproteobacteria; o__Pseudomonadales; f__Pseudomonadaceae; g__Pseudomonas; s__nitroreducens
4374841	GCTAGTTGGTGGAGTAATAGCCTACCAAGGCGACGATCCATAGCTGGTTTGAGAGGATGATCAGCCACACTGGGACTGAGACACGGCCCAGACTCCTACGGGAGGCAGCAGTGGGGAATATTGGACAATGGGGGCAACCCTGATCCAGCCATGCCGCGTGAGTGATGAAGGCCTTAGGGTTGTAAAGCTCTTT	2	0	3	0	k__Bacteria; p__Proteobacteria; c__Alphaproteobacteria; o__; f__; g__; s__
252762	GACTACCAGGGTATCTAATCCTGTTTGCTCCCCACACTTTCGTACCTCAGCGTCAGTATCGAGCCAGTGAGCCGCCTTCGCCACTGGTGTTCCTCCGAATATCTACGAATTTCACCTCTACACTCGGAATTCCACTCACCTCTCTCGACCTCAAGGCTTGCAGTATCAAAGGCAGTTCCAGGGTTGAGCCCTGGGATTTCACCTCTGACTGACAAATCCGCCTACGTACGCTTTACGCCCAGTAATTCCGA	7	0	0	0	k__Bacteria; p__Proteobacteria; c__Alphaproteobacteria; o__Rhodobacterales; f__Rhodobacteraceae; g__; s__
445733	GGCTAGTTGGTGGAGTAATAGCCCACCAAGGCGACGATCCTTAGCTGGTCTGAGAGGATGATCAGCCACACTGGGACTGAGACACGGCCCAGACTCCTACGGGAGGCAGCAGTGGGGAATATTGGACAATGGGCGAAAGCCTGATCCAGCAATGCCGCGTGAGTGATGAAGGCCTTAGGGTTGTAAAGCTCTTTTACCAGGGATGATAATGACAGTACCTGGAGAATAAGCTCCGGCTAACTCCGTGCCAG	0	0	0	12	k__Bacteria; p__Proteobacteria; c__Alphaproteobacteria; o__Sphingomonadales; f__Erythrobacteraceae; g__; s__
4377313	GCCAGTTGGTGGAGTAATAGCCTACCAAGGCGACGATCAGTAGCTGGTCTGAGAGGACGATCAGCCACACTGGGACTGAGACACGGCCCAGACTCCTACGGGAGGCAGCAGTGGGGAATTTTGGACAATGGGCGCAAGCCTGATCCAGCAATGCCGCGTGTGCGAAGAAGGCCTTCGGGTTGTAAAGCACTTTTATCCGGAGAGAAACCCCTTG	0	0	1	0	k__Bacteria; p__Proteobacteria; c__Betaproteobacteria; o__Burkholderiales; f__Burkholderiaceae; g__Salinispora; s__
529644	GCTAGTTGTGGAGTAATAGCCTGCCAAGGCGACGATCCATAGCTGGTCTGAGAGGATGATCAGCCACACTGGGACTGAGACACGGCCCAGACTCCTGCGGGAGGCAGCAGTGGGGAATATTGGACAATGGGGGCAACCCTGATCCAGCCATGCCGCGTGAG	1	0	1	1	k__Bacteria; p__Proteobacteria; c__Betaproteobacteria; o__SC-I-84; f__; g__; s__
866187	GCTAGTTGGTGGAGTAATAGCCTACCAAGGCAACGATGGGTATGTGGTCTGAGAGGATGATCACACACACTGGAACTGAGACACGGTCCAGACTCCTACGGGAGGCAGCAGTAGGGAATATTGCACAATGGGGGAAACCCTGATGCAGCAACGCCGCGTGAGTGAAGAAGGCCCTTGGGGTGTAAAGCTCTTTAGCGAGGGAAGAAGGTAGTTACGGTGAATAATCGTGATTGCTGACGGTACCTCGAGAA	0	0	0	9	k__Bacteria; p__Proteobacteria; c__Deltaproteobacteria; o__Spirobacillales; f__; g__; s__
319453	GACTACCAGGGTATCTAATCCTGTTTGCTCCCCACGCTTTCGCACCTCAGCGTCAGTATCGAGCCAGTGAGCCGCCTTCGCCACTGGTGTTCCTCCGAATATCTACGAATTTCACCTCTACACTCGGAATTCCACTCACCTCTCTCGAACTCAAGACTGGGAGTTTTGAATGCAGTTCCGAGGTTGAGCCCCGGGATTTCACCCCCAACTTT	0	0	0	1	k__Bacteria; p__Proteobacteria; c__Alphaproteobacteria; o__Rhodobacterales; f__Rhodobacteraceae; g__; s__
4301191	GACTACCAGGGTATCTAATCCTGTTTGCTCCCCACGCTTTCGCACCTCAGCGTCAGTATCTGGCCAGGTGGTCGCCTTCGCCACCGGTATTCCTCCCGATATCTACGAATTTCACCTCTACACCGGGAATTCCACCACCCCCTCCAGTACTCAAGTCTGCCAGTTTCAAATGCACGTCCCCGGTTGAGCCGAGGGCTTTCACATCTGACTTAACAAACCGCCTACGCGCGCTTTACGCCCAGTAATTCCGA	0	0	2	0	k__Bacteria; p__Proteobacteria; c__Deltaproteobacteria; o__Desulfobacterales; f__Desulfobulbaceae; g__; s__
2253167	GCTAGTTGGTGGAGTAATAGCCTACCAAGGCAACGATCCGTAGCTGGTCTGAGAGGACGATCAGCCACACTGGGACTGAGACACGGCCCAGACTCCTACGGGAGGCAGCAGTGGGGAATATTGGACAATGGGGGCAACCCTGATCCAGCAATGCCGCGTGTGTGAAGAAGGCCTTCGGGTTGTAAAGCACTTTTGGTGGGGACGAAACTTTACG	0	0	0	1	k__Bacteria; p__Proteobacteria; c__; o__; f__; g__; s__
946604	GCTAGTTGGTGGAGTAATAGCCTACCAAGGCGACGATCTATAGCCGGTCTGAGAGGACGATCGGCCACACTGGAACTGAGACACGGTCCAGACTCCTACGGGAGGCAGCAGTAGGGAATATTGGGCAATGGGCGAAAGCCTGACCCAGCCATGCCGCGTGTGTGATGAA	0	0	0	1	k__Bacteria; p__Proteobacteria; c__Gammaproteobacteria; o__HTCC2188; f__HTCC2089; g__; s__
1147003	GCTAGGTGGTGGAGTAATAGCCTACCAAGGCAACGATCCGTAGCTGGTCTGAGAGGATGATCAGCCACACTGGGACTGAGACACGGCCCAGACTCCTACGGGAGGCAGCAGTGGGGAATATTGGACAATGGGCGCAAGCCTGATCCAGCCATGCCGCGTGTGTGAAGAAGGCTCTAGGGTTGTAAAGCACTTTCAGT	1	0	0	0	k__Bacteria; p__Proteobacteria; c__Gammaproteobacteria; o__Oceanospirillales; f__Endozoicimonaceae; g__; s__
607268	GACTACCAGGGTATCTAATCCTGTTTGCTCCCCACGCTTTCGTACCTCAGCGTCAGTTTGAGTCCAGGGAGTCGCCTTCGCCACTGGTGTTCCTCCAGATCTCTACGCATTTCACCGCTACACCTGAAATTCCACTCCCCTCTACTCAACTCTAGTCGACCAGTTTCCAATG	0	0	0	4	k__Bacteria; p__Proteobacteria; c__Gammaproteobacteria; o__Methylococcales; f__; g__; s__
555741	CCTACGGGTGGCTGCAGTAGGGAATATTGGGCAATGGATGGAAGTCTGACCCAGCCATGCCGCGTGCCGGACGAAGGCCCTCAGGGTTGTAAACGGCTTTTATTCGGGAAGAAGAGCAGGGATGCGTCCTTGTGTGACGGTACCGAATGAATAAGCACCGGCTAACTCCGTGCCAGCAGCCGCGGTAATACGGAGGGTGCGAGCGTTGTCCGGATTTATTGGGTTTAAAGGGTGCGTAGGTGGGTTAATAA	0	0	0	2	k__Bacteria; p__Bacteroidetes; c__Cytophagia; o__Cytophagales; f__Cytophagaceae; g__Dyadobacter; s__
688714	GACTACCAGGGTATCTAATCCTGTTTGCTCCCCACGCTTTCGCACCTCAGCGTCAGTGTCGACCCAGTGAGCCGCCTTCGCCACTGGTGTTCCTCCGAATCTCTACGCATTTCACTTCTACACTCGAAATTCCACTCACCTCTCTCGAACTCAAG	1	0	2	0	k__Bacteria; p__Proteobacteria; c__Alphaproteobacteria; o__Rhodobacterales; f__Rhodobacteraceae; g__Rubellimicrobium; s__
752629	GCTAGTTGGTGGAGTAATAGCCTACCAAGGCAACGATCCGTAGCTGGTCTGAGAGGATGATCAGCCACACTGGGACTGAGACACGGCCCAGACTCCTACGGGAGGCAGCAGTGGGGAATATTGGACAATGGGCGCAAGCCTGATCCAGCCATGCCGCGTGTGTGAAGAAGGCTCTAGGGTTGTAAAGCACTTTCAGTAGGGAGGAAAAGTTAGTAGTTAATAACTGCTAACCCTGACGTTACCTACAGAA	577	0	0	0	k__Bacteria; p__Proteobacteria; c__Gammaproteobacteria; o__Alteromonadales; f__Alteromonadaceae; g__ZD0117; s__
438487	GCTAGTTGGTGGAGTAATAGCCCACCAAGGCGACGATCGATAGCTGGTCTGAGAGGATGATCAGCCACACTGGAACTGAGACACGGTCCAGACTCCTACGGGAGGCAGCAGTGGGGAATATTGGACAATGGGGGCAAGCCTGATCCAGCCATACCGCGTGGGTGAAGAAGGCCCTAGGGTTGTAAAGCCCTTT	1	0	2	0	k__Bacteria; p__Proteobacteria; c__Gammaproteobacteria; o__Xanthomonadales; f__Xanthomonadaceae; g__; s__
1122584	GCTAGTTGGTGGAGTAATAGCCTACCAAGGCGTCGACGGGTAGCTGGTCTGAGAGGACGATCAGCCACACTGGGACTGAGACACGGCCCAGACTCCTACGGGAGGCAGCAGTGGGGAATCTTGCGCAATGGGCGAAAGCCTGACGCAGCAACGCCGCGTGCGGGATGAAGGCCTTCGGGTTGTAAACCGCTTTCAGCAGGGACGAAGATGACGGTACCTGCAGAAGAAGCCCCGGCCAACTACGTGCCAGC	0	0	0	9	k__Bacteria; p__Actinobacteria; c__Acidimicrobiia; o__Acidimicrobiales; f__; g__; s__
132074	GCTAGTTGGTGGAGTAATAGCCTGCCAAGGCGACGATCCATAGCTGGTCTGAGAGGATGATCAGCCACATTGGGACTGAGACACGGCCCAAACTCCTACGGGAGGCAGCAGTGGGGAATATTGGACAATGGGCGAAAGCCTGATCCAGCCATGCCGCGTGAGTGATGAAGGCCTTAGGGTTGTAAAGCTCTTTCAGTGGGGAAGATAATGACGGTACCCACAGAAGAAGCCCCGGCTAACTTCGTGCCAGC	0	0	1	0	k__Bacteria; p__Proteobacteria; c__Alphaproteobacteria; o__Sphingomonadales; f__Sphingomonadaceae; g__; s__
4378109	GCTAGTTGGTGGAGTAATAGCCTACCAAGGCGACGATGCATAGCCGACCTGAGAGGGTGATCGGCCACACTGGGACTGAGACACGGCCCAGACTCCTACGGGAGGCAGCAGTAGGTAATCTTCCACAATGGACGAAAGTCTGATGGAGCAACGCCGCGTG	0	1	0	0	k__Bacteria; p__Tenericutes; c__CK-1C4-19; o__; f__; g__; s__
541327	GCTAGTTGGTGGAGTAATAGCCTACCAAGGCAACGATCCGTAGCTGGTCTGAGAGGACGATCAGCCACACTGGGACTGAGACACGGCCCAGACTCCTACGGGAGGCAGCAGTGGGGAATCTTGGACCAT	0	0	0	2	k__Bacteria; p__Actinobacteria; c__Thermoleophilia; o__Gaiellales; f__; g__; s__
147134	GCTAGTTGGTGGAGTAATAGCCTACCAAGCCTACGATCTATAGCTGGTTTTAGAGAATGATCAGCAACACTGGGACTGAGACACGGCCCAGACTCCTACGGGAGGCAGCAGTGGGGAATCTTAGACAATGGGGGCAACCCTGATCTAGCCATGCGGC	1	0	0	0	k__Bacteria; p__Proteobacteria; c__Alphaproteobacteria; o__Rhodobacterales; f__Rhodobacteraceae; g__; s__
344557	GACTACCAGGGTATCTAATCCTGTTTGCTCCCCACGCTTTCGCACCTCAGCGTCAGTATCAATCCAGGAAGCCGCCTTCGCCACTGATGTTCTTTCCGATATCTACGCATTTCACCGCTACACCGGGAATTCCACTTCCCTCTATCGAACTCAAG	0	0	0	1	k__Bacteria; p__Proteobacteria; c__Gammaproteobacteria; o__Legionellales; f__; g__; s__
332835	GACTACCAGGGTATCTAATCCTGTTTGCTCCCCACGCTTTCGTGCATGAGCGTCAGTGTTATCCCAGGAGGCTGCCTTCGCCATAGGTGTTCCTCCGCATATCTACGCATTTCACTGCTACACGCGGAATTCCATCCCCCTCTACCGTACTCTAGCCCCACAGTCACAGATGCAGTTCCCAGGTTGAGCCCGGGGATTTCACATCTGTCTTATGGAACCGCCTGCGCACGCTTTACGCCCAGAAATTCCG	0	0	1	0	k__Bacteria; p__Proteobacteria; c__Betaproteobacteria; o__Burkholderiales; f__Comamonadaceae; g__; s__
95964	GACTACCAGGTATCTAATCCTGTTTGCTCCCCACGCTTTCGTGCATGAGCGTCAGTGCAGGCCCAGGGGATTGCCTTCGCCATCGGTGTTCCTCCGCATATCTACGCATTTCACTGCTACACGCGGAATTCCATCCCCCTCTGCCGCACTCGAGCGATGCAGTCACAAATGCAGTTCCCAGGTTGAGCCCGGGGATTTCACATCTGTCTTGCAAAGCCGCCTGCGCACGCTTTACGCCCAGTAATTCCGAT	0	0	0	138	k__Bacteria; p__Proteobacteria; c__Betaproteobacteria; o__Rhodocyclales; f__Rhodocyclaceae; g__; s__
239611	GACTACCAGGGTATCTAATCCTGTTTGCTCCCCACGCTTTCGCACCTCAGCGTCAGTATCAGTCCAGTGAGTCGCCTTCGCCACTGATGTTCCTTCCTATATCTACGCATTTCACCGCTACACAGGAAATTCCACTCACCTCTACTGTACTCTAGTCAGACAGTTCTGGATGCAATTCCCAGGTTGAGCCCAGGGCTTTCACATCCAGCTTATCAAACCGCCTACGCGCGCTTTACGCCCAGTAATTCCGA	600	0	0	1	k__Bacteria; p__Proteobacteria; c__Gammaproteobacteria; o__Alteromonadales; f__Alteromonadaceae; g__ZD0117; s__
4065042	GACTACCAGGGTATCTAATCCTGTTTGCTCCCCACGCTTTCGCACCTCAGCGTCAGTTCCGGACCAGTGAGCCGCCTTCGCCACTGGTGTTCTTCCTAATATCTACGAATTCCACCTCTACACTAGGAGTTCCACTCACCTCTTCCGGACTCGAGATTGCCAGTATCAAAGGCAGTCCTGGAGTTGAGCTCCAGGATTTCACCCCTGACTTAACAATCCGCCTACGTGCGCTTTACGCCCAGTAAATCCGA	0	0	6	0	k__Bacteria; p__Proteobacteria; c__Alphaproteobacteria; o__Rhizobiales; f__; g__; s__
217201	GACTACAGGGGTATCTAATCCTGTTTGCTCCCCACGCTTTCGAGTCTTAGCGTCAGAAACCGCCCAGATAGCCGCCTTCGCCACTGGTGTTCTTCCCAATCTCTACGCATTTCACCACTACACTGGGAATTCCACTATCCTCTCCGGTACTCTAGTCGCTCAGTCCTGAATGCATTTCTTGAGTTGAGCTCAAGGCTTTCACATCCAACTTGAACAACCACCTACACTCGCTTTACGCCCAGTAATTCCG	0	0	1	0	k__Bacteria; p__Proteobacteria; c__Alphaproteobacteria; o__Rhodospirillales; f__Rhodospirillaceae; g__; s__
1105682	GCTAGTTGGTGGAGTAATAGCCTACCAAGGCGACGATCCGTAGCTGGTCTGAGAGGATGATCAGCCACACTGGGACTGAGACACGGCCCAGACTCCTACGGGAGGCAGCAGTGGGGAATTTTGGACAATGGGGGCAACCCTGATCCAGCCATGCCGCGTGTGTGAAGAAGGCCTTCGGGTTGTAAAGCTCTTTCGGCCGGGAAGAAA	1	0	1	1	k__Bacteria; p__Proteobacteria; c__Betaproteobacteria; o__Thiobacterales; f__Thiobacteraceae; g__; s__
550826	GACTACCAGGGTATCTAATCCTGTTTGCTCCCCACACTTTAGCACCTCAGCGTCAGTATCGAGCCAGTGAGCCGCCTTCGCCACTGGTGTTCCTCCGAATATCTACGAATTTCACCTCTACACTCGGAATTCCACTCACCTCTCTCGAACTCAAGACTAGCAGTATCAAAGGCAGTTCCAGGGTTGAGCCCTGGGATTTCA	1	0	0	0	k__Bacteria; p__Proteobacteria; c__Alphaproteobacteria; o__Rhodobacterales; f__Rhodobacteraceae; g__; s__
4350556	GTAGTTGGTGGAGTAATAGCCTACCAAGGCGACGATCTGTAGCTGGTCTGAGAGGACGACCAGCCACACTGGAACTGAGACACGGCCCAGACTCCTACGGGAGGCAGCAGTGGGGAATATTGGACAATGGGCGCAAGCCTGATCCAGCAATGCCGCGTGGGTGAAGAAGGCCTTCGGGTTGTAAAGCCCTTTTGTACGGGAAGAAATCCTGTCGGTTAATACCCGACGGGGATGACGGTACCGTAAGAATA	0	0	3	3	k__Bacteria; p__Proteobacteria; c__Gammaproteobacteria; o__Xanthomonadales; f__Xanthomonadaceae; g__; s__
379908	CCTACGGGGGGCAGCAGTGGGGAATATTGGACAATGGGGGCAACCCTGATCCAGCAATGCCGCGTGTGTGAAGAAGGCCTTTTGGTTGTAAAGCACTTTAAGCAGGGAGGAGAGGCTAAGGGTTAATACCCATTAGATTAGACGTTACCTGCAGAATAAGCACCGGCTAACTCCGTGCCAGCAGCCGCGGTAATACAGAGGGTGCGAGCGTTAATCGGAATTACTGGGCGTAAAGCGAGTGCAGG	0	0	1	0	k__Bacteria; p__Proteobacteria; c__Gammaproteobacteria; o__Pseudomonadales; f__Moraxellaceae; g__Enhydrobacter; s__
4331744	GACTACCAGGGTATCTAATCCTGTTTGCTCCCCACGCTTTCGCACCTCAGCGTCAGTACCGGGCCAGTGAGCCGCCTTCGCCACTGGTGTTCTTGCGAATATCTACGAATTTCACCTCTACACTCGCAGTTCCACCCACCTCTCCCGGACTCGAGCTTCCCAGTATCAAAGGCAGTTCTGGAGTTGAGCTCCAGGATTTCACCCCTGACTTAAGAAGCCGCCTACGTGCGCTTTACGCCCAGTGATTCCG	0	0	1	0	k__Bacteria; p__Proteobacteria; c__Alphaproteobacteria; o__Rhizobiales; f__Hyphomicrobiaceae; g__; s__
1135894	GTAGTGGTGGAGTAATAGCCTACCAAGGCTGCGATCGGTAGCTGGTCTGAGAGGACGATCAGCCACACTGGGACTGAGACACGGCCCAGACTCCTACGGGAGGCAGCAGTGGGGAATATTGGACAATGGGCGCAAGCCTGATCCAGCAATGCCGCGTGGGTGAAGAAGGTCTTCGGATTGTAAAGCCCTTTCGACAGGGACGATGATGACGGTACCTGTAGAAGAAGCCCCGGCTAACTTCGTGCCAGCAG	0	0	8	0	k__Bacteria; p__Proteobacteria; c__Alphaproteobacteria; o__Rhodospirillales; f__Acetobacteraceae; g__; s__
1889748	CCTACGGGTGGCTGCAGTAGGGAATCTTCCGCAATGGACGAAAGCCTGACGGAGCAACGCCGCGTGAGTGATGAAGGTTTTCGGATCGTAAAACTCTGTTGTTAGGGAAGAACAAGTACCGTTCGAATAGGGCGGTACCTTGACGGTACCTAACCAGAAAGCCACGGCTAACTACGTGCCAGCAGCCGCGGTAATACGTAGGTGGCAAGCGTTGTCCGGAATTATTGGGCGTAAAGCGCGCGCAGGCGGTT	0	1	0	1	k__Bacteria; p__Firmicutes; c__Bacilli; o__Bacillales; f__Bacillaceae; g__; s__
588210	GCTAGTTGGTGGAGTAATAGCCTACCAAGGCGACGATCCATAGCTGGTCTGAGAGGATGATCAGCCACACTGGGACTGAGACACGGCCCAGACTTCTACGGGCGGCAGCAGTGGGGAATATTGGACAAT	1	0	0	0	k__Bacteria; p__Proteobacteria; c__Gammaproteobacteria; o__Oceanospirillales; f__Oceanospirillaceae; g__; s__
174974	GACTACCAGGGTATCTAATCCTGTTTGCTCCCCATGCTTTCGTGCCTCAGTGTCAGTATCAGTCCAGAAAGCCGCCTTCGCCACTGGTGTTCCCCCAAATATCGACGCATTTCACCGCTACACTTGGAATTCCGCTTCC	0	0	0	1	k__Bacteria; p__Firmicutes; c__Clostridia; o__Clostridiales; f__Lachnospiraceae; g__Lachnospira; s__
209577	GACTACCAGGGTATCTAATCCTGTTTGATCCCCACGCTTTCGCGCTACAGCGTCAGTAACGAGCCAGTGAGCCGCCTTCGCCACCGGTGTTCTTCCCAATATCTACGAATTCCACCTCTACACTGGGAATTCCACTCACCTCTCTCGTCCTCAAAGC	0	0	0	1	k__Bacteria; p__Proteobacteria; c__Alphaproteobacteria; o__; f__; g__; s__
199962	GACTACCGGGTATCTAATCCTGTTTGCTCCCCACGCTTTCGCACCTCAGCGTCAATACTTGTCCAGTCAGTCGCCTTCGCCACTGGTGTTCTTCCGAATATCTACGAATTTCACCTCTACACTCGGAATTCCACTGACCTCTCCAAGATTCTAGCGATCTAGTTTCAAAGGCAGTTCCGGGGTTGAGCCCCGGGCTTTCACCTCTGACTTGAATCGCCGCCTACGTGCGCTTTACGCCCAGTAATTCCGAA	0	0	0	97	k__Bacteria; p__Proteobacteria; c__Alphaproteobacteria; o__Sphingomonadales; f__Sphingomonadaceae; g__Novosphingobium; s__
817523	GCTAGTTGGTGGAGTAATAGCCTACCAAGGCAACGATCCGTAGCTGGTCTGAGAGGACGATCAGCCACACTGGGACTGAGACACGGCCCAGACTCCTACGGGAGGCAGCAGTGGGGAATATTGGACAATGGGGGCAACCCTGATCCAGCAATGCCGCGTGAGTGATGAAGGCCTTAGGGTTGTAAAGCTCTTTTACCCGGGATGATAATGACAGTACCGGGA	0	0	0	1	k__Bacteria; p__Proteobacteria; c__Alphaproteobacteria; o__Rhizobiales; f__Beijerinckiaceae; g__; s__
2912147	GCTAGTTGGTGGAGTAATAGCCTACCAAGGCAAAGATGTATAGCTGGTCTGAGAGGATGATCAGCCACACTGGAACTGAGACACGGTCCAGACTCCTACGGGAGGCAGCAGTGAGGAATATTGGACAATGGGCGAAAGCCTGATCCAGCCACGCCGCGTGAGTGATGAAGGCTTTAGG	0	0	0	2	k__Bacteria; p__Proteobacteria; c__Alphaproteobacteria; o__; f__; g__; s__
573545	GACTACCAGGGTATCTAATCCTGTTTGCTCCCCACGCTTTCGCACCTCAGCGTCAGTAATGGACCAGTGTGCCGCCTTCGCCACTGGTGTTCCTCCGAATATCTACGAATTTCACCTCTACACTCGGAATTCCACTCACCTCTTCCATACTCAAGATACCCAGTATCAAAGGCAGTTCCAGAGTTGAGCTCTGGGATTTCACCCCTGACTTAAATATCCGCCTACGTGCGCTTTACGCCCAGTAATTCCGA	0	0	9	0	k__Bacteria; p__Proteobacteria; c__Alphaproteobacteria; o__Rhizobiales; f__Rhizobiaceae; g__; s__
4461167	GCTAGTTGGTGGAGTAATAGCCTACCAAGGCGACGATCCTTAGCTGGTCTGAGAGGATGATCAGCCACATTGGGACTGAGACACGGCCCAAACTCCTACGGGAGGCAGCAGTGGGGAATATTGGACAATGGGCGCAAGCCTGATCCAGCCATGCCGCGTGAGTGATGAAGGTCTTAGGATTGTAAAGCTCTTTCACCGGTGAAGATAATGACGGTAACCGGAGAAGAAGCCCCGGCTAACTTCGTGCCAGC	0	0	5	0	k__Bacteria; p__Proteobacteria; c__Alphaproteobacteria; o__Rhizobiales; f__; g__; s__
304039	GCTAGTTGGTGGAGTAATAGCCTACCAAGGCGACGATCCATAGCTGGTCTGAGAGGATGATCAGCCACACTGGGACTGAGAAACGGCCCAGACTCCTACGGGAGGCAGCAGTGGGGAATATTGGACAATGTGCGCAAGCCTGATCCAGCCATGCCGCGT	0	0	1	0	k__Bacteria; p__Proteobacteria; c__Gammaproteobacteria; o__[Marinicellales]; f__[Marinicellaceae]; g__; s__
279084	GCTAGTTGGTGGAGTAATAGCCTACCAAGGCAACGATCCGTAGCTGATCTGAGAGGATGATCAGCCACACTGGGACTGAGACACGGCCCAGACTCCTACGGGAGGCAGCAGTGGGGAATCTTGGACAATGGGCGCAAGCCTGATCCAGCCATGCCGCGTGAGTGAAGAAGGCCTTCGGGTTGTAAAGCTCTTTTGTCAGGGACGATAATGACGGTACCTGAAGAATAAGCCCCGGCAAACTTCGTGCCAGC	0	0	0	278	k__Bacteria; p__Proteobacteria; c__Alphaproteobacteria; o__Rhizobiales; f__; g__; s__
338016	GCTAGTTGGTGGAGTAATAGCCTACCAAGGCCAAGACGGGTAGCGGGTGTGAGAGCATGACCCGCCGCATCGGGACTGAGACACTGCCCGGACTCCTACGGGAGGCTGCAGTAACGAATATTCCGCAATGCACGAAAGTGTGACGGAGCAATGCCGCGTGGAGGATAAGCCCCGTGGGGTGTAAACTCCTGTCAGGGTATAGGAATAAATGACCAAACCCAAAGGAAGGACCGGCTAACTCTGTGCCAGCA	5	0	0	0	k__Bacteria; p__Planctomycetes; c__Phycisphaerae; o__Phycisphaerales; f__Phycisphaeraceae; g__; s__
1095353	GCTAGTGGTGGAGTAATAGCCTACCAAGGCGACGATCCATAGCTGGTCTGAGAGGATGATCAGCCACACTGGGACTGAGACACGGCCCAGACTCCTACGGGAGGCAGCAGTGGGGAATATTGGACAATGGGGGCAACCCTGATCCAGCCATGCCGCGTGAGTGATGAA	4	0	1	0	k__Bacteria; p__Proteobacteria; c__Gammaproteobacteria; o__Chromatiales; f__; g__; s__
98860	GCTAGTTGGTGGAGTAATAGCCTACCAAGGCGACGATCAGTAGCTGGTCTGAGAGGACGATCAGCCACACTGGGACTGAGACACGGCCCAGACTCCTACGGGAGGCTGCAGTGGGGAATTTTGGACAATGGGCGCAAGCCTGATCCAGCAATGCCGCGTGTGCGACGAAGGCCTTCGGGTTGCAAAGCACTT	0	0	3	0	k__Bacteria; p__Proteobacteria; c__Gammaproteobacteria; o__Alteromonadales; f__; g__; s__
557908	GACTACCAGGGTATCTAATCCTGTTTGCTCCCCACGCTTTCGCACCTCAGCGTCAGTACCGGACCAGTGGGCCGCCTTCGCCACTGGTGTTCCTCCGAATATCTACGAATTTCACCTCTACACTCGGAATTCCACTCACCTCTTCCGGACTCGAGATTGCCAGTATGAAAGGCAGTTCCAGGGTTGAGCCCTGGGATTTCACCCCTCACTTAACAATCCGCCTACGTGCGCTTTACGCCCAGTAATTCCGA	0	0	19	14	k__Bacteria; p__Proteobacteria; c__Alphaproteobacteria; o__Rhizobiales; f__Phyllobacteriaceae; g__; s__
580563	GACTACCAGGTATCTAATCCTGTTTGCTCCCCACGCTTTCGCACCTCAGTGTCAGTATCAGTCCAGGTGGTCGCCTTCGCCACTGGTGTTCCTTCCTATATCTACGCATTTCACCGCTACACAGGAAATTCCACCACCCTCTACCGTACTCTAGCTCAGTAGTTTTGGATGCAATTCCCAGGTTGAGCCCGGGGCTTTCACATCCAACTTGCTGAACCACCTACGCGCGCTTTACGCCCAGTAATTCCGAT	0	0	19	0	k__Bacteria; p__Proteobacteria; c__Gammaproteobacteria; o__Pseudomonadales; f__Pseudomonadaceae; g__; s__
835332	GACTACCAGGGTATCTAATCCTGTTTGCTACCCACGCTTTCGCGCCTCAGCGTCAGATAATGCCCAGTTTGCTGCCTTCGCCATGGGTGTTCCTCCTGATATCAACACATTTCACCGTTACACCAGGAATTCCACAAACCTCTGCATTCCTCAAGTCTGCCAGTATGCGAAGCAGTTTCCGGGTTGA	0	0	0	1	k__Bacteria; p__Armatimonadetes; c__[Fimbriimonadia]; o__[Fimbriimonadales]; f__[Fimbriimonadaceae]; g__; s__
4378776	GCTAGTTGGTGGAGTAATAGCCTACCAAGGCGACGATCCATAGCTGGTCTGAGAGGATGATCAGCCACACTGGGACTGAGACACGGCCCAGACTCCTACGGGAGGCAGCAGTGGGGAATATTGGACAATGGGCGCAAGCCTGATCCAGCCATGCCGCGTGAGTGATGAAGGCCTTAGGGTTGTAAAGCTCTTTCAGTGGGGACGATAATGACGGTACCCACAGAAGAAGCCCCGGCTAACTTCGTGCCAGC	0	1	2140	0	k__Bacteria; p__Proteobacteria; c__Alphaproteobacteria; o__Rhizobiales; f__Hyphomicrobiaceae; g__Devosia; s__
4382172	GTAGTTGGTGGAGTAATAGCCTACCAAGCCGATGACGGGTAGCTGGTCTGAGAGGATGATCAGCCACACTGGAACTGAAACACGGTCCAGACTCCTACGGGAGGCAGCAGTGGGGAATCTTGCGCAATGGACGAAAGTCTGACGCAGCCACGCCGCGTGAGTGAAGAAGGCCTTCGGGTTGTAAAGCTCTGTCGGGAGG	0	0	1	0	k__Bacteria; p__Proteobacteria; c__Deltaproteobacteria; o__MIZ46; f__; g__; s__
1146660	GACTACCAGGGTATCTAATCCTGTTTGCTCCCCACACTTTCGCACCTCAGCGTCAGTATCGAGCCAGTGAGCCGCCTTCGCCACTGGTGTTCCTCCGAATATCTACGAATTTCACCTCTACACTCGGAATTCCACTCACCTCTCTCGAACTCTAGACCGATAGTTTTGGAGGCAGTTCCGGGGTTGAGCCCCGGGATTTCACCCCTAACTTATCAATCCGCCTACGTGCGCTTTACGCCCAGTGATTCCGA	34	0	0	0	k__Bacteria; p__Proteobacteria; c__Alphaproteobacteria; o__Rhodobacterales; f__Rhodobacteraceae; g__; s__
593575	GACTACCAGGTATCTAATCCTGTTTGCTCCCCACGCTTTCGCACCTCAGCGTCAGTATCGAGCCAGTGAGCCGCCTTCGCCACTGGTGTTCCTCCGAATATCTACGAATTTCACCTCTACACTCGGAATTCCACTCACCTCTCTCGAACTCAAGACACCCAGTATCAAAGGCAGTTCCGGGGTTGAGCCCCGGGATTTCACCCCTGACTTAAATGTCCGCCTACGTGCGCTTTACGCCCAGTAATTCCGAA	1	0	18	4	k__Bacteria; p__Proteobacteria; c__Alphaproteobacteria; o__Rhodobacterales; f__Rhodobacteraceae; g__; s__
4335717	GCTAGTTGGTGGAGTAATAGCCTACCAAGGCGACGATCCATAGCTGTTCTGAGAGGATGATCAGCCACACTGGGACTGAGACACGGCACAGACTCCTACGGGAGGCAGCAGTGGGGAATATTGGACA	3	0	0	0	k__Bacteria; p__Proteobacteria; c__Gammaproteobacteria; o__Legionellales; f__Coxiellaceae; g__; s__
2479454	GCTAGTTGGTGGAGTAATAGCCTACCAAGGCAACGATCTATAGCTGGTCTGAGAGGATGATCAGCCACACTGGGACTGAGACACGGCCCAGACTCCTACGGGAGGCAGCAGTGGGGAATCTTGGACAATGGGGGCAACCCTGATCCAGCCATGCCGCGTGAGTGAAGAAGGCCTTAGGGTCGTAAAGCTCTTTCGCCAGGGACGA	1	0	1	0	k__Bacteria; p__Proteobacteria; c__Alphaproteobacteria; o__Rhodospirillales; f__Rhodospirillaceae; g__; s__
750263	GACTACCAGGGTATCTAATCCTGTTTGCTCCCCACGCTCTCGCACCTCAGCGTCAGTATCGGACCAGTGAGCCGCCTTCGCCACTGGTGTTCTTCCCAATATCTACGAATTTCACCTCTACACTGGGAATTCCACTCACCTCTTCCGATCTCTAGATCGCCAGTATCAAAGGCAGTTCCGGAGTTGAGCTCCGGGATTTCACCCCTGACTTAACGACCCGCCTACGTGCGCTTTACGCCCAGTAATTCCGA	0	0	151	1	k__Bacteria; p__Proteobacteria; c__Alphaproteobacteria; o__Rhizobiales; f__; g__; s__
266032	GACTACCAGGGTATCTAATCCTGTTTGCTCCCCACGCTTTCGCACCTCAGCGTCAGTATCGAGCCAGTGAGCCGCCTTCGCCACTGGTGTTCCTCCGAATATCTACGAATTTCACCTCTACACTCGGAATTCCACTCCCCTCTCTCGACCTCAAG	3	0	5	3	k__Bacteria; p__Proteobacteria; c__Alphaproteobacteria; o__Rhizobiales; f__; g__; s__
577657	GACTACCAGGGTATCTAATCCTGTTTGCTCCCCACGCTTTCGTGCATGAGCGTCAGTGCAGGCCCAGGGGATTGCCTTCGCCATCGGTGTTCCTCCGCATATCTACGCATTTCACTGCTACACGCGGAATTCCATCCCCCTCTGCCGCACTCTAGCCATGCAGTCACAAATGCAGTTCCCAGGTTGAGCCCGGGGATTTCAC	0	0	2	53	k__Bacteria; p__Proteobacteria; c__Betaproteobacteria; o__Burkholderiales; f__Comamonadaceae; g__; s__
558858	GACTACCAGGGTATCTAATCCTGTTTGCTCCCCTGGCTTTCGCGCCTCAGCGTCAGAAAAGGACCAGCAATGCGCTTTCGCCACCGGCGTTCCTGTCGATATCAACGCATTTCACCGCTCCACCGACAGTTCCCATTGCCCCTTCCTTCCTCGAGCCGCAGTGGTATCAAGGGCAGTTCTCCAGTTAAGCTGGAGGATTTCACCCGTGACCCGCTCGGCCGCCTACGCGCCCTTTAAGCCCAGTGATTCCG	0	0	0	426	k__Bacteria; p__Planctomycetes; c__Planctomycetia; o__Gemmatales; f__Gemmataceae; g__; s__
310462	GACTACCAGGGTACTAATCCTGTTTGCTCCCCTGGCTTTCGTGCCTCAGCGTCAGGTGTTGTCCAGAGACTCGCCTTCGCCACTGGTGTTCCTCTCGAGATCTACGCATTTCACTGCTACACCGAGAATTCCAGTCTCCCCTCCAACCCTCTAGCAGGATAGTATTCAAGGCAGTTTCCGGGTTGAGCCCGGCGCTTTCACCTCAAACTTACCCCACCGCCTACGCACCCTTTACGCCCAGTAAATCCGAA	0	0	0	2	k__Bacteria; p__Verrucomicrobia; c__[Pedosphaerae]; o__[Pedosphaerales]; f__R4-41B; g__; s__
542475	GACTACCAGGGTATCTAATCCTGTTTGCTCCCCACGCTTTCGCGCCTCAGCGTCAGTAATGGTCCAGTTGGCCGCCTTCGCCACCGGTGTTCTTGCGAATATCTACGAATTTCACCTCTACACTCGCAGTTCCACCAACCTCTACCATACTCAAGCGTCCCAGTATCGAAGGCCATTCTGTGGTTGAGCCACAGGCTTTCACCCCCGACTTAAAACGCCGCCTACGCGCCCTTTACGCCCAGTGATTCCG	0	0	366	0	k__Bacteria; p__Proteobacteria; c__Alphaproteobacteria; o__Rhizobiales; f__Methylobacteriaceae; g__Methylobacterium; s__mesophilicum
220686	GCTAGTTGGTGGAGTAATAGCCCACCGAGGCGACGATCCATAGCTGGTCTGAGAGGATGATCAGCCACACTGGGACTGAGACACGGCCCAGACTCCTACGGGAGGCAGCAGTGGGGAATATTGGACAATGGGGGCAACCCTGATCCAGCCATGCCGCGTG	1	0	0	2	k__Bacteria; p__Proteobacteria; c__Betaproteobacteria; o__Rhodocyclales; f__Rhodocyclaceae; g__; s__
204919	GCTTGGTGGAGTAATAGCCTACCAAGGCGACGATCAGTAGCTGGTCTGAGAGGATGATCAGCCACACTGGGACTGAGACACGGCCCAGACTCCTACGGGAGGCAGCAGTGGGGAATATTGGACAATGGGCGCAAGCCTGATCCAGCCATGCCGCGTGAGTGATGAAGGCCCTAGGGTTGTAAAGCTCTTTCGGCGGGGGCGATAATGACGGTACCCGCAGAAGAAGCCCCGG	0	0	3	0	k__Bacteria; p__Proteobacteria; c__Alphaproteobacteria; o__Rhizobiales; f__Hyphomicrobiaceae; g__Rhodoplanes; s__
241957	GCTAGTTGGTGGAGTAATAGCCTACCAAGGCAATGACGGGTACGGGGTGTGAGAGCATGCCCCCGCTCACTGGGACTGAGACACTGCCCAGACACCTACGGGTGGCTGCAGTCGAGAATCTTCGGCAATGGGCGCAAGCCTGACCGAGCGATGCCGCGTGCGGGATGAAGGCCTTCGGGTTGTAAACCGCTG	0	0	1	0	k__Bacteria; p__Planctomycetes; c__Planctomycetia; o__Pirellulales; f__Pirellulaceae; g__; s__
204859	GCTAGTTGGTGGAGTAATAGCCTACCAAGGCAACGATCCGTAGCTGGTCTGAGAGGACGATCAGCCACACTGGGACTGAGACACGGCCCAGACTCCTACGGGAGGCAGCAGTGGGGAATATTGGACAATGGGGGCAACCCTGATCCAGCAATGCCGCGTGTGTGAAGAAGGCCTTCGGGTTGTAAAGCACTTTTGGTGGGG	1	0	10	189	k__Bacteria; p__Proteobacteria; c__Gammaproteobacteria; o__HOC36; f__; g__; s__
276678	GACTACCAGGGTATCTAATCCTGTTTGCTCCCCACGCTTTCGTGCATGAGCGTCAGTACAGGTCCAGGGGATTGCCTTCGCCATCGGCGTTCCTCCGCATATCTACGCATTTCACTGCTACACGCGGAATTCCATCCCCCTCTACCGTACTCTAGCTATACAGTCACAAATGCAGGTCCCAGGTTGAGCCCGGGGATTTCACATCTGTCTTATATAACCGCCTGCGCACGCTTTACGCCCAGTAATTCCGA	0	0	0	1	k__Bacteria; p__Proteobacteria; c__Betaproteobacteria; o__Burkholderiales; f__Comamonadaceae; g__Acidovorax; s__defluvii
4470402	GACTACCAGGGTATCTAATCCTGTTTGCTCCCCACGCTTTCGTGCCTCAGCGTCAATAATCGTCCAGGAAGGCGCCTTCGCCTCTGGTGTTCCATCTCATATCTACGGATTTTACCCCTACATGAGATATTCCCCTTCCCTCTCCGACATTCAAGACTTGCAGTTTCAGGCGCAATTTCGAGGTTAAGCCCCGAGATTTCACACCTGACTTGCGAATCCGCCTGCGCACGCTTTACGCCCAATAAATCCGA	0	0	833	1	k__Bacteria; p__Proteobacteria; c__Deltaproteobacteria; o__Bdellovibrionales; f__Bacteriovoracaceae; g__; s__
579018	ACTAGTTGGTGGAGTAATAGCCTACCAAGGCTTCGATCAGTAGCTGGTCTGAGAGGACGACCAGCCACACTGGAACTGAGACACGGTCCAGACTCCTACGGGAGGCAGCAGTGGGGAATTTTGGACAATGGGCGCAAGCCTGATCCAGCCATTCCGCGTGAGTGAAGAAGGCCTTCGGGTTGTAAAGCTCTTTCGCAAGGGAAGAAAACTTACTTTCTAATAAAGAGTGAGGCTGACGGTACCTTGATAA	0	0	3	0	k__Bacteria; p__Proteobacteria; c__Betaproteobacteria; o__Methylophilales; f__Methylophilaceae; g__Methylotenera; s__mobilis
572218	GCTAGTTGGTGGAGTAATAGCCTGCCAAGCCGACGATCCATAGCTGGTTTGAGAGGATGATCAGCCACACTGGGACTGAGACACGGCCCAGACTCCTACGGGAGGCAGCAGTGGGGAATCTTAGACAATGGGGGACACTCTGATC	0	0	3	0	k__Bacteria; p__Proteobacteria; c__Alphaproteobacteria; o__Rhodobacterales; f__Rhodobacteraceae; g__; s__
886329	GCTAGTTGGTGGAGTAATAGCCTACCAAGGCTACGATCGATAGCCGGCCTGAGAGGGCACACGGCCACATTGGCACTGAAACACGGGCCAGACTCCTACGGGAGGCAGCAGTGGGGAATCTTGCACAATGGGGGAAACCCTGATGCAGCGACGCCGCGTGAGTGATGAAGCCCTTCGGGGTGTAAAGCTCTTTCGGCAGGGACGATAATGACGGTACC	0	0	0	12	k__Bacteria; p__Acidobacteria; c__Solibacteres; o__Solibacterales; f__Solibacteraceae; g__Candidatus Solibacter; s__
135577	GCTAGTTGGTGGAGTAATAGCCTACCAAGGCGACGATCAGTAGCCGGACTGAGAGGTCGAACGGCCACATTGGGACTGAGACACGGCCCAGACTCCTACGGGAGGCAGCAGTGGGGAATATTGCGCAATGGGGGAAACCCTGACGCAGCGATGCCGCGTGTAGGATGA	0	0	1	0	k__Bacteria; p__Firmicutes; c__Clostridia; o__Clostridiales; f__Ruminococcaceae; g__; s__
305420	ACTACCAGGGTATCTAATCCTGTTTGCTCCCCACGCTTTCGCACCTCAGCGTCAGTAATGGACCAGTGAGCCGCCTTCGCCACTGGTGTTCTTCCGAATATCTACGAATTTCACCTCTACACTCGGAGTTCCACTCACCTCTCTCACACTCAAGACATCCAGTATCAAAGGCAGTTCCGAGGTTGAGCCTCGGGATTTCACCCCTGACTTAAATGTCCGCCTACGCTCCCTTTACGCCCAGTA	0	0	1	0	k__Bacteria; p__Proteobacteria; c__Alphaproteobacteria; o__Caulobacterales; f__Caulobacteraceae; g__Phenylobacterium; s__
587929	GACTACCAGGGTATCTAAATCCTGTTTGCTCCCCACGCTTTCGCGTCTGAGCGTCAGTACACGTCCAGAAGGGCGCCTTCGCCACTGGTGTTCCTCCCGATCTCTACGAATTTCACCTCTACACCGGGAATTCTCCCTTCCTCTCCGGTACTCAAGTCCGGCAGTTTCCAATGCACTTCCCGGGTTAAGCCCGGGGCTTTCACATCAGACTTACCAAACCGCCTGCACGCGCTTTACGCCCAGTAATTCCG	0	0	1	0	k__Bacteria; p__Proteobacteria; c__Deltaproteobacteria; o__Syntrophobacterales; f__Syntrophobacteraceae; g__; s__
223000	GACTACCAGGGTATCTAATCCTGTTTGCTCCCCACGCTTTCGCGCCTCAGCGTCAGTTACTGTCCAGAAAGCCGCCTTCGCCACTGGTGTTCCTCCTAATATCTACGCATTTCACCGCTACACTCGGAATTCCGCTTTCCTCTCCAGCACTCAAGAGATACAGTTTCAGATGCAGCGCTGGGGTTGAGCCCCAGAATTTCACATCTGACTTGCTTCCCCGCCTACACGCCCTTTACACCCAGTAATTCCG	0	0	2	0	k__Bacteria; p__Firmicutes; c__Clostridia; o__Clostridiales; f__Clostridiaceae; g__Clostridium; s__
150582	GCTAGTTGGTGGAGTAATAGCCTACCAAGGCGACGATCCATAGCTGGTCTGAGAGGATGATCAGCCACACTGGGACTGAGACACGGCCCAGACTCCTACGGGAGGCAGCAGTGGGGAATATTGGACAATGGGAGCAAGCCTGATCCAGCCATGCCGCGTGAGTGATGAATGCCTTAGGGTTGTAAAGCTCTTTCAGTGGGGACGATAATGACGGTACACACAGAAGAAGCCACGGCTAACTTCGTGCC	0	0	2	0	k__Bacteria; p__Proteobacteria; c__Alphaproteobacteria; o__; f__; g__; s__
1106769	GCTAGTTGGTGGAGTAATAGCCTACCAAGGCGACGATCCACAGCTGGTCTGAGAGGATGATCAGCCACACTGGGACTGAGACACGGCCCAGACTCCTACGGGAGGCAGCAGTGGGGACTATTGGACAATGGGGGCAACC	1	0	0	0	k__Bacteria; p__Proteobacteria; c__Gammaproteobacteria; o__Thiohalorhabdales; f__; g__; s__
208141	GCTAGTTGGTGGAGTAATAGCCTACCAAGGCGACGATCTGTAGCTGGTCTGAGAGGACGACCAGCCACACTGGGACTGAGACACGGCCCAGACTCCTACGGGAGGCAGCAGTGGGGAATTTTGGACAATGGGGGCAACCCTGATCCAGCAACGCCGCGTGTGTGAAGAAGGCCTTCGG	1	0	4	1	k__Bacteria; p__Proteobacteria; c__Betaproteobacteria; o__Burkholderiales; f__Burkholderiaceae; g__; s__
4427791	GGACTACCAGGGTATCTAATCCTGTTTGCTACCCTAGCTTTCGTGCCTCAGCGTCAGAAGAGATCCAGTGAGCCGCTTTCGCCACCGGTGTTCCTTAGGATATCAACGCATTTCACCGCTCCACCCTAAGTTCCGCTCACCTCTATCTCCCTCAAGCACGGCAGTATTGAGCGCAGTTCCTCGGTTGAGCCGAGGGATTTCACACCCAACTTTCCGCGCCGCCTACGCACCCTTTAAGCCCAGTAATTCCG	0	0	3	0	k__Bacteria; p__Planctomycetes; c__Planctomycetia; o__Pirellulales; f__Pirellulaceae; g__; s__
114732	GCTAGTTGGTGGAGTAATAGCCTGCCAAGGCGACGATCCGTAGCTGGTCTTAGAGGATGATCAGCCACACTGGGACTGAGACACGGCCCAGACTCCTACGGGAGGCAGCAGTGGGGAATATTGGACAATGGGCGCAAGCCTGATCCAGCCATGCCGCGTGAGTGATGAAGGCCTTAGGGTTGTAAAGCTCTTTCAGGAGGGAAGATAATGACGGTACCTACAGAAGAAGCCACGGCTAACTTCGGGCCAGA	2	0	7	0	k__Bacteria; p__Proteobacteria; c__Alphaproteobacteria; o__Rhizobiales; f__Methylocystaceae; g__Pleomorphomonas; s__
536521	GACTACCAGGGTATCTAATCCTGTTTGCTCCCCACGCTTTCGCACCTCAGCGTCAGTATCGAGCCAGTGAGCCGCCTTCGCCACTGGTGTTCCTCCGAATATCTACGAATTTCACCTCTACACTCGGAATTCCACTCACCTCTCTCGACCTCAAGACCAGGAGTTTCAAAGGCAGTTCCAAGGTTGAGCCCTGGGATTTCACCTCTGACTTTCCGGTCCGCCTACGTGCGCTTTACGCCCAGTAATTCCGA	0	2	107	884	k__Bacteria; p__Proteobacteria; c__Alphaproteobacteria; o__Rhodobacterales; f__Rhodobacteraceae; g__Rhodobacter; s__
828419	CCTACGGGAGGCTGCAGTGGGGAATATTGGACAATGGGGGCAACCCTGATCCAGCAATGCCGCGTGTGTGAAGAAGGTCTTCGGATTGTAAAGCACTTTCGACGGGGACGATGATGACGGTACCCGTAGAAGAAGCCCCGGCTAACTTCGTGCCAGCAGCCGCGGTAATACGAAGGGGGCTAGCGTTGCTCGGAACGACTGGGCGTAAAGGGCGCGTAGGCGGTTTGTACAGTCAGGTGTGAAATCCCCGG	0	1	0	0	k__Bacteria; p__Proteobacteria; c__Alphaproteobacteria; o__Rhodospirillales; f__Acetobacteraceae; g__; s__
204877	GACTACCAGGGTATCTAATCCTGTTTGCTCCCCACGCTTTCGTGCATGAGCGTCAATCTTAGCCCAGGGGGCTGCCTTCGCCATCGGTGTTCCTCCACATCTCTACGCATTTCACTGCTACACGTGGAATTCTACCCCCCTCTGCCAGATTCTAGCCATGCAGTCACAAATGCAGTCCCCAGGTTAAGCCCGGGCATTTCACATCTGTCTTACATAACCGCCTGCGCACGCTTTACGCCCA	0	0	1	9	k__Bacteria; p__Proteobacteria; c__Betaproteobacteria; o__Burkholderiales; f__; g__; s__
825134	GACTACCAGGTATCTAATCCTGTTTGCTCCCCACGCTTTCGTGCCTCAGTGTCAGTATCAGTCCAGAAAGCCGCCTTCGCCACTGGTGTTCCTCCAAATATCTACGCATTTCACCGCTACACTTGGAATTCCGCTTTCCTCTCCTGAACTCAAGCCCGATAGTTTCAGGGGCTTACAACGGTTGAGCCGTTGCCTTTGACCCCTGACTTATCAGGCCACCTACGCACCCTTTACGCCCAGTAATTCCGGA	0	0	0	160	k__Bacteria; p__Firmicutes; c__Clostridia; o__Clostridiales; f__Peptostreptococcaceae; g__; s__
277656	GACTACCAGGGTATCTAATCCTGTTTGCTCCCCACGCTTTCGTGCATGAGCGTCAGTACTGGCCCAGGAGGCTGCCTTCGCCATCGGCGTTCCTCCACATCTCTACGCATTTCACTGCTACACGTGGAATTCCACCTCCCTCTGCCGTACTCCAGCCCGCCAGTCACAAGCGCCATTCCCAGGTTAAGCCCGGGGATTTCACACCTGTCTTAGCGAGCCGCCTGCGCACGCTT	0	0	1	0	k__Bacteria; p__Proteobacteria; c__Betaproteobacteria; o__Rhodocyclales; f__Rhodocyclaceae; g__TS34; s__
3845993	GACTACCAGGTATCTAATCCTGTTTGCTCCCCACGCTTTCGCACCTCAGCGTCAGTATCGTGCCAGTGAGCCGCCTTCGCCACTTGTGTTCCTCCGAATATCTACGAATTTCACCTCTACACTCGGAATTCCACTCACCTCTCACGACCTCAAGACAGAAAGTTTCAAAGGCAGTTCCAAGGTTGAGCCCTGGGATTTCACCTCTGACTTCTCCGTCCGCCTACTTGCGCTTTACGCTCAGT	0	0	0	4	k__Bacteria; p__Proteobacteria; c__Alphaproteobacteria; o__Rhodobacterales; f__Rhodobacteraceae; g__; s__
93573	GACTACCGGGTATCTAATCCTGTTTGCTCCCCACGCTTTCGCACCTCAGCGTCAGTTCCGGACCAGTAAGCCGCCTTCGCCACTGGTGTTCTTCCTAATATCTACGAATTCCACCTCTACACTAGGAGTTCCACTTACCTCTTCCGGACTCTAGCTTGCCAGTATCAAAGGCAGTTCCGGAGTTGAGCTCCGGGATTTCACCCCTGACTTAACAAACCGCCTACGTGCGCTTTACGCCCAGTAAATCCGAA	0	0	104	0	k__Bacteria; p__Proteobacteria; c__Alphaproteobacteria; o__Rhizobiales; f__Hyphomicrobiaceae; g__Devosia; s__
4298123	CTAGTTGGTGGAGTAATAGCCTACCAAGGCGACGATCCCTAGCTGGTCTGAGAGGATGATCAGCCACACTGGGACTGAGACACGGCCCAGACTCCTACGGGAGGCAGCAGTGGGGAATATTGGACAATGGGCGCAAGTCTGATCCAGCCATGCCGCGTGAGTGATGAAGGCCTTAGGGTTGTAAAGCTCTTTCAGTGGGGACGATAATGACGGTACCCACAGAAGAAGCCCCGGCTAACTTCGTGCCAGCA	0	0	1	0	k__Bacteria; p__Proteobacteria; c__Alphaproteobacteria; o__Rhizobiales; f__Hyphomicrobiaceae; g__Rhodoplanes; s__
552576	GACTACCAGGGTATCTAATCCTGTTTGCTCCCCACGCTTTCGCGTCTCAGCGTCAGTATCCGTCCAGAGGGCCGCCTTCGCCACCGGTGTTCCTCCTGATATCTACGCATTTCACCGCTACACCAGGAATTCCACCCTCCTCTCCGGTACTCCAGCCTCCCAGTATCCAATGCACTTCCGGGGGTGAGCCCCGGGCTTTCACACCAGACTGAAGAGGCCGCCTACACGCGCTTTACGCCCAGTGATTCCGA	0	0	0	1	k__Bacteria; p__Proteobacteria; c__; o__; f__; g__; s__
3954597	GCTAGTTGGTGGAGTAATAGCCTACCAAGGCAATGACGGGTACGGGGTGTGAGAGCATGCCCCCGCTCACTGGGACTGAGACACTGCCCAGACACCTACGGGTGGCTGCAGTCGAGAATCTTCGGCAATGGGCGCAAGCCTGACCGAGCGATGCCGCGTGCGGGATGAAGGCCTTCGGGTTGTAAACCGCTGTCGTAGGGGAGGAAGGCTCTGTGAAGAGCAGAGTTTGACCGATCCTAGGAGGAAGTGC	0	0	315	0	k__Bacteria; p__Planctomycetes; c__Planctomycetia; o__Pirellulales; f__Pirellulaceae; g__; s__
328340	GCTAGTTGGCGGAGTAATAGCCTAGGAATCTGCCTGGTAGTGGGGGATAACGTTCCGAAAGGAACGCTAATACCGCGTACGTCCTACGGGAGAAAGCAGGGGACCTTCGGGCCTTGCGCTATCAGATGAGCCTAGGGCGGATTAGCTAGTTGGTGAGGTAATGGCTCACCAAGGCGACGATCCGTAACTGGTCTGAGAGGATGATCAGTCACACTGGAACTGAGACACGGTCCAGACTCCTACGGGAGGCA	0	0	2	0	k__Bacteria; p__Proteobacteria; c__Gammaproteobacteria; o__Pseudomonadales; f__Pseudomonadaceae; g__; s__
3110493	GCTAGTTGGTGGAGTAATAGCCCACCAAGGCTTCGATGGGTAGCTGGTCTGAGAGGATGGTCAGCCACACTGGGACTGAGATACGGCCCAGACTCCTACGGGGGGCAGCAGTCTAGAGGCTTCGACAATGCCCGAAAGGGTGATCGAGCGACGCCGCGTGCGGGATGAAGGGCTTCGGCTTGTAAACCGCTTTTCTTTGGGAAGAAGGCCTGCTTCGTGAAAGTGGGATTGACGGTACCAGAGGAATAAGC	0	0	3	0	k__Bacteria; p__BRC1; c__PRR-11; o__; f__; g__; s__
359553	GACTACCAGGGGATCTAATCCTGTTTGCTCCCCACGCTTTCGCGCCTCAGCGTCAGTTACAGACCAAAGAGTAGCCTTCGCCACTGGTGTTCCTCCAAATCTCTACGCATTTCACCGCTACACCTGGAATTCC	0	1	0	0	k__Bacteria; p__Firmicutes; c__Bacilli; o__Bacillales; f__Planococcaceae; g__Lysinibacillus; s__boronitolerans
75649	GACTACCAGGGTATCTAATCCTGTTTGCTCCCCACGCTTTCGCACCTCAGCGTCAGTATCGAGCCAGTGAGCCGCCTTCGCCACTGGTGTTCCTCCGAATATCTACGAATTTCACCTCTACACTCGGAATTCCACTCACCTCTCTCGACCTCAAGAACAGGAGTTTCAAAGGCAGTTCCAAGGTTGAGCCCTGGGATTTCACCTCTGACTTTCTGTTCCGCCTACGTGCGCCTTACGCCCAGTAATTCCGA	0	1	159	30	k__Bacteria; p__Proteobacteria; c__Alphaproteobacteria; o__Rhodobacterales; f__Rhodobacteraceae; g__; s__
4318018	GACTACCAGGGTATCTAATCCTGTTTGCTCCCCACGCTTTCGCACCTCAGCGTCAGTACCGGACCAGTGAGCCGCCTTCGCCACTGGTGTTCTTCCTAATATCTACGAATTCCACCTCTACACTAGGAGTTTCACTCACCTCTTCCGGACTCAAGATCGCCAGTATCGAAGGCAGTTCCGGGGTTGAGCCCCGGGATTTCACCCCCGACTTAAACATCCGCCTACGTGCGCTTTACGCCCAGTAATTCCG	0	0	1	0	k__Bacteria; p__Proteobacteria; c__Alphaproteobacteria; o__Rhizobiales; f__Phyllobacteriaceae; g__Mesorhizobium; s__
1096585	GACTACCAGGGTATCTAATCCTGTTTGCTCCCCACGCTTTCGCGCCTCAGCGTCAGTTATAGACCAAAGAGTCGCCTTCGCCACTGGTGTTCCTCCGAATCTCTACGCATTTCACCGCTACACTCGGAATTCCACTCTCCTCTCC	0	0	1	0	k__Bacteria; p__Firmicutes; c__Bacilli; o__Bacillales; f__Paenibacillaceae; g__Paenibacillus; s__
533002	GCTAGTTGGTGGAGTAATAGCCTACCAAGCCGACGATCCATAGCTGGTTTGAGAGGATGATCAGCCACACTGGGACTGAGACACGGCCCAGACTCCTACGGGAGGCAGCAGTGGGGAATCTTAGACAATGGGCGCAAGCCTGATCTAGCCATGCCGCGTGAGCGATGAAGGCCTTAGGGTTGTAAAGCTCTTTCAGTGGGGAAGATAATGACTGTACCCACAGAAGAAGCCCCGGCTAACTCCGTGCCAGC	1	0	1827	1210	k__Bacteria; p__Proteobacteria; c__Alphaproteobacteria; o__Rhodobacterales; f__Rhodobacteraceae; g__; s__
1105846	GCTAGTTGGTGGAGTAATAGCCTACCAAGGCAACGATCCGTAGCTGGTCTGAGAGGACGATCAGCCACACTGGGACTGAGACACGGCCCAGACTCCTACGGGAGGCAGCAGTGGGGAATATTGGACAATGGGGGCAACCCTGATCCAGCAATGCCGCGAGTGTGAAGAAGGCCTTCGGGTTGTAAAGCACTTTTGGTGGGGTAG	0	0	0	5	k__Bacteria; p__Proteobacteria; c__Gammaproteobacteria; o__; f__; g__; s__
4312443	GACTACCAGGTATCTAATCCTGTTTGCTCCCCACGCTTTCGTGCATGAGCGTCAGTACAGGTCCAGGGGATTGCCTTCGCCATCGGTGTTCCTCCGCATATCTACGCATTTCACTGCTACACGCGGAATTCCATCCCCCTCTACCGTACTCTAGCGATGCAGTCACAAATGCAGGTCCCAGGTTGAGCCCGGGGATTTCACATCTGTCTTACATCACCGCCTGCGCACGCTTTACGCCCAGTAATTCCGAT	0	0	1	71	k__Bacteria; p__Proteobacteria; c__Betaproteobacteria; o__Burkholderiales; f__Comamonadaceae; g__; s__
2764910	GCTACCGGGTATTAATCCTGTTTGCTCCCCACGCTTTCGTGCATGAGCGGCAGTACAGGTCCAGGGGATTGCCTTCGCCATCGGTGTTCCTCCGCATATCTACGCCTTTCACTGCTACACCCGGAATTCCATCCCCCTCTACCGTACTCTAGCGATGCAGTCACAAATGCAGGTCC	0	0	0	8	k__Bacteria; p__Proteobacteria; c__Betaproteobacteria; o__Burkholderiales; f__Comamonadaceae; g__; s__
4352002	GCTAGTTGGTGGAGTAATAGCCTACCAAGGCGACGATCCATAGCTGGTCTGAGAGGATGATCAGCCACACTGGGACTGAGACACGGCCCAGACTCCTACGGGAGGCAGCAGTGGGGAATATTGGACAATGGGGGCAACCCTGATCCAGCCATGCCGCGTGAG	197	0	6	1	k__Bacteria; p__Proteobacteria; c__Alphaproteobacteria; o__Rhodobacterales; f__Rhodobacteraceae; g__; s__
141461	GCTAGTTGGTGGAGTAATAGCCTACCAAGGCGACGATCGGTAGCTGGTCTGAGAGGATGATCAGCCACACTGGAACTGAGACACGGTCCAGACTCCTACGGGAGGCAGCAGTGGGGAATATTGGACAATGGGCGCAAGCCTGATCCAGCCATACCGCGTGGGTGGAGAAGGCCTTCGGGTTGTAAAGCCCTTTTGTTGGGAAAGAAATCCTGTCGATTAATACTCGGTGGTGATGACGGTACCCAAAGAAT	0	0	9	0	k__Bacteria; p__Proteobacteria; c__Gammaproteobacteria; o__Xanthomonadales; f__Xanthomonadaceae; g__; s__
535872	CCTACGGGTGGCTGCAGTGGGGAATATTGGACAATGGGCGAAAGCCTGATCCAGCCATGCCGCGTGAATGATGAAGGCCTTAGGGTTGTAAAGCTCTTTTGTCCGGGAAGATAATGACTGTACCGGAAGAATAAGCTCCGGCTAACTTCGTGCCAGCAGCCGCGGTAATACGAAGGGGGCTAGCGTTGCTCGGAATCACTGGGCGTAAAGGGCGCGTAGGCGGACTTTTAAGTCGGAGGTGAAAGCCCATG	0	0	0	1	k__Bacteria; p__Proteobacteria; c__Alphaproteobacteria; o__Rhizobiales; f__; g__; s__
3118586	GCTAGTTGGTGGAGTAATAGCCTACCAAGGCGACGATCCATAGCTGGTCTGAGAGGATGATCAGCCACACTGGGACTGAGACACGGCCCAGACTCCTACGGGAGGCAGCAGGGGGGAATATTGGACAATGGGGGCAACCCTGATCCAGCCCTGC	2	0	0	3	k__Bacteria; p__Proteobacteria; c__Gammaproteobacteria; o__Chromatiales; f__; g__; s__
4460362	GACTACCAGGGTATCTAATCCTGTTTGCTCCCCACGCTTTCGCGCCTCAGCGTCAGAACCGGACCAGTGAGCCGCCTTCGCCACTGGTGTTCTTGCGAATATCTACGAATTTCACCTCTACACTCGCAGTTCCACTCACCTCTTCCGGTCTCAAGCCGAACAGTATCGAAGGCAATTCTGTGGTTGAGCCACGGGCTTTCACCCCCGACTTGAATAGCCGCCTACGCGCCCTTTACGCCCAGTGATTCCGA	0	0	6	0	k__Bacteria; p__Proteobacteria; c__Alphaproteobacteria; o__Rhizobiales; f__Bradyrhizobiaceae; g__; s__
4336570	GACTACAAGGGTATCTAATCCTGTTTGCTCCCCACGCTTTCGCGCCTCAGCGTCAGTTACAGACCAAAGAGTCGCCTTCGCCACTGGTGTTCCTCCACATCTCTACGCATTTCACCGCTACACATGGAATTCCACTCTTCTCT	2	2	0	0	k__Bacteria; p__Firmicutes; c__Erysipelotrichi; o__Erysipelotrichales; f__Erysipelotrichaceae; g__; s__
755348	GCTAGTTGGTGGAGTAATAGCCTACCAAGGCGACGATCAGTAGCTGGTATGAGAGGATGGCCAGCCACACTGGGACTGAGACACGGCCCAGACTCCTACGGGAGGCAGCAGTGGGGAATTTTGGACAATGGGGGCAACCCTGATCCAGCAATGCCGCGTGTGAGAAGAAGGCCTTCGGGTTGTAAAGCACTTTTGGTGGGGATGAAAAGCT	0	0	0	2	k__Bacteria; p__Proteobacteria; c__Betaproteobacteria; o__Burkholderiales; f__Burkholderiaceae; g__; s__
99527	GCTAGTTGGTGGAGTAATAGCCTGCCAAGGCGACGATGCATAGCCGACCTGAGAGGGTGATCGGCCACACTGGGACTGAGACACGGCCCAGACTCCTACGGGAGGCAGCAGTAGGGAATCTTCCGCAATGGACG	1	8	0	0	k__Bacteria; p__Firmicutes; c__Bacilli; o__Bacillales; f__Paenibacillaceae; g__Paenibacillus; s__edaphicus
3741803	GCTAGTTGGTGGAGTAATAGCCTGCCAAGGCGACGATCCGTAGCTGATCTTAGAGGATGATCAGCCACACTGGGACTGAGACACGGCCCAGACTCCTACGGGAGGCAGCAGTGGGGAATCTTGGACAATGGGCGCAAGCCTGATCCAGCCATGCCGCGTGAGTGAAGAAGGCCTTC	0	0	2	0	k__Bacteria; p__Proteobacteria; c__Gammaproteobacteria; o__Xanthomonadales; f__Xanthomonadaceae; g__; s__
3431067	GCTAGTTGGTGGAGTAATAGCCTACCAAGGCTTCGATCAGTAGCTGGTCTGAGAGGACGACCAGCCACACTGGAACTGAGACACGGTCCAGACTCCTACGGGAGGCAGCAGTGGGGAATTTTGGACAATGGGCGCAAGCCTGATCCAGCCATTCCGCGTGAGTGAAGAAGGCCTTCGGGTTGTAAAGCTCTTT	0	0	13	0	k__Bacteria; p__Proteobacteria; c__Betaproteobacteria; o__Methylophilales; f__Methylophilaceae; g__; s__
349891	GACTACCAGGGTATCTAATCCTGTTCGCTCCCCACGCTTTCGTACATGAGCGTCAGTCCAATGCCAGGGCACCGCTTTCGCCTCTGGTGTTCCTCCCGATATCTACGCATTCCACCACTACACCGGGAATTCCATGCACCTCTC	0	0	1	0	k__Bacteria; p__Chloroflexi; c__Anaerolineae; o__Caldilineales; f__Caldilineaceae; g__; s__
254488	GCTAGTTGGTGGAGTAATAGCCCACCAAGGCGACGATTGGTAGCCGAACTGAGAGGTTGATCGGCCACATTGGGACTGAGACACGGCCCAGACTCCTACGGGAGGCAGCAGTGGGGAATATTGCGCAATGGGGGAAACCCTGACGCAGCAACGCCGCGTGAAGGATGAAGGTTTTCGGATTGTAAACTTCTTTGATGAGGGACGAATAATGACGGTACCTCAAAAATAAGCCACGGCTAACTACGTGCCAG	0	0	1	0	k__Bacteria; p__Firmicutes; c__Clostridia; o__Clostridiales; f__Ruminococcaceae; g__; s__
509622	GACTACTGGGGTATCTAATCCTGTTTGCTCCCCACGCTTTCGTGCCTGAACGTCGGTGCTGGACCAGGAAGCCGCTTTCGCCACTGGTGTTCCTTCCGATATCTACGCATTTCACCGCTACACCGGAAATTC	1	0	0	1	k__Bacteria; p__Proteobacteria; c__Gammaproteobacteria; o__Xanthomonadales; f__Sinobacteraceae; g__; s__
780251	GACTACCAGGGTATCTAATCCTGTTTGCTCCCCCCGCTTTCGCACCTCAGCGTCAGTACCGGACCAGTTAGCCGCCTTCGCCACTGGTGTTCTTCCCAATATCTACGAATTTCACCTCTACACTGGGAATTCAACTAACCTCTTCCGGACTCGCGAT	0	0	2	2	k__Bacteria; p__Proteobacteria; c__Alphaproteobacteria; o__Rhizobiales; f__; g__; s__
4301997	GCTAGTTGGTGGAGTAATAGCCCACCAAGGCGACGATCCCTAGCTGGTTTGAGAGGATGATCAGCCACACTGGAACTGAGACACGGTCCAGACTCCTACGGGAGGCAGCAGTGGGGAATATTGGACAATGGGCGCAAGCCTGATCCAGCCATGCCGCGTGTGTGAAGAAGGCCTTCGGGTTGTAAAGCACTTTCAGCGAGGAAGAAGGGAGTTGTGTTAATAGCACAGCTTCTTGACGTTACTCGCAGAA	0	0	109	0	k__Bacteria; p__Proteobacteria; c__Gammaproteobacteria; o__Alteromonadales; f__[Chromatiaceae]; g__Rheinheimera; s__
675580	GCTAGTTGGTGGAGTAATAGCCTACCAAGGCGACGATGCATAGCCGACCTGAGAGGGTGATCGGCCACACTGGGACTGAGACACGGCCCAGACTCCTACGGGAGGCAGCAGTAGGGAATCTTCCACAATGGACGCAAGTCTGGTGGAGCAACGCCGCG	2	10	0	0	k__Bacteria; p__Firmicutes; c__Bacilli; o__Bacillales; f__Bacillaceae; g__; s__
1129751	GCTAGTTGGTGGAGTAATAGCCTACCAAGGCGACGATCTGTAGCTGGTCTGAGAGGACGACCAGCCACACTGGGACTGAGACACGGCCCAGACTCCTACGGGAGACAGCAGTGGGGAATTTTGGACAATGGGCGAAAGCCTGTTCCAGCCATGCCGCGT	0	0	0	1	k__Bacteria; p__Proteobacteria; c__Alphaproteobacteria; o__; f__; g__; s__
802696	GACTACCAGGTATCTAATCCTGTTTGCTCCCCACGCTTTCGCACCTCAGCGTCAGTATCAGCCCAGGGGGCCGCCTTCGCCACCGGTGTTCCTTCCTATATCTACGCATTTCACCGCTACACAGGAAATTCCACCACCCTCTACCGTACTCTAGCTCAGCAGT	0	0	1	0	k__Bacteria; p__Proteobacteria; c__Gammaproteobacteria; o__Alteromonadales; f__Alteromonadaceae; g__; s__
844880	GCTAGTTGGTGGAGTAATAGCCTACCAAGGCGACGATGCATAGCCGACCTGAGAGGGTGATCGGCCACACTGGGACTGAGACACGGCCCAGACTCCTACGGGAGGCAGCAGTAGGGAATCTTCCGCAATGGACGAAAGTCTGATGGAGCAACGCCGCGTGAGTGATGAAGGTTTT	1	4	0	0	k__Bacteria; p__Firmicutes; c__Bacilli; o__Bacillales; f__Bacillaceae; g__Virgibacillus; s__
546165	GTAGTTGGTGGAGTAATAGCCTACCAAGCCGACGATCTGTAGCTGGTCTGAGAGGACGACCAGCCACACTGGGACTGAGACACGGCCCAGACTCCTACGGGAGGCAGCAGTGGGGAATTTTGGACAATGGGCGCAAGCCTGATCCAGCAATGCCGCGTGCAGGAAGAAGGCCTTCGGGTTGTAAACTGCTTTTGTACGGAACGAAACGGTCTGGGTTAATACCCTGGGCTAATGACGGTACCGTAAGAATA	0	0	49	16	k__Bacteria; p__Proteobacteria; c__Betaproteobacteria; o__Burkholderiales; f__Comamonadaceae; g__Hydrogenophaga; s__
682830	GACTCCAGGGTATCTAATCCTGTTTGCTCCCCACGCTTTCGTGCATGAGCGTCAGTGCAGGCCCAGGGGATTGCCTTCGCCATCGGTGTTCCTCCGCATATCTACGCATTTCACTGCTACACGCGGAATTCCATCCCCCTCTGCCGCACTCGAGCGATGCAGTCACAAATGCAGTTCCCAGGTTGAGCCCGGGGATTTCACATCTGTCATGCAAAGCCGCCTGCGCACGCTTTACGCCCAGTAATTCCGAT	0	0	2	3	k__Bacteria; p__Proteobacteria; c__Betaproteobacteria; o__Burkholderiales; f__Comamonadaceae; g__Hydrogenophaga; s__
672806	GCTAGTTGGTGGAGTAATAGCCTACCAAGGCGACGATGCATAGCCGACCTGAGAGGGTGATCGGCCACACTGGGACTGAGACACGGCCCAGACTCCTACGGGAGGCAGCAGTAGGGAATCTTCCACAATGGACGAAAGCCTGATGGAGCAACGCCGCGTGAGTGATGAAGGTTTTCGGATCGTAAAACTCTGT	13	45	0	0	k__Bacteria; p__Firmicutes; c__Bacilli; o__Bacillales; f__Planococcaceae; g__Lysinibacillus; s__boronitolerans
190782	GACTACCAGGGTATCTAATCCTGTTTGCTCCCCACGCTTTCGCACCTCAGCGTCAGTATCGAGCCAGTGAGCCGCCTTCGCCACTGGTGTTCCTCCGAATATCTACGAATTTCACCTCTACACTCGGAATTCCACTCACCTCTCTCGACCTCAAGAACAGCAGTTTCAAAGGCAGTTCCAAGGTTGAGCCCTGGGATTTCACCTCTGACTTTCTGTTCCGCCTACGTGCGCTTTACGCCCAGTAATTCCGA	14	0	55	15	k__Bacteria; p__Proteobacteria; c__Alphaproteobacteria; o__Rhodobacterales; f__Rhodobacteraceae; g__Rhodobacter; s__
210633	TAGTTGGTGGAGTAATAGCCTACCAAGGCGACGATCAGTAGCTGGTCTGAGAGGATGATCAGCCACACTGGGACTGAGACACGGCCCAGACTCCTACGGGAGGCAGCAGTGGGGAATATTGGACAATGGGCGCAAGCCTGATCCAGCCATGCCGCGTGAGTGATGAAGGCCCTAGGGTTGTAAAGCTCTTTCGGCGGGGACGATAATGACGGTACCCGCAGAAGAAGCCCCGGCTAACTTCGTGCCAGCA	0	0	12	0	k__Bacteria; p__Proteobacteria; c__Alphaproteobacteria; o__Caulobacterales; f__; g__; s__
1131243	GCTAGTTGGTGGAGTAATAGCCTACCAAGGCGACGATCCATAGCTGGTCTGAGAGGATGATCAGCCACACTGGGACTGAGACACGGCCCAGACTCCTACGGGAGGCAGCAGTGGGGAATATTGGACAATGGGGGCAACCCTGATCCAGCCATGCGGCGT	3	0	0	0	k__Bacteria; p__Proteobacteria; c__Gammaproteobacteria; o__Legionellales; f__Coxiellaceae; g__; s__
536916	GCTAGTTGGTGGAGTAATAGCCTACCAAGGTGACGATCAGTAGCTGGTTTGAGAGAACGACCAGCCACACTGGAACTGAGACACGGTCCAGACTTCTACGGGAGGCAGCAGTGGGGAATTTTGGACAATGGGGGCAACCCTGATCCAGCAATGCCGCGTGAGTGAAGAAGGCCTTCGGGTTGTAAAGCTCTTTTGTCAGGGAAGAAACGGTGTTTCCTAATACGGAATGCTAATGACGGTACCTGAAGA	0	0	0	8	k__Bacteria; p__Proteobacteria; c__Betaproteobacteria; o__Burkholderiales; f__Oxalobacteraceae; g__; s__
513065	GCTAGTTGGTGGAGTAATAGCCTACCAAGGCGACGATCCATAGCTGGTCTGAGAGGATGATCAGCCACACTGGGACTGAGACACGGCCCAGACTCCTACGGGAGGCAGCAGTGGGGAATATTGGACAATGGGCGAAAGCCTGGTCCAGC	0	0	0	1	k__Bacteria; p__Proteobacteria; c__Alphaproteobacteria; o__Rhizobiales; f__Brucellaceae; g__; s__
564004	GCTAGTTGGTGGAGTAATAGCCTACCAAGGCGACGATCGTTAGCTGGTCTGAGAGGACGATCAGCCACACTGGGACTGAGACACGGCCCAGACTCCTACGGGAGGCAGCAGTGGGGAATATTGGACAATGGGGGCAACCCTGATCCAGCCATGCCGCGTGAGTGATGAAGGCTTTCGGGTTGTAAAGCTCTTTTGGCGGGGACGGT	0	1	8	0	k__Bacteria; p__Proteobacteria; c__Alphaproteobacteria; o__Rhodospirillales; f__Rhodospirillaceae; g__; s__
271548	GACTACCAGGGTATCTAATCCTGTTTGCTCCCCACGCTCTCGTCCCTCAGCGTCAATCTTGACCTAGCCGGCTGCCTTCGCTTTCGAGGTTCCTCCCGATCTCTACGCATTCCACCACTACACCGGGAATTCC	0	0	1	0	k__Bacteria; p__Chloroflexi; c__Anaerolineae; o__Ardenscatenales; f__Ardenscatenaceae; g__Ardenscatena; s__
582552	GCTTAGTTGGTGGAGTAATAGCCTGCCAAGGCTGCGATCGGTAGCTGGTCTGAGAGGATGATCAGCCACACTGGGACTGAGACACGGCCCAGACTCCTACGGGAGGCAGCAGTGGGGAATATTGGA	0	0	11	1	k__Bacteria; p__Proteobacteria; c__Gammaproteobacteria; o__Xanthomonadales; f__Xanthomonadaceae; g__; s__
2767778	GCTAGTTGGGGGAGTAATAGCCTACCAAGGCGACGATCGGTAGCTGGTCTGAGAGGATGATCAGCCACACTGGGACTGAGACACGGCCCAGACTCCTACGGGAGGCAGCCGTGGGGAATTTTGGACAATGGGGGCAACCCTGATCCAGCCATGCCGCGTGCGGGAAGAAGGCCTTCGGGTTGTAAA	0	0	1	0	k__Bacteria; p__Proteobacteria; c__Betaproteobacteria; o__SC-I-84; f__; g__; s__
660688	GCTAGATGGTGGAGTAATAGCCTACCAAGGCGACGATCAGTAGCTGGTCTGAGAGGACGACCAGCCACACTGGAACTGAGACACGGTCCAGACTCCTACGGGAGGCAGCAGTAGGGAATTTTGGACAATGGGGGCAACCCTGATCCAGCAATGCCGCGAG	0	0	0	1	k__Bacteria; p__Proteobacteria; c__Gammaproteobacteria; o__Legionellales; f__Legionellaceae; g__Legionella; s__taurinensis
4404401	GCTAGTTGGTGGAGTAATAGCCTACCAAGGCGACGATGCATAGCCGACCTGAGAGGGTGATCGGCCACACTGGGACTGAGACACGGCCCAGACTCCTACGGGAGGCAGCAGTAGGGAATCTTCCCCAATGGACGACAGTCTGATGGAGCAACGCCGCGTGAGTGATGAAGGGTTTCGGATCGTAAAACTCT	0	1	0	0	k__Bacteria; p__Firmicutes; c__Bacilli; o__Bacillales; f__Staphylococcaceae; g__Jeotgalicoccus; s__
4429154	GCTAGTTGGTGGAGTAATAGCCTACCAAGGCAACGATGCGTAGCTGGTCTGAGAGGATGATCAGCCACACTGGGACTGAGACACGGCCCAGACTCCTACGGGAGGCAGCAGTGGGGAATATTGGACAATGGGCGAAAGCCTGATCCAGCCATGCCGCGTGAGCGATGAAGGCCTTAGGGTTGTAAAGCTCTTTTACCAGGGAAGAAA	0	0	0	1	k__Bacteria; p__Proteobacteria; c__Alphaproteobacteria; o__Rhizobiales; f__Rhodobiaceae; g__; s__
154314	GCTAGTTGGTGGAGCAATAGCCTACCAAGCCGACGATCCTTAGCTGGTCTGAGAGGATGATCAGCCACACTGGGACTGAGACACGGCCCAGACTCCTACGGGAGGCAGCAGTGGGGAATATTGGACAATGGGCGAAAGCCTGATCCAGCAATGCCGCGTGAGT	0	0	1	1	k__Bacteria; p__Proteobacteria; c__Alphaproteobacteria; o__Rhodospirillales; f__Acetobacteraceae; g__; s__
193891	GACTACCAGGGTATCTAATCCTGTTCGCTCCCCACGCTTTCGTACATGAGCGTCAGGCCAATGCCAGGGCACCGCTTTCGCCTCTGGTGTTCCTCCCGATATCTACGCATTCCACCACTACACCGGGAATTCCATGCCCCTCTCATTGCCTCAAGTCTGCCAGTCTTCAACGACCCCTCCCAGTTAAGCCGGGAGATTTTACGTCAAACTTAACAGACCGCCTGCGTACGCTTTACGCCCAGTAATTCCGG	0	0	16	0	k__Bacteria; p__Chloroflexi; c__Anaerolineae; o__Caldilineales; f__Caldilineaceae; g__; s__
319588	GCTAGTTGGTGGAGTAATAGCCTACCATGGCGACGATCCGTAGCTGGTCTGAGAGGATGATCAGCCACACTGGGACTGAGACACGGCCCAGACTCCTACGGGAGGCAGCAGTGGGGAATATTGGACAATGGGCGCAAGCCTGATC	0	0	1	6	k__Bacteria; p__Proteobacteria; c__Alphaproteobacteria; o__; f__; g__; s__
4319018	GTAGTTGGTGGAGTAATAGCCTACCAAGGCGACGATCTGTAGCTGGTCTGAGAGGACGACCAGCCACACTGGAACTGAGACACGGTCCAGACTCCTACGGGAGGCAGCAGTGGGGAATTTTGGACAATGGGCGCAAGCCTGATCCAGCAATGCCGCGTGCAGGCTGAAGGCCTTCGGGTTGTAAACTGCTTTTGTACGGAACGAAACGGCTCTTTCTAATAAAGGGGGCTAATGACGGTACCGTAAGAATA	0	0	0	2	k__Bacteria; p__Proteobacteria; c__Betaproteobacteria; o__Burkholderiales; f__; g__; s__
570443	GACTACCAGGGTATCTAATCCTGTTTGCTCCCCACGCTTTTGCACCTCAGCGTCAGTATCGGCCCAGGACTCCGCCTTCGCCACTGGTGTTCCTCCCGATATCTACGAATTTCACCTCTACACCGGGAATTCCG	0	0	0	2	k__Bacteria; p__Proteobacteria; c__Deltaproteobacteria; o__Myxococcales; f__; g__; s__
538089	GCTAGTTGGTGGAGTAATAGCCTACCAAGGCGACGATCCGTAGCTGGTTTGAGAGAACGACCAGCCACACTGGGACTGAGACACGGCCCAGACTCCTACGGGAGGCAGCAGTGGGGAATTTTGGACAATGGGCGCAAGCCTGATCCAGCCATGCCGCGTGTGTGAAGAAGGCCTTCGGGTTGTAAAGCACTTTCGGCCGGAACGAAATCGCACGGGCGAATATCCCGTTTGGATGACGGTACCGGAAGAAG	0	0	0	50	k__Bacteria; p__Proteobacteria; c__Betaproteobacteria; o__MND1; f__; g__; s__
4366228	GCTAGTTGGTGGAGTAATAGCCCACCAAGGCGACGATTGGTAGCCGAACTGAGAGGTTGATCGGCCACATTGGGACTGAGACACGGCCCAGACTCCTACGGGAGGCAGCCGTGGGGAAAATTGCGCAATGGGGGAACCCCTGACGCCGCAACGCCGCGTGAAGGATGAA	0	0	3	0	k__Bacteria; p__Firmicutes; c__Clostridia; o__Clostridiales; f__Ruminococcaceae; g__; s__
534649	GCTAGTTGGTGGAGTAATAGCCCACCACGGCAACGATCTGTAGCTGGTCTGAGAGGACGACCAGCCACACTGGGACTGAGACACGGCCCAGACTCCTACGGGAGGCAGCAGTGGGGAATTTTGGACAATGGACGC	0	0	2	1	k__Bacteria; p__Proteobacteria; c__Betaproteobacteria; o__; f__; g__; s__
4340382	GCTAGTTGGTGGAGTAATAGCCTACCAAGGCGACGATCAGTAGCTGGTCTGAGAGGATGATCAGCCACACTGGGACTGAGACACGGCCCAGACTCCTACGGGAGGCAGCAGTGGGGAATATTGGACAATGGGCGCAAGCCTGATCCAGCCATGCCGCGTGAGTGATGAAGGCCTTAGGGTTGTAAAGCTCTTTCAGTGGGGAAGATAATGACGGTACCCACAGAAGAAGCCCCGGCTAACTTCGTGCCAGC	0	0	14	0	k__Bacteria; p__Proteobacteria; c__Alphaproteobacteria; o__Rhizobiales; f__Hyphomicrobiaceae; g__Rhodoplanes; s__
173595	GACTACCAGGGTATCTAATCCTGTTTGCTCCCCGCGCTTTCGTGCATGAGCGTCAGTATTGGCCCAGGGGGCTGCCTTCGCCATCGGTGTTCCTCCACATCTCTACGCATTTCACTGCTACACGTGGAATTCCACCCCCCTCTGCCATACTCTAGCCGTGCAGTCACAAGCGCAGTTCCCAGGTTAAGCCCGGGGATTTCACACCTGTCTTACACAACCGCCTGCGCACGCTTTACGCCCAGTAATTCCGA	0	0	10	1	k__Bacteria; p__Proteobacteria; c__Betaproteobacteria; o__Rhodocyclales; f__Rhodocyclaceae; g__Azospira; s__
237087	GCTAGTTGTGGAGTAATAGCCTACCAAGGCGACGATCCATAGCTGGTCTGAGAGGATGATCAGCCACATTGGGACTGAGACACGGCCCAAACTCCTACGGGAGGCAGCAGTGGGGAATATTGGACAATGGGCGCAAGCCTGATCCAGCCATGCCGCGTGAGCGATGAAGGTCTTAGGATTGTAAAGCTCTTTCACCGGTGAAGATAATGACGATAACCGGAGAAGAAGCCCCGGCTAACTTCGTGCCAGCA	0	0	11	0	k__Bacteria; p__Proteobacteria; c__Alphaproteobacteria; o__Rhizobiales; f__Aurantimonadaceae; g__; s__
338648	GACTACCAGGGTATCTAATCCTGTTTGCTCCCCACGCTTTCGTGCATGAGCGTCAGTGTTATCCCAGGGGGCTGCCTTCGCCATCGGTATTCCTCCACATATCTACGCATTTCACTGCTACACGTGGAATTCTCCCCCCCTCTGACATATTCTAGTCTGGCAGTTTCAAACGCAGTTCCCAAGTTGAGCTCGGGGATTCCACATCTGACCTGCCAAACCGCCTGCGCACGCTTTACGCCCAGTAATTCCG	0	0	1	0	k__Bacteria; p__Proteobacteria; c__Betaproteobacteria; o__Methylophilales; f__Methylophilaceae; g__; s__
4248176	GCTAGGTGGTGGAGTAATAGCCTACCAAGGCTGCGATCGGTAGCTGGTCTGAGAGGATGATCAGCCACACTGGGACTGAGACACGGTCCAGACTCCTACGGGAGGCAGCAGTGGGGAATATTGGACAATGGGGGAAACCCTGATCCAGCCATGCCGCGTGAGTGAGGAAGGCCCTAGGGTTGTAAAGCTCTT	0	0	1	0	k__Bacteria; p__Proteobacteria; c__Alphaproteobacteria; o__Rhodospirillales; f__Rhodospirillaceae; g__; s__
202662	GACTACCAGGTATCTAATCCTGTTTGCTCCCCACGCTTTCGTGCATGAGCGTCAGTACAGGTCCAGGGGATTGCCTTCGCCATCGGTGTTCCTCCGCATATCTACGCATTTCACTGCTACACGCGGAATTCCATCCCCCTCTACCGTACTCTAGCCATGCAGTCACAAATGCAGTTCCCAGGTTGAGCCCGGGGATTTCACATCTGTCTTGCATA	0	0	1	5	k__Bacteria; p__Proteobacteria; c__Betaproteobacteria; o__Burkholderiales; f__Comamonadaceae; g__Delftia; s__
264416	GACTACCAGGGTATCTAATCCTGTTTGCTCCCCACGCTTTCGTGCATGAGCGTCAGTGCAGGCCCAGGGGATTGCCTTCGCCATCGGTGTTCCTCCGCATATCTACGCATTTCACTTCTACACGCGGAATTCCATCCCCCTCTGCCGCACTCTAGCCATGCAGTCACAAATGCAGTTCCCAGGTTGAGCCCGGGGATTTCACGTCTGTCTTGCAAAGCCGCCTGCGCAC	0	0	0	2	k__Bacteria; p__Proteobacteria; c__Betaproteobacteria; o__Burkholderiales; f__Comamonadaceae; g__Brachymonas; s__denitrificans
106144	GACTACCAGGGTATCTAATCCTGTTTGCTCCCCACGCTTTCGTGCATGAGCGTCAGTGCAGGCCCAGGGGATTGCCTTCGCCATCGGTGTTCCTCCGCATATCTACGCATTTCACTGCTACACGCGGAATTCCATCCCCCTCTGCCGCACTCTAGCCATGCAGTCACAAATGCAGTTCCCAGGTTGAGCCCGGGGATTTCACATCTGTCTTGCAAAGCCGCCTGCGCACGCTTTACGCCCAGTAATTCCG	0	0	1	4465	k__Bacteria; p__Proteobacteria; c__Betaproteobacteria; o__Burkholderiales; f__Comamonadaceae; g__Hydrogenophaga; s__
756593	GACTACCAGGGTATCTAATCCTGTTTGCTCCCCACGCTTTCGTGCATGAGCGTCAGTGCAGGCCCAGGGGATTGCCTTCGCCATCGGTGTTCCTCCGCATATCTACGCATTTCACTGCTACACGCGGAATTCCATACCCCTCTGCCGCACTCAAGCCTTGCAGTCACCAAGGCAGTTCCCAGGTTAAGCCCGGGGATTTCACCTCTGTCTTACAAAACCGCCTGCGCACGCTTTACGCCCAGTAATTCC	0	0	0	1	k__Bacteria; p__; c__; o__; f__; g__; s__
343031	GACTACCAGGGTATCTAATCCTGTTTGCTCCCCACGCTTTCGTGCCTCAGCGTCAGTTACAGCCCAGAGAGTCGCCTTCGCCACTGGTGTTCCTCCACATATCTACGCATTTCACCGCTACACATGGAATTCCACTCTTCTCTCCTGTACTCTAG	0	1	0	0	k__Bacteria; p__Firmicutes; c__Bacilli; o__Bacillales; f__Paenibacillaceae; g__; s__
530612	GACTACCAGGGTATCTAATCCTGTTTGCTACCCACGCTTTCGTACCTCAGCGTCAGTTTGAGTCCAGGGAGTCGCCTTCGCCACTGGTGTTCCTTCAGATCTCTACGCATTTCACCGCTACACCTGAAATTCCACTCCCCTCTACTCAACTCTAGTCGACCAGTTTCAAATGCAGTTCCCAGGTTAAGCCCGGGGCTTTCACATCTGACTTAATCAACCGCCTACGCACGCTTTACGCCCAGTAATTCCGA	0	0	0	116	k__Bacteria; p__Proteobacteria; c__Gammaproteobacteria; o__Methylococcales; f__Crenotrichaceae; g__Crenothrix; s__polyspora
531748	GACTACCAGGGTATCTAATCCTGTTTGCTCCCCACGCTTTCGTGCATGAGCGTCAGTACAGGCCCAGGGAGCTGCCTTCGCCATCGGTGTTCCTCCGCATATCTACGCATTTCACTGCTACACGCGGAATTCCACTCCCCTCTACCGTACTCTAGCTATGCAGTCACAAAT	0	0	0	2	k__Bacteria; p__Proteobacteria; c__Betaproteobacteria; o__Burkholderiales; f__Comamonadaceae; g__Thiomonas; s__
230273	GCTAGTTGGTGGAGTAATAGCCTGCCAAGGCGACGATCGGTAGCTGGTCTGAGAGGATGATCAGCCACACTGGAACTGAGACACGGTCCAGACTCCTACGGGAGGCAGCAGTGGGGAATATTGGACAATGGGCGCAAGCCTGATCCAGCCATACCGCGTGGGTGAAGAAGGCCTTCGGGTTGTAAAGCCCTTTTGCTGGGGAAGAAATCCT	0	1	9	0	k__Bacteria; p__Proteobacteria; c__Gammaproteobacteria; o__Xanthomonadales; f__Xanthomonadaceae; g__Stenotrophomonas; s__geniculata
58310	GCTAGTTGGTGGAGTAATAGCCTACCAAGGCAAAGACGCGTAGCTGGTCTGAGAGGATGATCAGCCACACTGGAACTGAGACACGGTCCAGACTCCTACGGGAGGCAGCAGTGGGGAATATTGGACAATG	0	0	0	2	k__Bacteria; p__Proteobacteria; c__Deltaproteobacteria; o__Bdellovibrionales; f__Bacteriovoraceae; g__; s__
5263	GCTAGTTGGTGGAGTAATAGCCTACCAAGGCGACGATCCATAGCTGGTCTGAGAGGATGATCAGCCACATTGGGACTGAGACACGGCCCAAACTCCTACGAGAGGCAGCAGTGGGGAATATTGGACAATGGGCGCAAGCCTGATCCAGCCATGCCGCGTGAGTGA	0	0	2	0	k__Bacteria; p__Proteobacteria; c__Alphaproteobacteria; o__Rhizobiales; f__Rhizobiaceae; g__Blastobacter; s__capsulatus
325711	GCTAGTTGGTGGAGTAATAGCCTACCAAGGCGACGATCCATAGCTGGTCTGAGAGGATGATCAGCCACACTGGGACTGAGACACGGCCCAGACTCCTACGGGAGGCAGCAGTGGGGAATACTGGACAATGGGGG	1	0	3	1	k__Bacteria; p__Proteobacteria; c__Alphaproteobacteria; o__Sphingomonadales; f__; g__; s__
850731	GCAGTTGGTGGAGTAATAGCCTACCAAGGCGACGATCCATAGCTGGTCTGAGAGGATGATCAGCCACATTGGGACTGAGACACGGCCCAAACTCCTACGGGAGGCAGCAGTGGGGAATATTGGACAATGGGCGCAAGCCTGATCCAGCCATGCCGCGTGAGTGATGAAGGTCTTAGGATTGTAAAGCTCTTTCACCGGTGAAGATAATGACGGTAACCGGAGAAGAAGCCCCGGCTAACTTCGTGCCAGCA	0	0	286	0	k__Bacteria; p__Proteobacteria; c__Alphaproteobacteria; o__Rhizobiales; f__Rhizobiaceae; g__; s__
4456340	GACTACCAGGGTCTCTAATACTGTTTGCTCCCAACGCTTTCGCACCTCAGCGTCAGTATCGAGCCAGTGAGCGGCCTTCGCCACTGGTGTTCCTCCGAATATCTACGAATTTCACCTCTACACTCGGAATTCCACTCACCTCT	0	0	1	1	k__Bacteria; p__Proteobacteria; c__Alphaproteobacteria; o__Rhodobacterales; f__Rhodobacteraceae; g__; s__
567662	GCTAGTTGGTGGAGTAATAGCCTACCAAGGAGACGATCCATAGCTGGTCTGAGAGGATGATCAGCCACGCTGGGACTGAGACACGGCCCAGACTCCTACGGGAGGCAGCAGTGGGGAATATTTGACAATGGGGGCAA	1	0	0	0	k__Bacteria; p__Proteobacteria; c__Gammaproteobacteria; o__Xanthomonadales; f__Xanthomonadaceae; g__; s__
771016	GACTACCAGGGTATCTAATCCTGTTTGCTCCCCACGCTTTCGCATCTCGGCGTCAGTACTCGTCCAGATGGTCGCCTTCGCCACCGGTGTTCCTCCAAATATCTACGAATTTCACCTCTACACTTGGAATTCCACCATCCCCTCCGAGTCTCCAGTCCTACAGTTCCAAAGGCAATTCCGAAGTTGAGCTTCGGGATTTCACCTCTGGCTTGTAGGACCGCCTACATGCGCTTTACGCCCAGTAATTCCGA	0	0	0	40	k__Bacteria; p__Proteobacteria; c__Alphaproteobacteria; o__; f__; g__; s__
273066	GCTAGTTGGTGGAGTAATAGCCTACCAAGGCGACGATCCATAGCTGGTCTGAGAGGATGATCAGCCACACTGGGACTGAGACACGGCCCAGACTCCTACGGGAGGCAGCAGTGGGGAATATTGGACAATGGGCGCAAGCCTGATCCAGCCATGCCGCGTGAGTGATGAAGGCCTTAGGGTTGTAAAGCTCTTTCAGTGGGGACGATAATGGCGGTACCC	16	0	1	0	k__Bacteria; p__Proteobacteria; c__Alphaproteobacteria; o__Rhizobiales; f__Hyphomicrobiaceae; g__; s__
822076	GTAGTTGGTGGAGTAATAGCCTACCAAGGCGACGATCCATAGCTGGTCTGAGAGGATGATCAGCCACACTGGGACTGAGACACGGCCCAGACTCCTACGGGAGGCAGCAGTGGGGAATATTGGACAATGGGCGCAAGCCTGATCCAGCCATGCCGCGTGAGTGATGAAGGCCTTAGGGTTGTAAAGCTCTTTCAGTGGGGACGATAATGACGGTACCCACAGAAGAAGCCCCGGCTAACTTCGTGCCAGCA	0	0	15	0	k__Bacteria; p__Proteobacteria; c__Alphaproteobacteria; o__Rhodospirillales; f__Rhodospirillaceae; g__Inquilinus; s__
793941	GCTAGTTGTGGAGTAATAGCCTACCAAGGCGACGATGCATAGCCGACATGAGGGGGTGATCGGCCACACTGGGACTGAGACACGGCCCAGACTCCTACGGGAGGCAGCAGTAGGGAATCTTCCACAATGGACGAAAGCCTGATGGAGCAACGCCGCGTGAGTGATGAA	3	8	0	0	k__Bacteria; p__Firmicutes; c__Bacilli; o__Bacillales; f__Paenibacillaceae; g__Brevibacillus; s__
4466519	GACTACCAGGGTATCTAATCCTGTTTGCTCCCCACGCTTTCGCACCTCAGCGTCAGTATTGGCCCAGGTCGCCGCCTTCGCCACTGGTATTCCTCCCGATATCTACGAATTTCACCTCTACACCGGGAATTCCGCGACCCTCTTCCATACTCAAGCCTCGCAGTTTCGGATGCACGTCCTCGGTTAAGCCGAGGGATTTCACATCCGACTTACAACGCCGCCTACGTGCGCTTTACGCCCAATAATTCCG	0	0	0	1	k__Bacteria; p__Proteobacteria; c__Deltaproteobacteria; o__Myxococcales; f__Haliangiaceae; g__; s__
1030307	GCTAGTTGGTGGAGTAATAGCCTACCAAGGCGACGATCTGTAGCTGGTCTGAGAGGACGACCAGCCACACTGGGACTGAGACACGGCCCAGACTCCTACGGGAGGCAGCAGTGGGGAATTTTGGACAATGGGCGCAAGCCTGATCCAGCCATGCCGCGTGTGGGAAGAAGG	0	0	1	0	k__Bacteria; p__Proteobacteria; c__Gammaproteobacteria; o__Pseudomonadales; f__Moraxellaceae; g__Acinetobacter; s__
544334	GACTACCAGGGTATCTAATCCTGTTTGCTCCCCACGCTTTCGCGCCTCAGCGTCAGTTACAGACCAAAGAGTCGCCTTCGCCACTGGTGTTCCTCCACATCTCTACGCATTTCACCGCTACACATGGAATTCCACTCTTCTCTTCTGCACTCAAGCCTTCCAGTTTCCAATGACCCTCCCCGGTTGAGCCGGGGGCTTTCACATCAGACTTAAAAGGCCGCCTGCGCGCGCTTTACGCCCAATAATTCCGG	219	583	0	0	k__Bacteria; p__Firmicutes; c__Bacilli; o__Bacillales; f__; g__; s__
168543	GCTAGTTGGTGGAGTAATAGCCTACCAAGGCAACGATCTGTAGCTGGTCTGAGAGGATGATCAGCCACACTGGGACTGAGACACGGCCCAGACTCCTACGGGAGGCAGCAGTGGGGAATATTGGACAATGGGGGCAACCCTGATCCAGCCATGCCGCGTGAGTGATGAAGGCCTTAGGGTTGTAAAGCTCTTTCGCCGGTGAAGATAATGACGGTAACCGGAGAAGAAGCCCCGGCTAACTTCGTGCCAG	1	0	1	0	k__Bacteria; p__Proteobacteria; c__Alphaproteobacteria; o__Rhizobiales; f__; g__; s__
938327	GACTACCAGGGTATCTAATCCTGTTTGCTCCCCTAGCTTTCGTGCCTCAGCGTCAGTAAAGACCCAGTGAGCCGCTTTCGCCACCGGTGTTCCAGATGATATCAACGCATTTCACCGCTCCACCATCTGTTCCGCTAACCTCTGTCTCACTC	0	0	0	1	k__Bacteria; p__Planctomycetes; c__Planctomycetia; o__Pirellulales; f__Pirellulaceae; g__; s__
341259	GATACCAGGGTATCTAATCCTGTTTGCTCCCCACGCTTTCGTGCATGAGCGTCAGTACAGGTCCAGGGGATTGCCTTCGCCATCGGTGTTCCTCCGCATATCTACGCATTTCACTGCTACACGCGGAATTCCATCCCCCTCTACCGTACTCTAGCCATGCAGTCACAAATGCAGTTCCCAGGTTGAGCCCGGGGATTTCACATCTGTCTTGCATAACC	0	0	5	11	k__Bacteria; p__Proteobacteria; c__Betaproteobacteria; o__Burkholderiales; f__Comamonadaceae; g__; s__
114859	GACTACCAGGGTATCTAATCCTGTTTGCTCCCCACGCTTTCGCACCTCAGCGTCAGTACCGAGCCAGTGAGCCGCCTTCGCCACTGGTGTTCTTCCGAATATCTACGAATTTCACCTCTACACTCGGAGTTCCACTCACCTCTCTCGGACTCAAGACTGACAGTATCAAAGGCAGTCCCGAGGTTGAGCCCCGGGATTTCACCCCTAACTTATCAATCCGCCTACGTGCGCTTTACGCCCAGTGATTCCGA	2376	0	3	6	k__Bacteria; p__Proteobacteria; c__Alphaproteobacteria; o__Rhizobiales; f__Hyphomicrobiaceae; g__; s__
585787	GCTAGTTGGTGGAGTAATAGCCTACCAAGGCTACGATGCGTAGCTGGTCTGAGAGGACGGCCAGCCACACTGGAACTGAGACACGGTCCAGACTCCTACGGGAGGCAGCAGTGGGGAATATTGGACAATGGGCGAAAGCCTGATCCAGCGACGCCGCGTGGGTGATGAAGGCCTTCGGGTCGTAAA	0	0	0	12	k__Bacteria; p__Proteobacteria; c__Alphaproteobacteria; o__Rickettsiales; f__; g__; s__
4340609	GCTAGTTGGTGGAGTAATAGCCTGCCAAGGCGACGATCAGTAGCTGGTCTGAGAGGATGATCAGCCACACTGGGACTGAGACACGGCCCAGACTCCTACGGGAGGCAGCAGTGGGGAATATTGGACAATGGGGGCAAGCCTGATCCAGCAATGCCGCGTGAGTGATGAAGGCCCTCGGGTTGTAAAGCTCTTTCGGCGGGGAAG	0	0	1	0	k__Bacteria; p__Proteobacteria; c__Alphaproteobacteria; o__; f__; g__; s__
325677	GACTACCAGGGTATCTAATCCTGTTTGCTCCCCACGCTTTCGCACCTCAGCGTCAGTACCGAGCCAGTGAGCCGCCTTCGCCACTGGTGTTCTTCCGAATATCTACGAATTTCACCTCTACACTCGGAGTTCCACTCACCTCTCTCGGACTCAAGACTGACAGTATCAAAGGCAGTTCCGAGGTTGAGCCCCGGGATTTCACCCCTAACTTATCAATCCGCCTACGTGCGCTTTACGCCCA	1536	1	0	3	k__Bacteria; p__Proteobacteria; c__Alphaproteobacteria; o__Rhizobiales; f__Hyphomicrobiaceae; g__; s__
533217	CTAGTTGGTGGAGTAATAGCCTACCAAGGCAACGATCCGTAGCTGGTCTGAGAGGACGATCAGCCACACTGGGACTGAGACACGGCCCAGACTCCTACGGGAGGCAGCAGTGGGGAATATTGGACAATGGGGGCAACCCTGATCCAGCAATGCCGCGTGTGTGAAGAAGGCCTTCGGGTTGTAAAGCACTTTTGGTGGGGAAGAAACTT	0	0	0	29	k__Bacteria; p__Proteobacteria; c__Gammaproteobacteria; o__; f__; g__; s__
538574	GCTAGTTGGTGGAGTAATAGCCTACCAAGGCGACGATCGGTAGCTGGTCTGAGAGGATGATCAGCCACACTGGTACTGAGACACGGCCCAGACTCCTACGGGAGGCAGCAGTGGGGAATCTTAGACAATGGGCGAAAGCCTGATCTAGCCATACCGCGTGGGTGAAGAAGGCCTTCGGGTTGTAAAGATCTT	0	0	1	1	k__Bacteria; p__Proteobacteria; c__Gammaproteobacteria; o__; f__; g__; s__
4340165	GCTAGTTGGTGGAGTAATAGCCTGCCAAGGCTACGATGCGTAGCTGGTCTGAGAGGACGGCCAGCCACACTGGAACTGAGACACGGTCCAGACTCCTACGGGAGGCAGCAGTGGGGAATATTGGACAATGGGCGAAAGCCTGATCCAGCGACGCCGCGTGGGTGATGAA	0	0	0	2	k__Bacteria; p__Proteobacteria; c__Betaproteobacteria; o__Burkholderiales; f__Comamonadaceae; g__; s__
1124095	GTTGGTGGAGTAATAGCCTACCAAGGCGACGATGCATAGCCGGCCTGAGAGGGTGATCGGCCACACTGGGACTGAGACACGGCCCAGACTCCTACGGGAGGCAGCAGTAGGGAATCTTCCACAATGGACGAAAG	1	1	0	0	k__Bacteria; p__Firmicutes; c__Bacilli; o__Bacillales; f__Listeriaceae; g__Listeria; s__fleischmannii
528129	GACTACCAGGGTATCTAATCCTGTTTGCTCCCCACGCTTTCGTGCCTCAGCGTCAGTTACAGTCCAGAAAGTCGCCTTCGCTACTGATGTTCCTCCCAATATCTACGCATTTCACCGCTACACCCGGAATTCCACTTTCCTCTCTTGCACTCTAG	0	0	0	1	k__Bacteria; p__Firmicutes; c__Clostridia; o__Clostridiales; f__Peptostreptococcaceae; g__; s__
8040	GCTAGTTGGTGGAGTAATAGCCTACCAAGGCGACGATCTGTAGCTGGTCTGAGAGGACGATCAGCCACACTGGGACTGAGACACGGTCCAGACTCCTACGGGAGGCAGCAGTGGGGAATTTTGGACAATGGGCGCAAGCCTGATCCAGCCATGCCGCGTGCG	0	0	0	1	k__Bacteria; p__Proteobacteria; c__Gammaproteobacteria; o__Methylococcales; f__Methylococcaceae; g__; s__
1122021	GACTACCAGGGTATCTAATCCTGTTTGCTCCCCACGCTTTCGCACCTCAGCGTCAGTAACGAGCCAGAGAGCCGCCTTCGCCACTGGTGTTCCTCCGAATATCTACGAATTTCACCTCTACACTTGGAGTTCCACTCACCTCTCCCGGACTCAAGACTGCCAGTATCAAAGG	1	0	0	0	k__Bacteria; p__Proteobacteria; c__Alphaproteobacteria; o__Rhizobiales; f__; g__; s__
4442263	GCTAGTTGGTGGAGTAATAGCCTACCAAGCCTACGATCCATAGCTGGTTTGAGAGGATGATCAGCAACACTGGGACTGAGACACGGCCCAGACTCCTACGGGAGGCAGCAGTGGGGAATCTTAGACAATGGGCGCAAGCCTGATCTAGCCATGCCGCGTGAGTGATGAAGGTCTTAGGATCGTAAAGCTCTTTCGCTGGGGAAGATAATGACTGTACCCAGTAAAGAAACCCCGGCTA	1	0	1	0	k__Bacteria; p__Proteobacteria; c__Alphaproteobacteria; o__Rhodobacterales; f__Rhodobacteraceae; g__Jannaschia; s__
1140022	GCTAGTTGGTGGAGTAATAGCCTACCAAGGCGACGATCAGTAGCTGGTCTGAGAGGATGATCAGCCACACTGGGACTGAGACACGGCCCAGACTCCTACGGGAGGCAGCAGTGGGGAATATTGGACAATGGGCGCAACCCTGATCCAGCAATGCCGCGTGAGTGATGAAGGCCCTCGGGTTGTAAAGCTCTTTTGTCCGGGACGATAATG	0	0	1	0	k__Bacteria; p__Proteobacteria; c__Alphaproteobacteria; o__Sphingomonadales; f__Sphingomonadaceae; g__Sphingomonas; s__
355785	GCTAGTTGGTGGAGTAATAGCCTACCAAGGCGACGATGCATAGCCGACCTGAGAGGGTGATCGGCCACACTGGGACTGAGACACGGCCCAGACTCCTACGGGAGGCAGCAGTAGGGAATCTTCCACAATGGACGAAAGTCTGATGGAGCAACGCCGCGTGAGTGATGAAGG	51	114	0	0	k__Bacteria; p__Firmicutes; c__Bacilli; o__Bacillales; f__Paenibacillaceae; g__; s__
778480	GCTAGTTGGTGGAGTAATAGCCTACCAAGGCGACGATCCGTAGCTGGTCTGAGAGGATGATCAGCCACACTGGGACTGAGACACGGCCCAGACTCCTACGGGAGGCAGCAGTGGGGAATATTGACCATTGGGCGAAAGCC	0	0	0	1	k__Bacteria; p__Cyanobacteria; c__Oscillatoriophycideae; o__Chroococcales; f__Chroococcaceae; g__Limnococcus; s__limneticus
4410606	GACTACCAGGGTATCTAATCCTGTTTGCTCCCCACGCTTTCGCACCTCAGCGTCAGTACCGGACCAGTGAGCCGCCTTCGCCACTGGTGTTCTTCCTAATATCTACGAATTCCACCTCTACACTAGGAGTTCCACTCACCTCTTCCGGACTCAAGATCGCCAGTATCGAAGGCAGTTCCGGGGTTGAGCCCCGGGATTTCACCCCCGACTTAACGATCCACCTACGCACGCTTTACGCCCAGTAATTCCG	0	0	1	0	k__Bacteria; p__Proteobacteria; c__Alphaproteobacteria; o__; f__; g__; s__
648854	GCTAGTTGGTGGAGTAATAGCCTACCAAGGCGACGATGCATAGCCGACCTGAGAGGGTGATCGGCCACACTGGGACTGAGACACGGCCCAGACTCCTACGGGAGGCAGCAGTAGGGAATCTTCCACAATGGACGAAAGTCTGAGGGAGCAACGCCGCGTG	2	3	0	0	k__Bacteria; p__Firmicutes; c__Bacilli; o__Bacillales; f__Planococcaceae; g__; s__
306295	GTTAGTTGGTGGAGTAATAGCCTACCAAGGCGACGATGCATAGCCGACCTGAGAGGGTGATCGGCCACACTGGGACTGAGACACGGCCCAGAATCCTACGGGAGGCAGCAGAAGGGAATCTTCCACAATGGACGAAAGTCTGATGGAGCAACGCCGCGTGAGT	2	7	0	0	k__Bacteria; p__Firmicutes; c__Bacilli; o__Bacillales; f__Bacillaceae; g__Bacillus; s__
804663	GTTGGTGGAGTAATAGCCTACCAAGGCAACGATCCGTAGCTGGTCTGAGAGGACGATCAGCCACACTGGGACTGAGACACGGCCCAGACTCCTACGGGAGGCAGCAGTGGGGAATATTGGACAATGGGGGCAACCCTGATC	0	0	0	3	k__Bacteria; p__Proteobacteria; c__Gammaproteobacteria; o__Oceanospirillales; f__Halomonadaceae; g__Candidatus Portiera; s__
700885	GGACTACCAGGGTATCTAAATCCTGTTTGCTCCCCACGCTTTCGTGCATGAGCGTCAGTGCAGGCCCAGGGGATTGCCTTCGCCATCGGTGTTCCTCCGCATCTCTACGCATTTCACTGCTACACGCGGAATTCCATCCCCCTCTGCC	0	0	1	2	k__Bacteria; p__Proteobacteria; c__Betaproteobacteria; o__Burkholderiales; f__Comamonadaceae; g__Comamonas; s__
846710	GACTACCAGGGTATCTAATCCTGTTTGCTCCCCACGCTTTCGTGCATGAGCGTCAGTGCAGGCCCAGGGGATTGCCTTCGCCATCGGTGTTCCTCCGCATATCTACGCATTTCACTGCTACACGCGGAATTCCATCCCCCTCTGCCGCACTCCAGCCTTGCAGTCACAAGCGCAATTCCCAGGTTGAGCCCGGGGATTTCACGCCTGTCTTACAAAACCGCCTGCGCACGCTTTACGCCCAGTAATTCCGA	0	0	885	557	k__Bacteria; p__Proteobacteria; c__Betaproteobacteria; o__Burkholderiales; f__Comamonadaceae; g__; s__
209883	GACTACCAGGGTATCTAATCCTGTTTGCTCCCCACGCTTTCGTGCATGAGCGTCAGTACAGGCCCAGGGGATTGCCTTCGCCATCGGTGTTCCTCCGCATATCTACGCATTTCACTGCTACACGCGGAATTCCATCCCCCTCTGCCGTACTCCAGCCTTGCAGTTTCAAGTGCAGTCTCCAGGTTAAGCCCGGGGATTTCACACCTGACTTGCAAGACCGCCTGCGCACGCTTTCCGCCCAGTAATTCCG	0	0	1	1	k__Bacteria; p__Proteobacteria; c__Betaproteobacteria; o__Burkholderiales; f__Comamonadaceae; g__Limnohabitans; s__
136499	GACTACAAGGGTATCTAATCCTGTTCGCTCCCCATGCTTTCGCTCCTCAGCGTCAGTTACGGCCCAGAGATCTGCCTTCGCCATTGGTGTTCCTCCTGATATCTGCGCATTCCACCGCTACACCAGGAATTCCAATCTCCCCTACCGCACTCTAGTCTGCCCGTACCCACTGCAGG	0	0	1	1	k__Bacteria; p__Actinobacteria; c__Actinobacteria; o__Actinomycetales; f__Microbacteriaceae; g__; s__
161155	GACTACGAGGGTATCTAGTCCTGGTTGCTCCCCACGCTTTCGCACCTCAGTGTCAGTATCAATCCAGGAAGCCGCCTTCGCCACTGATGTTCTTTCCGATATCTACGCATTTCACCGCGACACCGGAAAT	0	0	0	2	k__Bacteria; p__Proteobacteria; c__Gammaproteobacteria; o__Legionellales; f__; g__; s__
4296910	GACTACCAGGGTATCTAATCCTGTTTGCTCCCCACGCTTTCGCACCTCAGCGTCAGTACCGGACCAGTTAGCCGCCTTCGCCACTGGTGTTCTTCCCAATATCTACGAATTTCACCTCTACACTGGGAATTCCACTAACCTCTTCCGGACTCGAGATAGCCAGTATGAAGGGCAGTTCCGAGGTTGAGCCTCGGGATTTCACCCCTCACTTAACTATCAGCCTACGTGCGCTTTACGCCCAGTAATTCCGA	0	0	6	240	k__Bacteria; p__Proteobacteria; c__Alphaproteobacteria; o__Rhizobiales; f__; g__; s__
528250	GACTACCAGGGTATCTAATCCTGTTTGCTCCCCACGCTTTCGTGCATGAGCGTCAGTATTGGCCCAGGGGGCTGCCTTCGCCATCGGTGTTCCTCCATATCTCTACGCATTTCACTGCTACACGTGGAATTCCACCCCCCTCTGCCATACTCTAGCCGTGCAGTCCCAAGCGCAGTTCCCGGGTTAAGCCCGGGGATTTCCCACCTGTCTTACACAACCGCCTCCGCACGCTTTACGCCCA	0	0	1	0	k__Bacteria; p__Proteobacteria; c__Betaproteobacteria; o__Rhodocyclales; f__Rhodocyclaceae; g__; s__
4436609	GCTAGTTGGTGGAGTAATAGCCTACCAAGGCGACGATCCGTAGCTGGTCTGAGAGGATGATCAGCCACACTGGAACTGAGACACGGTCCAGACTCCTACGGGAGGCAGCAGTGGGGAATATTGGACAATGGGCGCAAGCCTGATCCAGCCATGCCGCGTGGGTGAAGAA	0	0	1	0	k__Bacteria; p__Proteobacteria; c__Alphaproteobacteria; o__Rhizobiales; f__Phyllobacteriaceae; g__; s__
581248	GCTAGTTGTGGAGTAATAGCCTACCAAGGCGACGATCAGTAGCTGGTCTGAGAGGATGATCAGCCACACTGGGACTGAGACACAGCCCAGACTCCTACGGGAGGCAGCAGTGGGGAATATTGGACAATGGGCGCAAGCCTGATCCAGCCATGCCGCGTGAGTGATGAAGGCCCTAGGGTTGTAAAGCTCTTTTGTCCGGGACGATAATGACGGTACCGGAAGAATAAGCCCCGGCTAACTTCGTGCCAGCA	0	0	3	0	k__Bacteria; p__Proteobacteria; c__Alphaproteobacteria; o__Rhizobiales; f__Hyphomicrobiaceae; g__; s__
207722	GACTACCAGGGTATCTAATCCTGTTTGATCCCCACGCTTTCGTGCCTGAGCGTCAACAACGAGCCAGATAGCCGCCTTCGCCACTGGTATTCCTCCTGATATCTACGCATTTCACCGCTACACCAGGAATTCTACTATCCTCTCTCGTGTTCAAGACTTGCCGTATCAAAGGCATTTTCCCGGTTAAGCCGAGATATTTAACCTCTGACGCACAAGCCCGCCTGCGCACCCTTTACACCCAGTAAATCCG	0	0	3	0	k__Bacteria; p__Chlorobi; c__OPB56; o__; f__; g__; s__
207723	GCTAGTTGGTGGAGTAATAGCCTACCAAGCCTGCGATCTGTAGCTGGTCTGAGAGGATGATCAGCCACATTGGGATTGAGATACGGCCCAGACTCCTACGGGAGGCAGCAGTGGGGAATATTGGACAATGGGGGAAACCCTGATCCAGCAATGCCGCGTGAATGAAGAAGGCCTTCGGGTTGTAAGGTTCTTTCACC	0	0	0	1	k__Bacteria; p__Proteobacteria; c__Alphaproteobacteria; o__Rickettsiales; f__; g__; s__
111797	GCTAGTTGGTGGAGTAATAGCCTACCAAGCCGACGATCTGTAGCTGGTCTGAGAGGACGACCAGCCACACTGGGACTGAGACACGGCCCAGACTCCTACGGGAGGCAGCAGTGGGGAATCTTGGACAATGGGCGAAAGCCTGATCCAGCCATGCCGCGTGGATGATGAAGGCCCTAGGGTTGTAAAATCCTTTCACCGGTGAAGATAATGACGGTAACCGGAGAAGAAGCCCCGGCTAACTTCGTGCCAGC	0	0	1	0	k__Bacteria; p__Proteobacteria; c__Alphaproteobacteria; o__Rhodobacterales; f__Hyphomonadaceae; g__; s__
2907294	GACTACCAGGGTATCTAATCCTGTTTGCTCCCCACGCTTTCGTTCCTCAGTGTCAGTATATTCCCAGTTAGCTGCCTTCGCTCTTGGTGTTCTTCCATATATCTACGCATTCCACCGCTTCACATGGAGTTCCGCTAACCTCTTCATAACTCTAGTT	0	0	0	15	k__Bacteria; p__Tenericutes; c__Mollicutes; o__Mycoplasmatales; f__Mycoplasmataceae; g__Mycoplasma; s__
180123	CTAGTTGGTGGAGTAATAGCCCACCAAGGCGACGATCCATAGCCGGCCTGAGAGGGTGAACGGCCACATTGGGACTGAGACACGGCCCAAACTCCTACGGGAGGCAGCAGTGGGGAATATTGCACAATGGGCGAAAGCCTGATGCAGCGACGCCGCGTGAAGGATGAAG	0	0	1	0	k__Bacteria; p__Firmicutes; c__Clostridia; o__Clostridiales; f__Ruminococcaceae; g__; s__
524618	GCTAGTTGGTGGAGTAATAGCCTACCAAGGCAACGATCTATAGCTGGTCTGAGAGGATGATCAGCCACACTGGAACTGAGACACGGTCCAGACTCCTACGGGAGGCAGCAGTGAGGAATATTGGACAATGGGCGAAAGCCTGATCCAGCCATGCCGCGTGAGTGAAGAA	1	0	0	16	k__Bacteria; p__Proteobacteria; c__Gammaproteobacteria; o__Pseudomonadales; f__Moraxellaceae; g__Perlucidibaca; s__
795868	GGCTAGTTGGTGGAGTAATAGCCTACCAAGGCGACGATCCATAGCTGGTCTGAGAGGATGATCAGCCACACTGGGACTGAGACACGGCCCAGACTCCTACGGGAGGCAGCAGTGGGGAATATTGGACAATGGGCGAAAGCCTGATCCAGCCATGCCGCGTGAGTGATGAAGGCCTTAGGGTTGTAAAGCTCTTTCAGTGGGGAAGATAATGACGGTACCCACAGAAGAAGCCCCGGCTAACTTCGTGCCAG	7	0	3	0	k__Bacteria; p__Proteobacteria; c__Alphaproteobacteria; o__Rhizobiales; f__Hyphomicrobiaceae; g__; s__
828885	GACTACCAGGGTACTAATCCTGTTTGATCCCCACGCTTTCGCGCTACAGCGTCAGTAACGAGCCAGTGAGCCGCCTTCGCCACCGGTGTTCTTCCCAATATCTACGAATTTCACCTCTACACTGGGAATTCCACTCACCTCTCTCG	0	0	0	1	k__Bacteria; p__Proteobacteria; c__Alphaproteobacteria; o__; f__; g__; s__
672587	GACTACCAGGGTATCTAATCCTGTTTGCTCCCCACGCTTTCGCACCTCAGCGTCAGTACCGAGCCAGTGAGCCGCCTTCGCCACTGGTGTTCTTCCGAATATCTACGAATTTCACCTCTACACTCGGAATTCCACTCACCTCTCTCGGACTCCAGATACCCAGTATCGGAGGCAGTTCCAGGGTTGAGCCCTGGGATTTCACCCCCGACTTAAATATCCGCCTACGTGCGCTTTACGCCCAGTAATTCCGA	113	2	406	7	k__Bacteria; p__Proteobacteria; c__Alphaproteobacteria; o__Rhizobiales; f__Methylocystaceae; g__Pleomorphomonas; s__
588216	CCTACGGGAGGCTGCAGTGGGGAATATTGCACAATGGGCGCAAGCCTGATGCAGCCATGCCGCGTGTATGAAGAAGGCCTTCGGGTTGTAAAGTACTTTCAGCGGGGAGGAAGGGAGTAAAGTTAATACCTTTGCTCATTGACGTTACCCGCAGAAGAAGCACCGGCTAACTCCGTGCCAGCAGCCGCGGTAATACGGAGGGTGCAAGCGTTAATCGGAATTACTGGGCGTAAAGCGCACGCAGGCGGTTT	60	41	75	38	k__Bacteria; p__Proteobacteria; c__Gammaproteobacteria; o__Enterobacteriales; f__Enterobacteriaceae; g__; s__
511659	GCTAGTTGGTGGAGTAATAGCCTACCAAGGCAACGATCTGTAGTTGGTCTGAGAGGACGACCAGCCACACTGGGACTGAGACACGGCCCAGACTCCTACGGGAGGCAGCAGTGGGGAATTTTGGACAATGGGCGAAAGCCTGATCCAGCAATGCCGCGTGCAGGAAGAAGGCCTTCGGGTTGTAAACTGCTTTTGTCAGGGAAGAAATCCCTTGGGATAATACCCCGGGGGGATGACGGTACCTGAAGAA	0	1	3	138	k__Bacteria; p__Proteobacteria; c__Betaproteobacteria; o__Burkholderiales; f__Comamonadaceae; g__; s__
594080	GACTACCAGGGTATCTAATCCTGTTTGCTCCCCACGCTTTCGTGCCTCAGCGTCAGTATCGAGCCAGTGAGCCGCCTTCGCCACTGGTGTTCCTCCGAATATCTACGAATTTCACCTCTACACTCGGAATCCCACTCACCT	0	0	2	0	k__Bacteria; p__Proteobacteria; c__Alphaproteobacteria; o__Rhodobacterales; f__Rhodobacteraceae; g__; s__
1701849	GCTAGTTGGTGGAGTAATAGCCTACCAAGGCGACGATCAGTAGCTGGTCTGAGAGGATGATCAGCCACACTGGGACTGAGACACGGCCCAGACTCCTACGGGAGGCAGCAGTGGGGAATATTGGACAATGGGCGCAAGCCTGATCCAGCCATGCCGCGTGAGTGATGAAGGCCCTAGGGTTGTAAAGCTCTTTCGGCGGGGACGATAATGACGGTACCCGCAGAATAAGCCCCGGCTAACTTCG	0	0	2	0	k__Bacteria; p__Proteobacteria; c__Alphaproteobacteria; o__; f__; g__; s__
535847	CTAGTTGGTGGAGTAATAGCCTACCAAGGCGACGATCCATAGCTGGTCTGAGAGAATGATCAGCCACACTGGGACTGAGACACGGCCCAGACTCCTACGGGAGGCAGCAGTGGGGAATATTGGACAATGGGCGAAAGCCTGATCCAGCCATGCCGCGTGAGTGATGAAGGCCTTAGGGTTGTAAAGCTCTTTCAGTGGGGACGATAATGACGGTACCCACAGAAGAAGCCCCGGCTAACTTCGTGCCAGC	0	0	1	0	k__Bacteria; p__Proteobacteria; c__Alphaproteobacteria; o__Rhodospirillales; f__Rhodospirillaceae; g__Novispirillum; s__
625581	GCTAGTTGGTGGAGTAATAGCCTACCAAGGCGACGATGCATAGCCGACCTGAGAGGGTGATCGGCCACACTGGGACTGAGACACGGCCCAGACTCCTACGGGAGGCAGCAGTAGGGAATCTCCCACAATGGACGAAAGTCTGATGGAGCAACGCCGCGTGAGCGATG	1	2	0	0	k__Bacteria; p__Firmicutes; c__Bacilli; o__Bacillales; f__Bacillaceae; g__; s__
114187	GCGTTGGTGGAGTAATAGCCTACCAAGGCGACGATCCATAGCTGGTCTGAGAGGATGATCAGCCACACTGGGACTGAGACACGGCCCAGACTCCTACGGGAGGCAGCAGTGGGGAATATTGGACAATGGGCGCAAGCCTGATCCAGCCATGCCGCGTGAGTGATGAAGGCCTTAGGGTTGTAAAGCTCTTTCAGTGGGGACGATAATGACGGTACCCACAGAAGAAGCCCCGGCTAACTTCGTGCCAGCAG	0	0	10	4	k__Bacteria; p__Proteobacteria; c__Alphaproteobacteria; o__Rhizobiales; f__Methylocystaceae; g__Pleomorphomonas; s__
712781	GCTAGTTGGTGGAGTAATAGCCCACCAAGGCGACGATCGGTAGCCGGTCTGAGAGGATGATCAGCCACACTGGAACTGAGACACGGTCCAGACTCCTACGGGAGGCAGCAGTGGGGAATATTGGACAATGGGCGCAACCCTGATCCAGCCATACCGCGTGGGTGAAGAAGGCCTTCGGGCTGTAAAGCTCTTTTGTTGGGGAAGAAATCCT	0	0	1	0	k__Bacteria; p__Proteobacteria; c__Gammaproteobacteria; o__Xanthomonadales; f__Xanthomonadaceae; g__Luteimonas; s__
785765	GCTAGTTGGTGGAGTAATAGCCCACCAAGGCTACGATCAGTAGCTGGTCTGAGAGGATGATCAGCCACATTGGGACTGAGACACGGCCCAAACTCCTACGGGAGGCAGCAGTGGGGAATATTGGACAATGGGCGCAAGCCTGATTCAGCCATGCCGCGTGAGTGATGAAGGCCCTAGGGTTGTAAAGCTCTTTTAGCGGGGAAGATAATGAC	0	0	3	0	k__Bacteria; p__Proteobacteria; c__Alphaproteobacteria; o__Rhizobiales; f__Rhizobiaceae; g__; s__
1123707	GCTAGTTGGTGGAGTAATAGCCTACCAAGGCGACGATCTATAGCTGGTCTGAGAGGATGATCAGCCACACTGGGACTGAGACACGGCCCAGACTCCTACGGGAGGCAGCAGTGGGGAATATTGGACAATGGGGGCAACCCTGATCCAGCCATGCCGCGTGAGTGATGAAGGCCTTAGGGTTGTAAAGCTCTTTCAGCGGGGAAGATAATGACGGTACCCGCAGAAGAAGCCCCGGCTAACTTCGTGCCAG	4	0	2	0	k__Bacteria; p__Proteobacteria; c__Alphaproteobacteria; o__Rhizobiales; f__Hyphomicrobiaceae; g__Devosia; s__
208829	GACTACCAGGGTATCTAATCCTGTTCGCTACCCTAGCTTTCGTTCCTCAGCGTCAGAAGAGACCCAGTAAGCCGCTTTCGCCACCGGTGTTCCTGATGATATCAACGCATTTCACCGCTCCACCATCAGTTCCGCTTACCCCTGTCTCCCTCCAGCCCTGCAGTATCAAGCGCCGTTCCTCGGT	0	0	1	0	k__Bacteria; p__Planctomycetes; c__Planctomycetia; o__Pirellulales; f__Pirellulaceae; g__; s__
580792	GCTAGTTGGTGGAGTAATAGCCTACCAAGGCATAGATGTCTAGCGGGTGTGAGAGCACGACCCGCGCCACTGGCACTGAGACACTGGCCAGACACCTACGGGTGGCTGCAGTCGAGAATCTTCGGCAATGAGCGCAAGCTTGACCGAGCGACGCCGCGTGCGGGATGA	0	0	0	1	k__Bacteria; p__Planctomycetes; c__Planctomycetia; o__Gemmatales; f__Gemmataceae; g__; s__
4433496	GCTAGTTGGTGGAGTAATAGCCTACCAAGGCGACGATCAGTAACTGGCCTGAGAGGACGACCAGTCACACTGGGACTGAGACACGGCCCAGACTCCTACGGGAGGCAGCAGTGGGGAATTTTGGACAATGGGGGAAAGCCTGATCCAGCAATGCCGCGTGAGTGAAGAAGGCCTTCGGGTTGTAAAGCACTTTTGTTCGGAACGAA	0	0	0	1	k__Bacteria; p__Proteobacteria; c__Betaproteobacteria; o__Burkholderiales; f__Comamonadaceae; g__; s__
813266	GCTAGTTGGTGGAGTAATAGCCTACCAAGGCGACGATCCATAGCTGGTCTGAGAGGATGATCAGCCACACTGGGACTGAGACACGGCCCAGACTCCTACGGGAGGCAGCAGTGGGGAATATTGGACAATGGGGGCAACC	73	0	8	3	k__Bacteria; p__Proteobacteria; c__Gammaproteobacteria; o__HOC36; f__; g__; s__
759129	GCTAGTTGGTGGAGTAATAGCCTACCAAGGCGACGATCTTTAGCTGGTCTGAGAGGATGATCAGCCACACTGGGACTGAGACACGGCCCAGACTCCTACGGGAGGCAGCAGTGGGGAATATTGGACAATGGGCGCAAGCCTGATCCAGCCATGCCGCGTGAGTGCTGAAGGCCTTAGGGTTGTAAAGCTCTTTCAGGGGGGAAGATAATGACGGTACCCACAGAAGAAGCCCCGGCTAACT	0	0	6	2	k__Bacteria; p__Proteobacteria; c__Alphaproteobacteria; o__Rhizobiales; f__Phyllobacteriaceae; g__; s__
331849	GCTAGTTGGTGGAGTAATAGCCCACCAAGGCGACGATCGGTAGCTGGTCTGAGAGGATGATCAGCCACACTGGAACTGAGACACGGTCCAGACTCCTACGGGAGGCAGCAGTGGGGAATATTGGACAATGGGCGCAAGCCTGATCCAGCCATGCCGCGTGAGTGAAGAA	0	0	1	2	k__Bacteria; p__Proteobacteria; c__Betaproteobacteria; o__; f__; g__; s__
104243	CCTACGGGGGGCTGCAGTGGGGAATTTTGGACAATGGGTGAGAGCCTGATCCAGCCATCCCGCGTGAAGGACGACGGCCCTATGGGTTGTAAACTTCTTTTGTATAGGGATAAACCTTTCCACGTGTGGAAAGCTGAAGGTACTATACGAATAAGCACCGGCTAACTCCGTGCCAGCAGCCGCGGTAATACGGAGGGTGCAAGCGTTATCCGGATTTATTGGGTTTAAAGGGTCCGTAGGCGGATGTGTAA	0	0	2	0	k__Bacteria; p__Bacteroidetes; c__Flavobacteriia; o__Flavobacteriales; f__[Weeksellaceae]; g__; s__
148040	GCTAGTTGGTGGAGTAATAGCCTACCAAGGCGACGATCAGTAGCTGGTCTGAGGGGATGATCAGCCACACTGGGACTGAGACACGGCCCAGACTCCTACGGGAGGCAGCAGTGGGGAATATTGGACAATGGGGGCAACCCTGATCCAGCCATGCCGCGTGAGTGATGAAGGCCTTAGGGTTGTAAAGCTCTTTCGCCGGTGAAGATAATGACGGTAACCGGAGAAGAAGCCCCGGCTAACTTCGTGCCAGC	5	0	2	0	k__Bacteria; p__Proteobacteria; c__Alphaproteobacteria; o__Rhizobiales; f__Methylocystaceae; g__Pleomorphomonas; s__
831585	GACTACCAGGGTATCTAATCCTGCTTGCTCCCCACGCTTTCGTGCATGAGCGTCAATCTTAGCCCAGGGGGCTGCCTTCGCCATCGGTGTTCCTCCACATCTCTACGCATTTCACTGCTACACGTGGAATTCTACCCCCCTCTGCCGGATTCTAGCCATGCAGTCACAAATGCAGTCCCCAGGTTAAGCCCGGGCATTTCACATCTGTCTTACATAACCGCCTGCGCACGCTTTACGCCCAGTAATTCCG	0	0	0	11	k__Bacteria; p__Proteobacteria; c__Betaproteobacteria; o__Burkholderiales; f__Alcaligenaceae; g__; s__
326603	GACTACCAGGGTATCTAATCCTGTTTGCTCCCCAAGCTTTCGAGCATGAGCGTCAGTGTTATCCCAGGGGGCTGCCTTCGCCATCGGTGTTCCTCCACATCTCTACGCATTTCACTGCTACACGTGGAATTCCACCCCCTCTGACACACTCTAGCCATGCAGTCACAAACGCAGTTCCCAGGTTAA	0	0	0	1	k__Bacteria; p__Proteobacteria; c__Betaproteobacteria; o__Methylophilales; f__Methylophilaceae; g__; s__
273056	GACTACCAGGTATCTAATCCTGTTTGCTCCCCACGCTTTCGAGCATGAGCGTCAGGGTTATCCCAGGGGGCTGCCTTCGCCATCGGTGTTCCTCCACATCTCTACGCATTTCACTGCTACACGTGGAA	0	0	0	2	k__Bacteria; p__Proteobacteria; c__Betaproteobacteria; o__Burkholderiales; f__; g__; s__
4337431	GCTAGTTGGTGGAGTAATAGCCTACCAAGGCAACGATCCATAGCCGGCCTGAGAGGGTGAACGGCCACACTGGGACTGAGACACGGCCCAGACTCCTACGGGAGGCAGCAGTGGGGAATATTGCACAATGGGCGCAAGCCTGATGCAGCGACGCCGCGTGAAGGATGAAGGTCTTCGGAT	0	0	0	2	k__Bacteria; p__Firmicutes; c__Clostridia; o__Clostridiales; f__Lachnospiraceae; g__Epulopiscium; s__
587649	GCTAGTTGGTGGAGTAATAGCCCACCAAGGCGACGATCGGTAGCTGGTCTGAGAGGATGATCAGCCACACTGGAACTGAGACACGGTCCAGACTCCTACGGGAGGCAGCAGTGGGGAATATTGGACAATGGGCGCAAGCCTGATCCA	0	0	40	3	k__Bacteria; p__Proteobacteria; c__Gammaproteobacteria; o__Xanthomonadales; f__Xanthomonadaceae; g__; s__
3276020	GCTAGTTGGTGGAGTAATAGCCTACCAAGGCAACGATCCGTAGCTGGTCTGAGAGGACGATCAGCCACACTGGGACTGAGACACGGCCCAGACTCCTACGGGAGGCAGCAGTGGGGAATATTGGACAATGGGGGCAACCCTGATCCAGCAATGCCGCGTGTGTGAAGAAGGCCTTAGGGTTGTAAAACTCTTTTAGCAGGGAAGATAATGACGGTACCTGCAGAAAAAGCTCCGGCTAACTCCGTGCCAGC	0	0	0	2	k__Bacteria; p__Proteobacteria; c__Gammaproteobacteria; o__Thiotrichales; f__Piscirickettsiaceae; g__; s__
1099914	GACTACCAGGGTATCTAATCCTGTTTGCTACCCACGCTTTCGTTCCTCAGCGTCAGAATGAGCCCAGTAAGTCGCCTTCGCCACCGGTATTCTTTTTAATATCTACGCATTTCACCGCTACACTAAAAATTCCACTTACCTCTACTCTTCTCAAGATATGCAGTTTCAAATGCTTACAGTAGTTAAGCTACTGCCTTTTACATCTGACTTGCATTTCCGCCTGCGAACCCTTTACGCCCAGTGATTCCGGA	651	1873	2	1	k__Bacteria; p__Firmicutes; c__Clostridia; o__Clostridiales; f__[Tissierellaceae]; g__Peptoniphilus; s__
1135978	GCTAGTTGGTGGGTAATAGCCTACCAAGGCAACGATCCATAGCCGGCCTGAGAGGGTGAACGGCCACACTGGGACTGAGACACGGCCCAGACTCCTACGGGAGGCAGCAGTGGGGAATATTGCACAATGGGCGCAAGCCTGATGCAGCGACGCCGCGTGAAGGATGAAGGTCTTCGGATTGTAAACTTCTATCAGCAGGGAAGAATTATGACGGTACCTGACTAAGAAGCCACGGCTAACTACGTGCCAGC	0	0	0	2	k__Bacteria; p__Firmicutes; c__Clostridia; o__Clostridiales; f__Lachnospiraceae; g__Epulopiscium; s__
4467937	GACTACCAGGGTATCTAATCCTGTTTGCTCCCCACGCTTTCGCACCTCAGCGTCAGTATCATGCCAGTGAGCCGCCTTCGCCACTGGTGTTCCTCCGAATATCTACGAATTTCACCTCTACACTCGGAATTCCACTCACCTCTCATGATCTCTAGACCAGCAGTATTAAAGGCAGTTCCAGGGTTGAGCCCTGGGATTTCACCTCTAACTGACTGATCCGCCTACGTGCGCTTTACGCCCAGTAATTCCGA	9	0	1	0	k__Bacteria; p__Proteobacteria; c__Alphaproteobacteria; o__Rhodobacterales; f__Rhodobacteraceae; g__; s__
839750	GACTACCAGGGTATCTAATCCTGTTTGCTCCCCACGCTTTCGTGCATGAGCGTCAGTATTGGCCCAGGGGGCTGCCTTCGCCATCGGTGTTCCTCCACATCTCTACGCATTTCACTGCTACACGTGGAATTCCACCCCCCTCTGCCATACTCTAGCCGTGCAGTCACA	0	0	162	8	k__Bacteria; p__Proteobacteria; c__Betaproteobacteria; o__Rhodocyclales; f__Rhodocyclaceae; g__; s__
219900	GACTACCAGGGTATCTAATCCTGTTTGCTCCCCACGCTTTCGCACCTCAGTGTCAGTATCAGTCCAGGTGGTCGCCTTCGTCACTGGTGTTCCTTCCTATATCTACGCATTTCACCGCTACACAGGAAATTCCACCACCCTCTACCGTACTCTAGCTCAGTAGTTTTGGATGCAATTCCCAGGTTGAGCCCGGGGCTTTCACATCCAACTTGCTGCACCACCTACGCGCGCTTTACGCCCAGTAATTCCGA	0	0	1	0	k__Bacteria; p__Proteobacteria; c__Gammaproteobacteria; o__Pseudomonadales; f__Pseudomonadaceae; g__; s__
769643	GCTAGTTGGTGGAGTAATAGCCTGTGTAGCGGTGAAATGCGTAGATATAGGAAGGAACACCAGTGGCGAAGGCGACCACCTGGACTGATACTGACACTGAGGTGCGAAAGCGTGGGGAGCAAACAGGATTAGATACCCTGGTAGTC	0	0	6	1	k__Bacteria; p__Proteobacteria; c__Gammaproteobacteria; o__Pseudomonadales; f__Pseudomonadaceae; g__; s__
593384	GCTAGTTGGTGGAGTAATAGCCTACCAAGGCTTCGATCAGTAGCTGGTCTGAGAGGACGACCAGCCACACTGGAACTGAGACACGGTCCAGACTCCTACGGGAGGCAGCAGTGGGGAATTTTGGACAAT	0	0	22	20	k__Bacteria; p__Proteobacteria; c__Betaproteobacteria; o__Burkholderiales; f__Oxalobacteraceae; g__; s__
766729	GACTACCAGGTATCTAATCCTGTTTGCTCCCCACGCTTTCGTGCATGAGCGTCAGTGTTATCCCAGGAGGCTGCCTTCGCCATCGGTGTTCCTCCGCATCTCTACGCATTTCACTGCTACACGCGGAATTCCACCTCCCTCTGACACACTCTAGCCTCGCAGTCACGAATGCAATTCCCAGGTTGAGCCCGGGGATTTCACATCCGTCTTACGAAACCGCCTGCGCACGCTTTACGCCCAGTAATTCCGAT	0	0	140	20	k__Bacteria; p__Proteobacteria; c__Betaproteobacteria; o__Thiobacterales; f__Thiobacteraceae; g__; s__
348937	GCTAGTTGGTGGAGTAATAGCCTACCAAGGCGACGATCCGTAGCTGATCTTAGAGGATGATCAGCCACACTGGGACTGAGACACGGCCCAGACTCCTACGGGAGGCAGCAGTGGGGAATATTGGACAATGG	0	0	2	0	k__Bacteria; p__Proteobacteria; c__Gammaproteobacteria; o__Oceanospirillales; f__Halomonadaceae; g__; s__
559688	GCTAGTTGGTGGAGTAATAGCCTACCAAGGCGACGATGCATAGCCGGTCTGAGAGGATGATCAGCCACACTGGGACTGAGACACGGCCCAGACTCCTACGGGAGGCAGCAGTGGGGAATCTTGGACAATGGGGGAAACCCTGATCGAGCAACGCCGCGTGAGTGATGAAGGTCTTAGGGTCGTAAAGCTCTGT	7	0	2	0	k__Bacteria; p__Proteobacteria; c__Alphaproteobacteria; o__; f__; g__; s__
1078362	GTAGTTGGTGGAGTAATAGCCGGTGTAGCAGTGAAATGCGTAGGGATCGGGAGGAACATCTGTGGCGAAGGCGGCCATCTGGACCAGCACTGACACTGAGGCACGAAAGCGTGGGGAGCAAACAGGATTAGATACCCTGGTAGTC	0	0	12	12	k__Bacteria; p__Proteobacteria; c__Gammaproteobacteria; o__Xanthomonadales; f__Xanthomonadaceae; g__Luteimonas; s__
353821	GCTAGTTGGTGGAGTAATAGCCTACCAAGGCGACGATCCATAGCTGGTCTGAGAGGATGATCAGCCAAACTGGGACTGAGACACGGCCCAGACTCCTACGGGAGGCAGCAGTGGGGAATATTGGACAATGGGGGCAACCCTGATCCAGCCATGC	1	0	0	0	k__Bacteria; p__Proteobacteria; c__Gammaproteobacteria; o__Legionellales; f__Legionellaceae; g__; s__
566327	GCTAGTTGGTGGAGTAATAGCCTACCAAGGCGACGATCCGTAGCTGATCTTAGAGGACGATCAGCCACACTGGGACTGAGACACGGCCCAGACTCCTACGGGAGGCAGCAGTGGGGAATATTGGACAATGGGCGCAAGCCTGATCCAGCCATGCCGCGTGAGTGATGAAGGCCCTAGGGTTGTAAAGCTCTTTCGGCGGGGACGATAA	0	0	8	0	k__Bacteria; p__Proteobacteria; c__Alphaproteobacteria; o__Rhizobiales; f__Hyphomicrobiaceae; g__; s__
563202	GACTACCAGGTATCTAATCCTGTTTGCTCCCCACGCTTTCGCACCTCAGCGTCAGTATCGGACCAGTGAGCCGCCTTCGCCACTGGTGTTCTTCCCAATATCTACGAATTTCACCTCTACACTGGGAATTCCACTCACCTCTTCCGATCTCTAGATCGCCAGTATCAAAGGCAGTTCCGGAGTTGAGCTCCGGGATTTCACCCCTGACTTAACGACCCGCCTACGTGCGCTTTACGCCCAGTAATTCCGAA	2	0	1226	0	k__Bacteria; p__Proteobacteria; c__Alphaproteobacteria; o__Rhizobiales; f__Cohaesibacteraceae; g__; s__
4414355	GCTGTGGTGGAGTAATAGCCTACCAAGGCGACGATCCATAGCTGGTCTGAGAGGATGATCAGCCACACTGGGACTGAGACACGGCCCAGACTCCTACGGGAGGCAGCAGTGGGGAATCTTGGACAATGGGCGAAAGCCTGATCCAGCCATGCCGCGTGAGTGAAGAAGGCCTTAGGGTTGTAAAGCTCTTTCGGCGGGGACGATAAT	0	0	0	3	k__Bacteria; p__Proteobacteria; c__Alphaproteobacteria; o__Rhizobiales; f__; g__; s__
890073	GACTACCAGGGTATCTAATCCTGTTTGCTCCCCACGCTTTCGCGCCTCAGCGTCAGAACCGGACCAGTGAGCCGCCTTCGCCACTGGTGTTCTTGCGAATATCTACGAATTTCACCTCTACACTCGCAGTTCCACTCACCTCTTCCGGTCTCAAGCCGAACAGTATCGAAGGCAATTCTGTGGTTGAGCCACAGGCTTTCACCCCCGACTTGAATAGCCGCCTACGCGCCCTTTACGCCC	0	0	4	0	k__Bacteria; p__Proteobacteria; c__Alphaproteobacteria; o__Rhizobiales; f__Bradyrhizobiaceae; g__Balneimonas; s__
1111109	GGACTACCAGGGTATCTAATCCTGTTTGCTACCCACGCCTTCGCGCCTCAGCGTCAGATAATGCCCAGTTTGCTGCCTTCGCCATGGGTGTTCCTCCTGATATCAACACATTTCACCGTTACACCAGGAATTCCACAAACCTCTGCATTCCTCAAGTCTGCCAGTATGCGAAGCAGTTTCCGGGTTGAGCCCTGGAGATTTCACTTCACACTTAACAGACCGCCTACGCGCTCTTTACGCCCAGTAAATCC	0	0	0	1	k__Bacteria; p__Armatimonadetes; c__[Fimbriimonadia]; o__[Fimbriimonadales]; f__[Fimbriimonadaceae]; g__; s__
316908	GCTAGTTGGTGGAGTAATAGCCTACCAAGGCGACGATCCATAGCTGGTCTGAGAGGACGATCAGCCACACTGGGACTGAGACACGGCCCAGACTCCTACGGGAGGCAGCAGTGGGGAATATTGGACAATGGGGGCAACCCTGATCCAGCAATGCCGCGTGAGTGATGAAGGCCTTCGGGTTGTAAAGCTCT	1	0	1	0	k__Bacteria; p__Proteobacteria; c__Betaproteobacteria; o__Rhodocyclales; f__Rhodocyclaceae; g__; s__
1097661	GACTACCAGGGTATCTAATCCTGTTTGCTCCCCACGCTTTCGCACCTCAGCGTCAGTACCGGACCAGTGAGCCGCCTTCGCCACTGGTGTTCTTCCTAATATCTACGAATTTCACCTCTACACTAGGAATTCCACTCACCTCTTCCGGACTCTAGACTTGCAGTATCAAAGGCAGTTCCGAGGTTGAGCCCCGGGATTTCACCCCTGACTAACAAATCCGCCTACGTGCGCTTTACGCCCAGTAATTCCGA	0	0	5	124	k__Bacteria; p__Proteobacteria; c__Alphaproteobacteria; o__Rhizobiales; f__Hyphomicrobiaceae; g__; s__
27227	GCTAGTTGGTGGAGTAATAGCCTACCAAGGCGACGATGCATAGCCGACCTGAGAGGGTGATCGGTCACACTGGGACTGAGACACGGCCCAGACTCCTACGGGAGGCAGCAGTAGGGAATCTTCCACAATGGACGAAAGTCTGACGGAGCAACGCCGCGTGAGTGATGAAGGCTTTCGGATCGTAAAACTCTGTTGTAAGGGAAGAACAGAT	0	2	0	0	k__Bacteria; p__Firmicutes; c__Bacilli; o__Bacillales; f__Bacillaceae; g__Bacillus; s__
177737	GCTAGTTGGTGGAGTAATAGCCTACCAAGGCGACGATCCATAGCTGGTCTGAGAGGATGATCAGCCACACTGGGACTGAGACACGGCCCAGTCTCCTACGGGAGGCAGCAGTGGGGAATATGGGACAATGGGGGCAAC	1	0	0	0	k__Bacteria; p__Proteobacteria; c__Gammaproteobacteria; o__Xanthomonadales; f__Xanthomonadaceae; g__; s__
279187	GACTACCAGGGTATCTAATCCTGTTTGCTCCCCACGCTTTCGCACCTCAGCGTCAGTACCGAGCCAGTGAGCCGCCTTCGCCACTGGTGTTCTTCCGAATATCTACGAATTTCACCTCTACACTCGGAGTTCCACTCACCTCTCTCGAACTCAAGACCAGGAGTTTAGGAGGCAGTTCCGAGGTTGAGCCTCGGGATTTCACCCCCTACTTTCTGATCCGCCTACGTACGCTTTACGCCCAGTAATTCCGA	13	0	3	0	k__Bacteria; p__Proteobacteria; c__Alphaproteobacteria; o__Rhodobacterales; f__Rhodobacteraceae; g__; s__
201503	GCTAGTTGGTGGAGTAATAGCCCACCAAGGCTACGATCCGTAGCTGGTCTGAGAGGACGATCAGCCACACTGGAACTGAGACACGGTCCAGACTCCTACGGGAGGCAGCAGTGGGGAATTTTGGACAATGGGCGCAAGCCTGATCCAGCCATGCCGCGTGAGTGAAGAAGGCCTTCGGGTTGTAAAGCTCTTTCGGCGGGGACGAAAAGGTCCGTGCTAATACCACGGACTAATGACGGTACCCGAAGAA	0	0	0	42	k__Bacteria; p__Proteobacteria; c__Betaproteobacteria; o__; f__; g__; s__
807566	GCTAGTTGGTGGAGTAATAGCCTACCAAGGCAACGATCTATAGCTGGTCTGAGAGGATGATCAGCCACACTGGAACTGAGACACGGTCCAGACTCCTACGGGAGGGAGCAGTGAGGAATATTGGACAA	0	0	0	2	k__Bacteria; p__Chlorobi; c__Ignavibacteria; o__Ignavibacteriales; f__[Melioribacteraceae]; g__; s__
979918	GACTACCAGGGTATCTAATCCTGTTTGCTCCCCACGCTTTCGCGCCTCAGCGTCAGTGCCGGGCCAGGTGGCCGCCTTCGCCACCGGTGTTCCTCCCAATATCTACGAATTTCACCTCTACACTGGGAATTCCACCACCCTCTCCCGGACTCCAGCCGATCAGTCTTAAGCGCCGTTCCCAGGTTGAGCCCAGGCCTTTCACGCCTAACTTGACCGGCCGCCTACGCGCGCTTTACGCCCAGTAATTCCGA	0	0	1047	0	k__Bacteria; p__Proteobacteria; c__Alphaproteobacteria; o__Rhodospirillales; f__Rhodospirillaceae; g__; s__
592367	GCTAGTTGGTGGAGTAATAGCCTACCAAGGCGACGATCCTTAGCTGGTCTGAGAGGATGATCAGCCACACTGGGACTGAGACACGGCCCAGACTCCTACGGGAGGCAGCAGTGGGGAATATTGGACAATGGGCGAAAGCCCGATCCAGCAATGCCGCGTGAGTGATGAAGGCCTTAGGGTTGTAAAGCTCTTTTACCCGGGATGATAATGACAGTACCGGGAGAATAAGCTCCGGCTAACTTCGTGCCAGC	1	0	246	55	k__Bacteria; p__Proteobacteria; c__Alphaproteobacteria; o__Sphingomonadales; f__Sphingomonadaceae; g__Sphingomonas; s__
4375110	GCTAGTTGGTGGAGTAATAGCCTACCAAGGCTACGATCCGTAGCTGGTCTGAGAGGACGATCAGCCACACTGGAACTGAGACACGGTCCAGACTCCTACGGGAGGCAGCAGTGGGGAATTTTGGACAATGGGCGCAAGCCTGATCCAGCCATGCC	0	0	0	1	k__Bacteria; p__Proteobacteria; c__Alphaproteobacteria; o__; f__; g__; s__
200101	GCTAGTTGGTGGAGTAATAGCCTACCAAGGCGAAGACGCTTAGCTGGTCTGAGAGGATGATCAGCCACACTGGGACTGAGACACGGCCCAGACTCCTACGGGAGGCAGCAGTGGGGAATATTGGACAATGGGCGCAAGCCTGATCCAGCCACGCCGCGTGAGTGATGAAGGCCTTCGGGTCGCAAAGCTCTGTGGGGAGGGACGAACAGCGCAGTGAAGAACTGCGAGTGACGGTACCTCCTTAGCAAGC	0	0	0	20	k__Bacteria; p__Proteobacteria; c__Deltaproteobacteria; o__Myxococcales; f__Haliangiaceae; g__; s__
489457	GTAGTTGGGGAGTAATAGCCTACCAAGGCGACGATCTTTAGCTGGTCTGAGAGGATGATCAGCCACACTGGGACTGAGACACGGCCCAGACTCCTACGGGAGGCAGCAGTGGGGAATATTGGACAATGGGCGAAAGCCTGATCCAGCAATGCCGCGTGAGTGATGAAGGCCCTAGGGTTGTAAAGCTCTTTTACCCGGGATGATAATGACAGTACCGGGAGAATAAGCCCCGGCTAACTCCGTGCCAGCAG	1	0	0	1	k__Bacteria; p__Proteobacteria; c__Alphaproteobacteria; o__Sphingomonadales; f__Sphingomonadaceae; g__; s__
1932547	GCTAGTGTAATAGCCTACCAAGCCGACGATCTGTAGCTGGTCTGAGAGGACGACCAGCCACACTGGGACTGAGACACGGCCCAGACTCCTACGGGAGGCAGCAGTGGGGAATTTTGGACAATGGGCGCAAGCCTGATCCAGCAATGCCGCGTGCAGGAAGAAGGCCTTCGGGTTGTAAACTGCTTTTGTACGGAACGAAACGGTCTGGGTTAATACCCTGGGCTAATGACGGTACCGTAAGAATAAGCAC	0	0	2	0	k__Bacteria; p__Proteobacteria; c__Betaproteobacteria; o__Burkholderiales; f__; g__; s__
592385	GCTAGTTGGTGGAGTAATAGCCTACCAAGGCTAGGACGGGTAGCTGGTCTGAGAGGACGACCAGCCACACTGGAACTGAGACACGGTCCAGACACCTACGGGTGGCAGCAGTCGAGAATTTTTCTCAATGGGGGAAACCCTGAAGGAGCGACGCCGCGCGGGGGATGAATGGCTTCGGCCCGTAAACCCCTGTCATTCG	0	0	0	3	k__Bacteria; p__Verrucomicrobia; c__[Pedosphaerae]; o__[Pedosphaerales]; f__R4-41B; g__; s__
819839	GCTAGTTGGTGGAGTAATAGCCTACCAAGGCGACGATGCATAGCCGACCTGAGAGGGTGATCGGCCACACTGGGACTGAGACACGGCCCAGACTCCTACGGGAGGCAGCAGTAGGGAATCTTCCACCATGGACGAAAGTCTGATGGAGCAACGCCGCGTGAGTGATGAAGG	9	10	8	0	k__Bacteria; p__Firmicutes; c__Bacilli; o__Bacillales; f__Staphylococcaceae; g__; s__
75890	GACTACCAGGGTATCTAATCCTGTTTGCTCCCCACGCTTTCGCACCTCAGCGTCAGTATCGAGCCAGTGAGCCGCCTTCGCCACTGGTGTTCCTCCGCATATCTACGAATTTCACCTCTACACTCGGAATTCCACTCACCTCTCTCGACCTCAAGAC	0	0	6	2	k__Bacteria; p__Proteobacteria; c__Alphaproteobacteria; o__Rhodobacterales; f__Rhodobacteraceae; g__Anaerospora; s__hongkongensis
4377595	CTAGTTGGTGGAGTAATAGCCTACCAAGCCTGCGATCTGTAGCTGGTCTGAGAGGACGACCAGCCACACTGGGACTGAGACACGGCCCAGACTCCTACGGGAGGCAGCAGTGGGGAATTTTGGACAATGGGCGCAAGCCTGATCCAGCCATACCGCGTGCGGGAAGAAGGCCTTCGGGTTGTAAACCGCTTTTGTCAGGGAAGAAATCTTCTGGGCTAATACCTCGGGAGGATGACGGTACCTGAAGAATA	1	0	159	5	k__Bacteria; p__Proteobacteria; c__Betaproteobacteria; o__Burkholderiales; f__Comamonadaceae; g__; s__
4325395	GCTAGTTGGTGGAGTAATAGCCTACCAAGGCGACGATGCATAGCCGACCTGAGAGGGTGATCGGCCACACTGGGCCTGAGACACGGCCCAGACTCCTACGGGAGGCAGCAGTAGGGAATCTTCCCCAATGGACGAAGGTCTGATCGAGCAACGCCGCGTGAGTGATGAAGGTTTTCGGATCGTA	1	5	0	0	k__Bacteria; p__Firmicutes; c__Bacilli; o__Bacillales; f__Paenibacillaceae; g__Paenibacillus; s__
915309	GCTAGTTGGTGGAGTATAGCCTACCAAGGCGACGATGCATAGCCGACCTGAGAGGGCGATCGGCCACACTGGGACTGAGACACGGCCCAGACTCCTACGGGAGGCAGCAGTAGGGAATCTTCCACAATGGACGAACGTCTGATGGAACAACGCCGCGTGA	0	1	0	0	k__Bacteria; p__Firmicutes; c__Bacilli; o__Bacillales; f__Paenibacillaceae; g__Aneurinibacillus; s__
875734	GTTGGTGGAGTAATAGCCTACCAAGGCGACGATCGGTAGCTGGTCTGAGAGGATGATCAGCCACACTGGAACTGAGACACGGTCCAGACTCCTACGGGAGGCAGCAGTGGGGAATATTGGACAATGGGCGCAAGCCTGATCCAGCCATACCGCGTGGGTGAAGAAGGCCTTCGGGTTGTAAAGCCCTTTTGTTGGGGAAGAAATCCTGTCGATTAATACTCGGTGGGGATGACGGTACCCAAAGAATAA	0	0	3	0	k__Bacteria; p__Proteobacteria; c__Gammaproteobacteria; o__Xanthomonadales; f__Xanthomonadaceae; g__; s__
4460593	GCTAGTTGGTGGAGTAATAGCCTACCAAGGCTACGATGGGTAGCTGGTCTGAGAGGACGATCAGCCACACTGGGACTGAGACACGGCCCAGACTCCTACGGGAGGCAGCAGTGGGGAATATTGGACAATGGGGGCAACC	0	0	0	1	k__Bacteria; p__Proteobacteria; c__Gammaproteobacteria; o__Thiotrichales; f__Thiotrichaceae; g__; s__
816568	GCTAGTTTGGTGGAGTAATAGCCTACCAAGGCGACGATGCATAGCCGACCTGAGAGGGTGATCGGCCACACTGGGACTGAGACACGGCCCAGACTCCTACGGGAGGCAGCAGTAGGGAATCTTCCACAATGGACGAAAGTCTGA	4	2	0	0	k__Bacteria; p__Firmicutes; c__Bacilli; o__Bacillales; f__Paenibacillaceae; g__Paenibacillus; s__
816569	GCTAGTTGGTGGAGTAATAGCCTACCAAGGCGACGATCAGTAGCTGGTCTGAGAGGATGACCAGCCACACTGGGACTGAGACACGGCCCAGACTCCTACGGGAGGCAGCAGTGGGGAATATTGGACAATGGGCGCAAGCCTGATCCAGCCATGCCGCGTGAGTGACGAAGGTCTTCGGATTGTAAAGCTCTTTTGCCAGGGACGATAATGACGGTACCTGGAGAATAAGCCCCGGCTAACTTCGTGCCAGC	0	0	46	137	k__Bacteria; p__Proteobacteria; c__Alphaproteobacteria; o__Rhizobiales; f__Hyphomicrobiaceae; g__; s__
588559	GACTACCAGGGTATCTAATCCTGTTTGCTCCCCACGCTTTCGCACCTCAGTGTCAGTATCAATCCAGGAAGCCGCCTTCGCCACTGGTGTTCCTTCAGATCTCTACGCATTTCACCGCTACACCTGAAATTCCACTCCCCTCTACTCAACTCTAGTCGACCAGTTTCAAATGCAGTTCCCAGGTTAAGCCCGGGGCTTTCACATCTGACTTAATCAACCGCCTACGCACGCTTTACGCCCAGTAATTCCG	0	0	0	3	k__Bacteria; p__Proteobacteria; c__Gammaproteobacteria; o__Methylococcales; f__Methylococcaceae; g__Methylomonas; s__
4335184	GACTACCAGGGTATCTAATCCTGTTTGCTCCCCACGCTTTCGCACCTCAGTGTCAGTATCAGTCCAGGTGGTCGCCTTCGCCACTGGTGTTCCTTCCTATATCTACGCATTTCACCGCTACACAGGCTATTACTCCACCAACTAGC	0	0	1	0	k__Bacteria; p__Proteobacteria; c__Gammaproteobacteria; o__Pseudomonadales; f__Pseudomonadaceae; g__Pseudomonas; s__
99384	GACTACCAGGGTATCTAATCCTGTTTGCTCCCCACGCTTTCGTGCATGAGCGTCAGTATTGGCCCAGGGGGCTGCCTTCGCCATCGGTGTTCCTCCACATCTCTACGCATTTCACTGCTACACGTGGAATTCCACCCCCCTCTGCCATACTCTAGCCGTGCAGTCACGAGCGCAGTTCCCAGGTTAAGCCCGGGGATTTCACACCTGTCTTACACAACCGCCTGCGCACGCTTTACGCCCAGTAATTCCGA	0	0	19	1	k__Bacteria; p__Proteobacteria; c__Betaproteobacteria; o__Rhodocyclales; f__Rhodocyclaceae; g__Dechloromonas; s__
4430895	GCTAGTTGGTGGAGTAATAGCCTACCAAGGCAACGATCTATAGCTGGTCTGAGAGGATGATCAGCCACACTGGAACTGAGACACGGTCCAGACTCCTACGGGAGGCAGCAGTGAGGACTATTGGACAATGGGCGAAAGCCTGATCCAGCCATGCCGCGTGCGTGAAGAAGGCCTTAGGGTTGTAA	0	0	0	4	k__Bacteria; p__Proteobacteria; c__Alphaproteobacteria; o__BD7-3; f__; g__; s__
514001	GACTACCAGGGTATCTAATCCTGTTTGCTCCCCACGCTTTCGCACCTCAGCGTCAGTAACAGTCCAGAGAGCCGCCTTCGCCTCTGTTGTTCCTCCAGATATCTACGAATTTCACCTCTACACCTGGAATTCCGCTCTCCTCTCCTGTCCTCTAGTCTGCCAGTATCCAATGCACTTCCTGGATTGAGTCCAGGGATTTCACATCAGACTTAGCAAACCGCCTACGTGCGCTTTACGCCCAGTCATTCCGA	0	0	6	4	k__Bacteria; p__Proteobacteria; c__TA18; o__PHOS-HD29; f__; g__; s__
4303858	GACTACCGGGGTATCTAATCCTGTTTGCTCCCCACGCTTTCGTGCATGAGCGTCAGTACAGGCCCAGGGGATTGCCTTCGCCATCGGTGTTCCTCCGCATATCTACGCATTTCACTGCTACACGCGGAATCCCATCCCCCTCTACCGTACTCTAGCTATGCAGTCACAAAGGCAGTTCCCAGGTTGAGCCCGGGGATTTCACCTCGGTCTTACATAACCGCCTGCGCACGCTTTACGCCCAGTAATTCCG	0	0	0	1	k__Bacteria; p__Proteobacteria; c__Betaproteobacteria; o__Burkholderiales; f__Comamonadaceae; g__Comamonas; s__
790567	GACTACCAGGGTATCTAATCCTGTTTGCTCCCCACGCTTTCGTGCATGAGCGTCAGTGCAGGCCCAGGGGATTGCCTTCGCCATCGGTGTTCCTCCGCATATCTACGCATTTCACTGCTACACGCGGAATTCCATCCCCCTCTGCCGCACTCCAGCCTTGCAGTTACAAGCGCAATTCCCAGGTTGAGCCCGGGGATTTCACGCCTGTCTTACAAAACCGCCTGCGCACGCTTTACGCCCAGTAATTCCGA	0	0	1	0	k__Bacteria; p__Proteobacteria; c__Betaproteobacteria; o__Rhodocyclales; f__Rhodocyclaceae; g__; s__
2287972	GCTAGTTGGTGGAGTAATAGCCTACCAAGGCTACGGTCGATAGCCGGCCTGAGAGGGCACACGGCCGCACTGGCACTGAAACACGGGCCAGACTCCTACGGGAGGCAGCAGTGGGGAATCTTGCACAATGGGGGAAACCCTGATGCAGCGACGCCGCGTGAGTGATGAAGCCCTTCGGGGTGTAAAGCTCTTTCGGCAGGGACGATAATGACGGTACCTGCGGAAG	0	0	0	4	k__Bacteria; p__Acidobacteria; c__Solibacteres; o__Solibacterales; f__; g__; s__
270575	GGCTAGTTGGTGGAGTAATAGCCTACCAAGGCAACGATCCGTAGCTGGTCTGAGAGGACGATCAGCCACACTGGGACTGAGACACGGCCCAGACTCCTACGGGAGGCAGCAGTGGGGAATATTGGACAATGGGGGCAACCCTGATCCAGCAATGCCGCGTGTGTGAAGAAGGCCTTCGGGTTGTAA	0	0	0	2	k__Bacteria; p__Proteobacteria; c__Gammaproteobacteria; o__Chromatiales; f__; g__; s__
4170464	GCTAGTTGGTGGAGTAATAGCCTACCAAGGCGACGATCTGTAGCTGGTCTGAGAGGACGACCAGCCACACTGGGACTGAGACACGGCCCAGACTCCTACGGGAGGCAGCAGTGGGGAATTTTGGACAATGGGCGCAAGCCTGATCCAGCCATGCCGCGTGCGGGAAGAAGGCCTTCGGGTTGTAAACCGCTTTTGTCAGGGAAGAAATCTTCTGGGTTAATACCTCGGGAGGATGACGGTACCTGAAGAA	0	0	464	387	k__Bacteria; p__Proteobacteria; c__Betaproteobacteria; o__Burkholderiales; f__Comamonadaceae; g__; s__
4052052	GACTACCAGGGTATCTAATCCTGTTTGCTCCCCACGCTTTCGTGCCTCAGCGTCAGTTACATACCAAAGAGCCGCCTTCGCCACTGGTGTTACTCCACATCTCTACGCATTTCACCGCTACACATGGAATTCCACTCTTCTCTTCTGTACTCAAGCCTTCCAGTTTCCA	0	2	1	0	k__Bacteria; p__Firmicutes; c__Bacilli; o__Bacillales; f__Paenibacillaceae; g__Paenibacillus; s__
84386	GACTACCAGGGTATCTAATCCTGTTTGCTCCCCACGCTTTCGTGCATGAGCGTCAGTGTTATCCCGGGAGGCTGCCTTCGCCATCGGTGTTCCTCCGCATCTCTACGCATTTCACTGCTACACGCGGAATTCCACCTCCCTCTGACACACTCTAGCCGTGCAGTCACAAATGCAGTTCCCAGGTTGAGCCCGGGGATTTCACATCTGTCTTGCACAACCGCCTGCGCACGCTTTACGCCCAGTAATTCCG	0	0	7	0	k__Bacteria; p__Proteobacteria; c__Betaproteobacteria; o__Burkholderiales; f__Oxalobacteraceae; g__; s__
1508909	GCTAGTTGGTGGAGTAATAGCCTACCAAGGCGACGATCCATAGCTGGTCTGAGAGGATGATCAGCCACACTGGGACTGAGACACGGCCCAGACTCCTACGGGAGGCAGCAGTGGGGAATATTGGACAATGGGCGCAAGCCTGATCCAGCCATGCCGCGTGGGTGATGAAGGCCTTAGGGTTGTAAAGCTCTTTCAGTGGGGACGATAATGACGGTACCCACAGAAGAAGCCCCGGCTAACTTCGTGCCAG	1	0	9	1	k__Bacteria; p__Proteobacteria; c__Alphaproteobacteria; o__Rhizobiales; f__Bartonellaceae; g__; s__
4329246	GACTACAAGGGTATCTAATCCTGTTTGCTCCCCACGCTTTCGCACCTCAGTGTCAGTATCAATCCAGGAAGCCGCCTTCGCCACTGGTGTTCTTTCCGATATCTACGCATTTCACCGCTACACCGGAAATTCTGCTTCCCTCTAT	0	0	0	1	k__Bacteria; p__Proteobacteria; c__Gammaproteobacteria; o__Legionellales; f__Coxiellaceae; g__; s__
846482	GACTACCAGGGTATCTAATCCTGTTTGCTCCCCACGCTTTCGTGCCTCAGTGTCAGTATCAGTCCAGAAAGCCGCCTTCGCCACTGGTGTTCCTCCAAATATCTACGCATTTCACCGCTACACTTGGAATTCCGCTTTCCTCTCCTGAACTC	0	0	0	11	k__Bacteria; p__Firmicutes; c__Clostridia; o__Clostridiales; f__[Mogibacteriaceae]; g__; s__
173904	GCTAGTTGGTGGAGTAATAGCCTACCAAGGCTACGATCGATAGCCGGCCTGAGAGGGCACACGGCCACACTGGCACTGAAACACGGGCCAGACTCCTACGGGAGGCAGCAGTGGGGAATCTTGCACAATGGGGGAAACCCTGATGCAGCGACGCCGCGTGAGTGATGAAGCCCTTCGGGGTGTAAAGCTCTTTCGGCAGGGACGATAATGACGGTACCTGCGGAAGAAGCTGCGGCTAACTA	0	0	0	5	k__Bacteria; p__Acidobacteria; c__Solibacteres; o__Solibacterales; f__; g__; s__
362188	GACTACCAGGGTATCTAATCCTGTTTGATCCCCACGCTTTCGCGCTACAGCGTCAGTAACGAGCCAGTGAGCCGCCTTCGCCACCGGTGTTCTTCCCAATATCTACGAATTCCACCTCTACACTGGGAATTCCACTCACCTCTCTCGTCCTCAAAGCCATACAGTTCCAAAGGCAATTCCTAAGTTGAGCTCAGGCATTTCACCTCTGGCTTGTAAAACCGCCTACGCGCGCTTTACGCCCAGTAATTCCG	0	0	0	531	k__Bacteria; p__Proteobacteria; c__Alphaproteobacteria; o__; f__; g__; s__
902489	GCTAGTTGGTGGAGTAATAGCCTACCAAGCCGACGATCTATAGCTGGTCTGAGAGGATGATCAGCCACACTGGGACTGAGACACGGCCCAGACTCCTACGGGAGGCAGCAGTGGGGAATATTGGACAATGGGCGCAAGCCTGATCCAGCCATGCCGCGTGAGTGATGAAGGCTTTCGGGTTGTAAAACTCTGT	0	0	0	1	k__Bacteria; p__Proteobacteria; c__Alphaproteobacteria; o__BD7-3; f__; g__; s__
558007	GCTAGTTGGTGGAGTAATAGCCCACCAAGGCGACGATCCATAGCCGGCCTGAGAGGGTGAACGGCCACATTGGGACTGAGACACGGCCCAAACTCCTACGGGAGGCAGCAGTGGGGAATATTGCACAATGGGCGAAAGCCTGATGCAGCGACGCCGCGTGAAGGATGAAGGTCTTCGGATTGTAAACTTCTATCAGCAGGGAAGAATAAATGACGGTACCTGACTAAGAAGCCCCGGCTAACTACGTGCCA	0	0	1986	338	k__Bacteria; p__Firmicutes; c__Clostridia; o__Clostridiales; f__Lachnospiraceae; g__Epulopiscium; s__
578288	GCTAGTTGGTGGAGTATAGCCTACCAAGGCAACGATCCGTAGCTGGTCTGAGAGGACGATCAGCCACACTGGGACTGCGACACGGCCCAGACTCCTACGGGAGGCAGCAGTGGGGTATATTGGACAATGGGGGCAACCCTGATCCAGCCATGCC	0	0	0	5	k__Bacteria; p__Proteobacteria; c__Gammaproteobacteria; o__Legionellales; f__Coxiellaceae; g__; s__
809744	GACTACCAGGGTATCTAATCCTGTTTGCTCCCCACGCTTTCGCGCCTCAGCGTCAGTTACAGCCCAAAGAGCCGCCTTCGCCACCGGTGTTCCTCCGCATCTCTACGCATTTCACTGCTACACACGGAATTCCAC	1	0	0	0	k__Bacteria; p__Firmicutes; c__Bacilli; o__Bacillales; f__Paenibacillaceae; g__Paenibacillus; s__
290598	GACTACCAGGGTATCTCATCCTGTTTGCTCCCCACGCTTTCGCGCCTCAGCGTCAGTTACAGACCAAAGAGTCGCCTTCGCCACTGGTGTTCCTCCACATCTCTACGCATTTCACCGCTACACATGGAATTCCACTCTTCTCTTCTGTACTCCAGCCTTCCAGTTTCCAATGACCCTCCCCGGTTGAGCCGGGGGCTTTCACATCAGACTTAAAAGGCGGCCTGCGCGCGCTTTACGCCC	1	5	0	0	k__Bacteria; p__Firmicutes; c__Bacilli; o__Bacillales; f__Bacillaceae; g__Bacillus; s__
27485	GCTAGTTGGTGGAGTAATAGCCCACCAAGGCGACTATCTGTAGCTGGTCTGAGAGGACGACCAGCCACACTGGAACTGAGACACGGTCCAGACTCCTACGGGAGGCAGCAGTGGGGAATTTTGGACAATGGGCGCAAGCCTGATCCAGCAATG	0	0	1	2	k__Bacteria; p__Proteobacteria; c__Betaproteobacteria; o__Burkholderiales; f__Comamonadaceae; g__Rhodoferax; s__
344621	GACTACCAGGGTATCTAATCCTGTTTGCTCCCCACGCTTTCGCACATCAGCGTCAGTATCAGCCCAGGGGGCCGCCTTCGCCACTGGTGTTCCTCCAGATCTCTACGCATTTCACTGCTACACGTGGAATTCCACTCCCCTCT	0	0	0	1	k__Bacteria; p__Proteobacteria; c__Gammaproteobacteria; o__Alteromonadales; f__125ds10; g__; s__
805185	GCTAGTTGGTGGAGTAATAGCCTACCAAGGCGACGATCAGTAGCCGGACTGAGAGGTCGAACGGCCACATTGGGACTGAGACACGGCCCAGACTCCTACGGGAGGCAGCAGTGGGGAATATTGCGCAA	0	0	8	0	k__Bacteria; p__Firmicutes; c__Clostridia; o__Clostridiales; f__Ruminococcaceae; g__; s__
254744	GCTAGTTGGTGGAGTAATAGCCTACCAAGGCGACGATCCATAGCTGGTCTGAGAGGATGATCAGCCACACTGGGACTGAGACACGGCCCAGACTCCTACGGGAGGCAGCAGCGGGGAATATTGGACACTGGGCGCAAGCCTGATCCAGCCATGCCGCGTGAGTGATGACGGCCTTAGGGTTGTAAAGCTCTTTCAGTGGGGACGATAATGACGGTAC	0	0	2	0	k__Bacteria; p__Proteobacteria; c__Alphaproteobacteria; o__Rhizobiales; f__Beijerinckiaceae; g__; s__
543181	GCTAGTTGGTGGAGTAATAGCCTACCAAGGCAACGATCCGTAGCTGGTCTGAGAGGACGATCAGCCACACTGGGACTGAGACACGGCCCAGACTCCTACGGGAGGCAGCAGTGGGGAATATTGGACAATGGGGGCAACCCTGATCCAGCAATGCCGCGTGTGTGAAGAAGG	0	0	0	414	k__Bacteria; p__Proteobacteria; c__Gammaproteobacteria; o__; f__; g__; s__
4325199	GACTACCAGGGTATCTAATCCTGTTTGCTCCCCACGCTTTCGCGCCTCAGCGTCAGTTATAGGCCAAAGAGTCGCCTTCGCCACTGGTGTTCCTCCACATCTCTACGCATTTCACCGCTACACGTGGAATTCCACTCTTCTCTCCTATACTCAAGCCTCCCAGTTTCCAATGGCCCTCCCCGGTTGAGCCGGGGGCTTTCACATCAGACTTAAGAGGCCGCCTGCGCGCGCTTTACGCCCACTAATTCCGG	8	13	0	0	k__Bacteria; p__Firmicutes; c__Clostridia; o__Clostridiales; f__Lachnospiraceae; g__; s__
830980	GCTAGTTGGTGGAGTAATAGCCTACCAAGGCGACGATCTGTAGCTGGTCTGAGAGGACGATCAGCCACACTGGGACTGAGACACGGCCCAGACTCCTACGGGAGGCAGCAGTGGGGAATTTTGGACAATGGGCGAAAGCCTGATCCAGCCATGCCGCG	3	0	3	1	k__Bacteria; p__Proteobacteria; c__Gammaproteobacteria; o__Legionellales; f__; g__; s__
125045	GACTACCAGGGTATCTAATCCTGTTTGCTACCCACGCTTTCGCACCTCAGCGTCAGTACCGACCCAGAGTGGCGCCTTCGCCACCGGTGTTCCTCCTGATATCTGCGCATTTCACCGCTACACCAGGAATTCCCCACACCCCTACCGGCCTCTAGTCACAGCATT	0	0	0	1	k__Bacteria; p__Actinobacteria; c__Acidimicrobiia; o__Acidimicrobiales; f__C111; g__; s__
613779	GCTAGTTGGTGGAGTAATAGCCTACCAAGGCGACGATGCATAGCCGACCTGAGAGGGTGATCGGCCACACTGGGACTGAGACACGGCCCAGACTCTTACGGGAGGCAGCAGTAGGGAATCTTAGACAATGGGCGAAAGTCTGATCGAGCAATGCCGCGTGATCGATGAAGGTCTTCGGATCGTAAAGCTCT	0	3	0	0	k__Bacteria; p__Firmicutes; c__Bacilli; o__Bacillales; f__Sporolactobacillaceae; g__Pullulanibacillus; s__
727134	TCTAGTTGGTGGAGTAATAGCCTACCAAGGCGACGATGCATAGCCGACCTGAGAGGGTGATCGGCCACACTGGGACTGAGACACGGCCCAGACTCCTACGGGAGGCAGCAGTAGGGAATCTTCCACAATGGACGAAAGTCTGATGGAGCAACGCCGCGT	1	7	0	0	k__Bacteria; p__Firmicutes; c__Bacilli; o__Bacillales; f__Paenibacillaceae; g__Brevibacillus; s__reuszeri
4430327	GCTAGTTGGTGGAGTAATAGCCTACCAAGGCGATGATGTCTAGGGGGTGTGAGAGCATGGCCCCCACGACCGGAACTGAGATACTGTCCGGACACCTACGGGTGGCTGCAGTCGAGAATCTTCCGCAATGGACGAAAGTCTGACGGAGCGACGCCGCGTGCGGGATGAAGGCCCTTGGGTTGTAAACCGCTTTCGGAGGGGATGAAATCCCCGAGGGTTCTCCCTCGAGGTTGACAGAGCCTCAAAAGAA	0	0	9	12	k__Bacteria; p__Planctomycetes; c__Planctomycetia; o__Planctomycetales; f__Planctomycetaceae; g__Planctomyces; s__
237073	GACTACCAGGGTATCTAATCCTGTTTGCTCCCCACGCTTTCGTGCATGAGCGTCAGTGCAGGCCCAGGGGATTGCCTTCGCCATCGGTGTTCCTCCGCATATCTACGCATTTCACTGCTACACGCGGAATTCCATCCCCCTCTGCCGCACTCGAGCGATGCAGTCACAAATGCAGTTCCCCGGTTGAGCCCGGGGAT	0	0	0	2	k__Bacteria; p__Proteobacteria; c__Betaproteobacteria; o__Burkholderiales; f__Comamonadaceae; g__; s__
551864	GCTAGTTGGTGGAGTAATAGACTACCAAGGCAACGATCCGTAGCTGGTCTGAGAGGATGATCAGCCACATTGGGACTGAGACACGGCCCAGACTCCTACGGGAGGCAGCAGTGGGGAATATTGGACAATGGGCGCAAGCCTGAT	0	0	1	0	k__Bacteria; p__Proteobacteria; c__Gammaproteobacteria; o__[Marinicellales]; f__[Marinicellaceae]; g__Marinicella; s__
1134094	GACTACCAGGGTATCTAATCCTGTTTGCTCCCCACGCTTTCGCGCCTCAGCGTCAGTTACAGACCAAAGAGTCGCCTTCGCCACTGGTGTTCCTCCACATCTCTACGCATTTCACCGCTACACATGGAATTCCACTCTTCTCTTCTGTACTCAAGCCTTCCAGTTTCCAATGACCCTCCCCGGTTGAGCCGGGGGCTTTCACATCAGACTTAAAAGGCCGCCTGCGCGCGCTTTACGCCCAATAATTCCGG	37964	107831	12	10	k__Bacteria; p__Firmicutes; c__Bacilli; o__Bacillales; f__[Exiguobacteraceae]; g__Exiguobacterium; s__
883437	GCTAGTTGGTGGAGTAATAGCCTACCAAGGCGACGATCCATAGCTGGTCTGAGAGGATGATCAGCCACACTGGGACTGAGACACGGCCCAGACTCCTACGGGAGGCAGCAGTGGGGAATATTGGACAATGGGCGCAAGCCTGATCCAGCCATGCCGCGTGAGTGATGAAGGCCTTAGGGTTGTAAAGGTCTTTCACCGATGAAGATAATGACGTGAGTCGGAGAAGAAGCCCCG	0	0	1	0	k__Bacteria; p__Proteobacteria; c__Alphaproteobacteria; o__; f__; g__; s__
588739	GCTAGTTGGTGGAGTAATAGCCTACCAAGGCGATGATGGGTAGCGGGTGTGAGAGCACGACCCGCGTCATTGGGACTGAGACACTGCCCAGACACCTACGGGTGGCTGCAGTCGAGAATCTTCGGCAATGGGCGCACGCCTGACCGAGCGACGCCGCGTGCGGGATGAAGGCCTTCG	0	0	1	0	k__Bacteria; p__Planctomycetes; c__Planctomycetia; o__Pirellulales; f__Pirellulaceae; g__A17; s__
4390108	GACTACCAGGGTATCTAATCCTGTTTGCTCCCCACGCTTTCGCACCTCAGCGTCAGTATCGAGCCAGTGAGCCGCCTTCGCCACTGGTGTTCCTCCGAATATCTACGAATTTCACCTCTACACTCGGAATTCCACTCACCTCTCTCGACCTCAAGACCGGGAGTTTCAAAGGCAGTTCCAAGGTTGAGCCCTGGGATTTCACCTCTGACTTTCCAGTCCGCCTACGTGCGCTTTACGCCCAGTAAT	0	0	33	21	k__Bacteria; p__Proteobacteria; c__Alphaproteobacteria; o__Rhodobacterales; f__Rhodobacteraceae; g__Rhodobacter; s__
549972	GACTACCAGGGTATCTAATCCTGTTTGCTCCCCACGCTTTCGTGCCTCAGCGTCAGTTTTAGTTTAGTGAGCTGCCTTCGCAATCGGTGTTCTGTATCATATCTAAGCATTTCACCGCTACATGACACATTCCGCCCACCTCAACTATACTC	0	0	5	0	k__Bacteria; p__Bacteroidetes; c__Sphingobacteriia; o__Sphingobacteriales; f__; g__; s__
534898	GACTACCAGGGTATCTAATCCTGTTTGCTCCCCACGCTTTCGCACCTGCGCGTCAGTCTTCGTCCAGGGGGCCGCCTTCGCCACCGGTATTCCTCCAGATCTCTACGCATTTCACCGCTACACCTGGAATTCTACCCCCCTCTACGAGACTCAAGCCTGCCAGTATC	0	1	0	0	k__Bacteria; p__Proteobacteria; c__Gammaproteobacteria; o__Enterobacteriales; f__Enterobacteriaceae; g__Pantoea; s__ananatis
4362246	GCTAGTTGGTGGAGTAATAGCCTACCAAGCCTGCGATCTGTAGCTGGTTTGAGAGGACGACCAGCCACACTGGGACTGAGCCACGGCCCAGACTCCTACGGGAGGCAGCAGTGGGGAATTTTTGACAATG	0	0	1	1	k__Bacteria; p__Proteobacteria; c__Betaproteobacteria; o__Burkholderiales; f__Comamonadaceae; g__; s__
971109	TCTAGTTGGTGGAGTAATAGCCTACCAAGGCGACGATCGGTAGCCGAACTGAGAGGTTGATCGGCCACATTGGGACTGAGACACGGCCCAGACTCCTACGGGAGGCAGCAGTGGGGAATATTGCGCAATGGGGGAAACCCTGACGCAGCAACGCCGCGTGGCGGATGAAGGTTTTCGGATTGTAAACTCCTT	0	0	9	0	k__Bacteria; p__Firmicutes; c__Clostridia; o__Clostridiales; f__Ruminococcaceae; g__; s__
542924	GCTAAGTTGGTGGAGTAATAGCCTACCAAGCCGACGATCCTTAGCTGGTCTGAGAGGATGATCAGCCACACTGGGACTGAGACACGGCCCAGACTCCTACGGGAGGCAGCAGTGGGGAATATTGGACAATGGGCGAAAGCCTGATCCAGCAATGCCGCGTGAGTGATGAAGGCCTTAGGGTTGTAAAGCTCTTTTACCCGGGATGATAATGACAGTACCGGGAGAATAAGCTCCGGCTAACTCCGTGCCAG	0	0	0	20	k__Bacteria; p__Proteobacteria; c__Alphaproteobacteria; o__; f__; g__; s__
4442659	GCTAGTTGGTTGAGTAATAGCCTACCAAGCCGACGATCCATAGCTGGTTTGAGAGGATGATCAGCCACACTGGGACTGAGACACGGCCCAGACTCCTACGGGAGGCAGCAGTGGGGAATCTTAGACAATGGGGGAAACCCTGATCTAGCCATGCCGCGTGAGCGATGAAGGCCTTAGGGTTGTAAAGCTCTTTCAGTGGGGAAGATAATGACGGTACCCACAGAAGAAGCCCCGGCTAACTCCGTGCCAG	3	0	18	10	k__Bacteria; p__Proteobacteria; c__Alphaproteobacteria; o__Rhodobacterales; f__Rhodobacteraceae; g__; s__
136508	GCTAGTTGGTGGGAGTAATAGCCTACCAAGGCGACGATCAGTAGCTGGTCTGAGAGGATGATCAGCCACACTGGGACTGAGACACGGCCCAGACTCCTACGGGAGGCAGCAGTGGGGAATATTGGACAATGGGGGCAACCCTGATCCAGCCATGCCGCGTGAGTGATGAAGGCCTTAGGGTTGTAAAGCTCTTTCGCCGGTGAAGATAATGACGGTAACCGGAGAAGAAGCCCCGGCTAACTTCGTGCC	0	0	5	0	k__Bacteria; p__Proteobacteria; c__Alphaproteobacteria; o__Rhizobiales; f__Rhizobiaceae; g__Candidatus Liberibacter; s__americanus
809196	GCTAGTTGGTGGAGTAATAGCCTACCAAGGCGACGATCAGTAGCCGGACTGAGAGGTCGAACGGCCACATTGGGACTGAGACACGGCCCAGACTCCTACGGGAGGCAGCAGTGGGGAATATTGCGCAATGGGGGAAACC	0	0	36	0	k__Bacteria; p__Firmicutes; c__Clostridia; o__Clostridiales; f__Ruminococcaceae; g__; s__
539765	GACTACCAGGGTATCTAATCCTGTTTACTCCCCAGGCTTTCGTGCATTAGTGTCAGCAAAAGACCAGAAGATCGCCTTCGCCTCTGGTGTTCCTCTCAATATCTACGAATTTCACCTCTACACTGAGAATTCCATCTTCCTCTTCTTTGCTCTAGTTTGCCAGTTTTAAATGCAGTTCTCAGGTTGAGCCTGAGGATTTCACACCTAACGTAACAAACCACCTACGCACCCTTTACACCCAATGATTCCGA	0	0	0	661	k__Bacteria; p__Proteobacteria; c__Alphaproteobacteria; o__Rickettsiales; f__; g__; s__
827708	GACTACCAGGGTATCTAATCCTGTTTGCTCCCCACGCTTTCGCACCTCAGTGTCAGTGTCACTCCAGGAAGCCGCCTTCGCCACTGGTGTTCTTTCCCATATCTACGCATTTCACTGCTACACCGGAAATTCCGCTTCCCTCTA	0	0	0	1	k__Bacteria; p__Proteobacteria; c__Gammaproteobacteria; o__Legionellales; f__; g__; s__
587444	GCTAGTTGGTGGAGTAATAGCCTACCAAGGCGACGATCCCTAGCTGGTTTGAGAGGATGATCAGCCACACTGGAACTGAGACACGGTCCAGACTCCTACGGGAGGCAGCAGTGGGGAATATTGGACAATGGGCGCAAGCCTGATCCAGCCATGCCGCGTGTGTGAAGAAGGCCTTCGGGTTGTAAAGCACTTTCAGCGAGGAAGA	0	0	2	0	k__Bacteria; p__Proteobacteria; c__Gammaproteobacteria; o__Oceanospirillales; f__Oceanospirillaceae; g__; s__
2990427	GGTTGGTGGAGTAATAGCCTACCAAGGCGACGATCGGTAGCCGAACTGAGAGGTTGATCGGCCACATTGGGACTGAGACACGGCCCAGACTCCTACGGGAGGCAGCAGTGGGGAATATTGCGCAATGGGGGAAACCCTGACGCAGCAACGCCGCGTGGAGGATGAAGGTTTTCGGATTGTAAACTCCTTTGATGAGGGACGAATAATGACGGTACCTCAAAAACAAGCCACGGCTAACTACGTGCCAGCA	0	0	1	0	k__Bacteria; p__Firmicutes; c__Clostridia; o__Clostridiales; f__Ruminococcaceae; g__; s__
107623	GACTACCAGGGTATCTAATCCTGTTTGCTACCCACGCTTTCGTGCATGAGCGTCAGTATCGACCCAGGGGGCTGCCTTCGCCATTGGTGTTCCTCCACATCTCTACGCATTTCACTGCTACACGTGGAATTCCACCCCCCTCTGCCGTACTCTAGCCTTGCAGTCACAAGCGCAGTTCCCAGGTTGAGCCCGGGGATTTCACGCCTGTCTTACAAAACCGCCTGCGCACGCTTTACGCCCAGTAATTCCGA	0	0	11	0	k__Bacteria; p__Proteobacteria; c__Betaproteobacteria; o__Rhodocyclales; f__Rhodocyclaceae; g__Dechloromonas; s__
622654	GCTAGTTGGTGGAGTAATAGCCTACCAAGGCTACGATGGGTAGCTGGTCTGAGAGGATGATCAGCCACACTGGAACTGGAACACGGTCCAGACTCCTACGGGAGGCAGCAGTTAGGAATTTTGCGCAATGGGGGAAACCCTGACGCAGCAACGCCGCGTGAGTGATGAAGGCCTTCGGGTTGTAAAGCTCTTTTAGCAGGGACGAACACAATGACGGTACCTGCAGAAAAAGCACCGGCTAACTCTGTGCC	0	0	10	220	k__Bacteria; p__Proteobacteria; c__TA18; o__PHOS-HD29; f__; g__; s__
269075	GCTAGTTGGTGGAGTAATAGCCTACCAAGGCGAAGATGGGTAGCGGGTGTGAGAGCACGACCCGCATCACTGGGACTGAGATACTGCCCAGACACCTACGGGTGGCTGCAGTCGAGAATCTTCCGCAATGGGGGAAACCCTGACGGAGCGACGCCGCGTGCGGGATGAAGGCCTTCGGGTTGTAAACCGCTGTCGTAGGGGAGCAAATTTTGAGCGATCCTAGGAGGAAGCACCGGCTAAACTCGTGCCAG	0	0	0	2352	k__Bacteria; p__Planctomycetes; c__Planctomycetia; o__Pirellulales; f__Pirellulaceae; g__; s__
932696	GACTACTCGGGTATCTAATCCTGTTTGCTCCCCACGCTTTCGCACCTCAGCGTCAGTCTTCGTCCAGGAGGCCGCCTTCGCCACCGGTATTCCTCCAGATCTCTACGCATTTCACCGCTACACCGGGAATTCTACCCACCTCTACGAGACTCAAG	3	0	1	1	k__Bacteria; p__Proteobacteria; c__Gammaproteobacteria; o__Enterobacteriales; f__Enterobacteriaceae; g__Erwinia; s__
143734	GCTAGTTGGTGGAGTAATAGCCTACCAAGGCTACGATCGGTAGCTGGTTTTAGAGGATGATCAGCCACACTGGGACTGAGACACGGCCCAGACTCCTACGGGAGGCAGCAGTGGGGAATATTGGACAATGGGGGAAACCCTGATCTAGCCATGCCGCGTGAGTGAGGAAGGCCCTAGGGTTGTAAAGCTCTTTCACCCGGGACGATGATGACGGTAGCGGGAGAAGAAGCCCCGGCTAACTCCGTGCCAGC	0	0	1	0	k__Bacteria; p__Proteobacteria; c__Alphaproteobacteria; o__Rhodospirillales; f__Rhodospirillaceae; g__; s__
575252	GCTAGTTGGTGGAGTAATAGCCTACCAGGGCGACGATCCATAGCTGGTCTGAGGGGATGATCAGCCACACTGGGACTGAGACACGGCCCAGACTCCTACGGGAGGCAGCAGTGGGGAATATTGGACAATGGGGGCAACCCTGATCCAGCCATGCCGCGTGAGTGATGAAGGCCCTAGGGTTGTAAAGCTCTTTCAGCGAGGGATGATAATGACAGTACCTGGTAAAGAAACCCCGGCTAACTCCGTGCCAG	14	0	1	5	k__Bacteria; p__Proteobacteria; c__Alphaproteobacteria; o__; f__; g__; s__
561196	GTAGTTGGTGGAGTAATAGCCTACCAAGGCGACGATCTTTAGCTGGTCTGAGAGGATGATCAGCCACACTGGGACTGAGACACGGCCTAGACTCCTACGGGAGGCAGCAGTGGGGAATATTGGACAATGGGCGAAAGCCTGATCCAGCAATGCCGCGTGAGTGATGAAGGCCTTAGGGTTGTAAAGCTCTTTTACCAGGGATGATAATGACAGTACCTGGAGAATAAGCTCCGGCTAACTCCGTGCCAGCA	0	0	0	3	k__Bacteria; p__Proteobacteria; c__Alphaproteobacteria; o__Sphingomonadales; f__; g__; s__
4380331	GCTAGTTGGTGGAGTAATAGCCTACCAAGGCAACGATCCGTAGCTGGTCTGAGAGGACGATCAGCCACACTGGGACTGAGACACGGCCCAGACTCCTACGGGAGGCAGCAGTGGGGAATATTGGACAATGGGGGCAACCCTGATCCAGCAATGCCGCGTGTGTGAAGAAGGCCTTCGGGTTGTCAAGCACTTTT	0	0	0	2	k__Bacteria; p__Proteobacteria; c__; o__; f__; g__; s__
927574	GCTAGTTGGTGGAGTAATAGCCTACCAAGGCAACGATGGGTAGCGGGTGTGAGAGCATGACCCGTCTCACTGGGACTGAGACACTGCCCAGACACCTACGGGTGGCTGCAGTCGAGAATCTTCGGCAATGGGCGA	0	0	22	0	k__Bacteria; p__Planctomycetes; c__Planctomycetia; o__Pirellulales; f__Pirellulaceae; g__; s__
4442729	GCTAGGTGGTGGAGTAATAGCCTACCAAGCCGACGATCCATAGCTGGTTTGAGAGGATGATCAGCCACACTGGGACTGAGACACGGCCCAGACTCCTACGGGAGGCAGCAGTGGGGAATCTTAGACAATGGGGGA	0	0	1	0	k__Bacteria; p__Proteobacteria; c__Alphaproteobacteria; o__Rhodobacterales; f__Rhodobacteraceae; g__; s__
1141071	GCTAGTTGGTGGAGTAATAGCCTACCAAGGCGACGATCCATAGCTGGTCTGAGAGGATGATCAGCCACACTGGGACTGAGACACGGCCCAGACTCCTACGGGAGGCAGCAGTGGGGAATATTGGACAATGGGCGCAAGCCTGATCCAGCCATGCCGCGTGAGTGATAAAGGCCTTAGGGTTGTAAAGCTCTTTCAGTGGGGATGATAATGACGGTACCCACAGAAGAAGACCCGGCTAACTTCGTGCCAGC	1	0	2	0	k__Bacteria; p__Proteobacteria; c__Alphaproteobacteria; o__Rhizobiales; f__Brucellaceae; g__; s__
415160	GCTAGTTGGTGGAGTAATAGCCCACCAAGGCAACGATCAGTAGCCGGCTTGAGAGAGTGTACGGCCACATTGGGACTGAGACACGGCCCAGACTCCTACGGGAGGCAGCAGTGGGGAATTTTGCACAATGGGGGCAACCCTGATGCAGCGACGCCGCGTGATTTAGAAGGCCTTCGGGTTGTAAAAATCTTTTGTATAGGAAGAAAATGACAGTACTATACGAATAAGGTCCGGCTAATTACGTGCCAGCA	0	0	0	15	k__Bacteria; p__Firmicutes; c__Clostridia; o__Clostridiales; f__[Tissierellaceae]; g__Anaerococcus; s__
559177	GCTAGTTGGTGGAGTAATAGCCTACCAAGGCGACGATCCATAGCTGGTCTGAGAGGATGATCAGCCACATTGGGACTGAAACACGGTCCAGACTCCTACGGGAGGCAGCAGTGGGGAATCTTGCGCAATGGACGAAAGTCTGACGCAGCCACGCCGCGTGAGTG	0	0	1	0	k__Bacteria; p__Proteobacteria; c__Deltaproteobacteria; o__MIZ46; f__; g__; s__
4256112	GACTACCAGGGTATCTAATCCTGTTTGCTCCCCACGCTTTCGCAACTCAGTGTCAGTATCAATCCAGGAAGACGCCTTCGCCACTGATGTTCTTTCCGATATCTACGCCTTTCACCGCTACACCGGAACTTCC	0	0	0	3	k__Bacteria; p__Proteobacteria; c__Gammaproteobacteria; o__Legionellales; f__; g__; s__
136793	GCTAGTTGGTGGAGTAATAGCCTACCAAGGCTACGATGCGTAGCTGGTCTGAGAGGACGGCCAGCCACACTGGAACTGAGACACGGTCCAGACTCCTACGGGAGGCAGCAGTGGGGAATATTGGACAATGGGCGAAAGCCTGATCCAGCGACGCCGCGTGGGTGATGAAGGCCTTCGGGTCGTAAAGCCCTGT	0	0	0	1	k__Bacteria; p__Proteobacteria; c__Deltaproteobacteria; o__; f__; g__; s__
437584	GCTAGTTGGTGGAGTAATAGCCCACCAAGGCGACGATCCTTAGCTGGTCTGAGAGGATGATCAGCCACACTGGGACTGAGACACGGCCCAGACTCCTACGGGAGGCAGCAGTGGGGAATATTGGACAATGGGCGAAAGCCTGATCCAGCAATGCCGCGAGAGTGATGAAGGCCTTAGGGTTGTAAAGCTCTTTTACCAGGGATGATAATGACAGTAC	2	0	1	5	k__Bacteria; p__Proteobacteria; c__Alphaproteobacteria; o__Rhizobiales; f__; g__; s__
511903	GCTAGTTGGTGGAGTAATAGCCTACCAAGGCGACGATCAGTAGCTGGTCTGAGAGGATGATCAGCCACACTGGGACTGAGACACGGCCCAGACTCCTACGGGAGGCAGCAGTGGGGAATATTGGACAATGGGGGCAACCCTGATCCAGCCATGCCGCGTGAGTGATGAAGGCCTTAGGGTTGTAAAGCTCTTTCGCCGGT	0	0	3	1	k__Bacteria; p__Proteobacteria; c__Alphaproteobacteria; o__Rhizobiales; f__Beijerinckiaceae; g__; s__
763702	GCTAGTTGGTGGAGTAATAGCCTACCAAGGCTACGATCGATAGCTGGGCTTAGAGGATGATCAGCAACACTGGGACTGAGACACGGCCCAGACTCCTACGGGAGGCAGCAGTGGGGAATCTTGGACAAT	1	0	0	1	k__Bacteria; p__Proteobacteria; c__Alphaproteobacteria; o__Rhizobiales; f__Hyphomicrobiaceae; g__; s__
307254	GCTAGTTGGTGGAGTAATAGCCTACCAAGGCAACGATCCGTAGCTGGTCTGAGAGGATGATGAGCCACACTGGGACTGAGACACGGCCCAGACTCCTACGGGAGGCAGCAGTGGGGAATATTGGACAATGGGCGCAAGCCTGATCCAGCCATGCCGCGTGTGTGAAGAAGGCTCTAGGGTTGTGAAGCACTTTCA	2	0	1	0	k__Bacteria; p__Proteobacteria; c__Gammaproteobacteria; o__Alteromonadales; f__HTCC2188; g__; s__
522046	GCTAGTTGGTGGAGTAATAGCCTACCAAGGCGACGATCAGTAGCTGGTCTGAGAGGATGATCAGCCACACTGGGACTGAGACACGGCCCAGACTCCTACGGGAGGCAGCAGTGGGAAATATTGGACAATGGGCGCAAGCCTGATCCAGCCATGCCGCGTGA	1	0	1	0	k__Bacteria; p__Proteobacteria; c__Alphaproteobacteria; o__Rhodospirillales; f__Acetobacteraceae; g__; s__
4434799	GCCTACCAGGGTATCTAATCCTGTTTGCTCCCCACGCTTTCGCGCCTCAGCGTCAGTAATGGTCCAGTTGGCCGCCTTCGCCACCGGTGTTCTTGCGAATATCTACGAATTTCACCTCTACACTCGCAGTTCCACTAACCTCTACAATACTCAAGCGTCCCAGTATCGAAGGCCATTCTGTGGTTGAGCCACAGGCTTTCACCCCCGACTTAAAACGCCGCCTACGCGCCCTTTACGCCCAGTGATTCCGA	0	0	2	0	k__Bacteria; p__Proteobacteria; c__Alphaproteobacteria; o__Rhizobiales; f__Methylobacteriaceae; g__Methylobacterium; s__
512321	GACTACCAGGGTATCTAATCCTGTTTGCTCCCCACGCTTTCGTGCATGAGCGTCAGTGTCGACCCAGGAGGCTGCCTTCGCCATCGGTGTTCCTCCACATATCTACGCATTTCACCGCTACACGTGGAATTCCACCTCCCTCTGCCGCACTCCAGTCTCGTAGTTTCAAGCGCAATTCCCAGGTTAAGCCCGGGGATTTCACGCCTGACTTGCGAGACCACCTGCGCACGCTTTACGCCCAGTAATTCCGA	0	0	0	87	k__Bacteria; p__Proteobacteria; c__Betaproteobacteria; o__MND1; f__; g__; s__
3097632	GCTAGTTGTTGAGTAATAGCCTACCAAGGCGACGATCCATAGCTGGTCTGAGAGGTTGATCAGCCACACTGGGACTGAGACACGGCCCAGACTCCTACGGGAGGCAGCGGTGGGGAATATTGGACAATGGGCGC	0	0	3	0	k__Bacteria; p__Proteobacteria; c__Alphaproteobacteria; o__Rhizobiales; f__Phyllobacteriaceae; g__Defluvibacter; s__
4439078	GCTAGTTGGTGGAGTAATAGCCTACCAAGGCGACGATCCGTAGCTGGTCTGAGAGGATGATCAGCCACACTGGGACTGAGACACGGCCCAGACTCCTACGGGAGGCAGCAGTGGGGAATATTGGACAATGGGGGCAAGCCTGATCCAGCCATGCCGCGTGAGTGATGAAGGCCCTAGGGTTGTAAAGCACTTTCAGCGAGGAGGATA	1	0	0	0	k__Bacteria; p__Proteobacteria; c__Alphaproteobacteria; o__Rhizobiales; f__Rhizobiaceae; g__Prosthecomicrobium; s__pneumaticum
805613	GCTAGTTGTGGAGTAATAGCCTACCAAGGCGACGATCCATAGCTGGTCTGAGAGGATGATCAGCCACACTGGGACTGAGACACGGCCCAGACTCCTACGGGAGGCAGCAGTGGGGAATATTGGACAATAGGCGCAAGCCTGATCCAGCCATGCCGCGTGAGT	0	0	5	1	k__Bacteria; p__Proteobacteria; c__Gammaproteobacteria; o__HOC36; f__; g__; s__
91427	GCTAGTTGGTGGAGTAATAGCCTACCAAGGCGACGATCCATAGCTGGTCCGAGAGGATGATCAGCCACACTGGGACTGAGACACGGCCCAGACTCCTACGGGAGGCAGCAGTGGGGAATATTGGACAATGGGGGCAACCCTGATCCAGCCATGCCGCGTGAGTGATGAAGGCCCTAGGGTTGTAAAGCTCTTTCAGCGAGGAGGATAATGACGTTACTCGCAGAAGAAGCCCCGGCTAACTTCGTGCCAGC	460	0	0	1	k__Bacteria; p__Proteobacteria; c__Alphaproteobacteria; o__Rhizobiales; f__Hyphomicrobiaceae; g__; s__
820861	GACTACCAGGGTATCTAATCCTGTTTGCTCCCCACGCTTTCGCACCTCAGCGTCAGTATCGAGCCAGTGAGCCGCCTTCGCCACTGGTGTTCCTCCGAATATCTACGAATTTCACCTCTACACTCGGAATCCCACTCACCTCTCTCGAACTCAAGATCAGGAGTTTCAAAGGCAGTTCCAAGGTTGAGCCCTGGGATTTCACCTCTGACTTTCCGATCCGCCTACGCGCGCTTTACGCCCAGTAATTCCGA	0	0	2	0	k__Bacteria; p__Proteobacteria; c__Alphaproteobacteria; o__Rhodobacterales; f__Rhodobacteraceae; g__; s__
4381005	GACTACAGGGTATCTAATCCTGTTTGCTCCCCACACTTTCGCACCTCAGCGTCAGTATCGAGCCAGTGAGCCGCCTTCGCCACTGGTGTTCCTCCGAATATCTACGAATTTCACCTCTACACTCGGAATTCCACTCACCTCTCTCGAACTCTAGACCGATAGTTTTGGAGGCAGTTCCGGGGTTGAGCCCCGGGATTTCACCCCCAACTTATCAATCCGCCTACGTGCGCTTTACGCCCAGTGATTCCGAA	1	0	0	0	k__Bacteria; p__Proteobacteria; c__Alphaproteobacteria; o__Rhodobacterales; f__Rhodobacteraceae; g__; s__
353491	GACTACCAGGTATCTAATCCTGTTTGCTCCCCACGCTTTCGTGCATGAGCGTCAGTGCAGGCCCAGGGGATTGCCTTCGCCATCGGTGTTCCTCCGCATATCTACGCATTTCACTGCTACACGCGGAATTCCATCCCCCTCTGCCGCACTCTAGCCATGCAGTCACAAATGCAGTTCCCAGGTTGAGCCCGGGGATTTCACATCTGTCTTGCAAAGCCGCCTGCGCACGCTTTACGCCCAGTAATTCCGAT	0	0	6	217	k__Bacteria; p__Proteobacteria; c__Betaproteobacteria; o__Burkholderiales; f__Comamonadaceae; g__; s__
256078	GCTAGTTGGTGGAGTAATAGCCCACCAAGGCGACGATCGGTAGCTGGTCTGAGAGGATGATCAGCCACACTGGAACTGAGACACGGTCCAGACTCCTACGGGAGGCAGCAGTGGGGAATATTGGACAATGGGCGCAAGCCTGATCCAGCCATGCCGCGTGAGTGAAGAAGGTCTTCGGATTGTAAAGCTCTTTTGCCAGGGACGATAATGACGGTA	0	0	1	1	k__Bacteria; p__Proteobacteria; c__Betaproteobacteria; o__Hydrogenophilales; f__Hydrogenophilaceae; g__Thiobacillus; s__
4390512	GCTAGTTGGTGGAGTAATAGGCTACCAAGGCGACGATCCGTAGCTGATCTGAGAGGATGATCAGCCACACTGGGACTGAGACACGGCCCAGACTCCTACGGGAGGCAGCAGTGGGGAATCTTGGACAA	0	0	5	4	k__Bacteria; p__Proteobacteria; c__Alphaproteobacteria; o__Rhizobiales; f__; g__; s__
4380843	GACTACCAGGGTATCTAATCCTGTTTGCTCCCCACGCTTTCGTGCCTCAGCGTCAGTAATGGTCCAGAAAGCCGCCTTCGCCACTGGTGTTCCTCCGAATATCTACGCATTTCACCGCTACACTAGGAATTCCACTTTCCTCCCCA	0	0	1	0	k__Bacteria; p__Firmicutes; c__Clostridia; o__Clostridiales; f__Gracilibacteraceae; g__; s__
540740	GCTAGTTGGTGGAGTAATAGCTCACCAAGGCGACGATCGGTAGCTGGTCTGAGAGGATGATCAGCCACACTGGAACTGAGACACGGTCCAGACTCCTACGGGAGGCAGCAGTGGGGAATATTGGACAAT	0	0	11	0	k__Bacteria; p__Proteobacteria; c__Gammaproteobacteria; o__Xanthomonadales; f__Xanthomonadaceae; g__Dokdonella; s__
225294	GCTAGTTGGTGGAGTAATAGCCTACCAAGGCAACGATCCGTAGCTGGTCTGAGAGGATGATCAGCCACACTGGGACTGAGACACGGCCCAGACTCCTACGGGAGGCAGCAGTGGGGAATATTGGACAATGGGGGCAAGCCTGATCCAGCAATGCCGCGTGTGTGATGAAGGCCTTAGGGTTGTAAAGCACTTTT	0	0	0	1	k__Bacteria; p__Proteobacteria; c__Alphaproteobacteria; o__Rhodospirillales; f__Rhodospirillaceae; g__; s__
883987	TAGTTGGTGGAGTAATAGCCTACCAAGGCGACGATCCATAGCTGGTCTGAGAGGATGATCAGCCACACTGGGACTGAGACACGGCCCAGACTCCTACGGGAGGCAGCAGTGGGGAATATTGGACAATGGGCGAAAGCCTGATCCATCCATGCCGCGTGAGTGATGAAGGCCTTAGGGCTGTAAAGCTCTTTCAGTGGGGAAGATAATGACGGTACCC	0	0	3	3	k__Bacteria; p__Proteobacteria; c__Alphaproteobacteria; o__Sphingomonadales; f__Sphingomonadaceae; g__Sphingomonas; s__wittichii
4306745	GCTAGTTGGTGGAGTAATAGCCTACCAAGGCAACGATCCGTAGCTGATCTGAGAGGACGATCAGCCACACTGGGACTGAGACACGGCCCAGACTCCTACGGGAGGCAGCAGTGGGGAATATTGGACAATGGGGGCAACCCTGATCCAGCAATGCCGCGTGTGTGAAGAAGGCCTTCGGGTTGTAAAGCACTTTTGGTGGGGAAGAAACTTTCCGTGCTAATAT	0	0	0	1	k__Bacteria; p__Proteobacteria; c__Gammaproteobacteria; o__Legionellales; f__Coxiellaceae; g__Coxiella; s__
282746	GCTTGTTGGTGGAGTAATAGCCTACCAAGGCATCGACGGGTAGCTGGTCTGAGAGGATGATCAGCCACACTGGGACTGAGACACGGCCCAGACTCCTACGGGAGGCAGCAGTGGGGAATCTTGCGCAATGGGCGAAAGCCTGACGCAGCAACGCCGCGTGCGGGATGAAGGCCTTCGGGTTGTAAACCGCTTTCAGCAGGAACGAAAATGACGGTACCTGCAGAAGAAGGTCCGGCCAACTACGTGCCAG	0	0	0	1	k__Bacteria; p__Actinobacteria; c__Acidimicrobiia; o__Acidimicrobiales; f__C111; g__; s__
712576	GCTAGTTGGTGGAGTAATAGCCTACCAAGGCATCGACGGGTAGCTGGTCTGAGAGGATGATCAGCCACACTGGGACTGAGACACGGCCCAGACTCCTACGGGAGGCAGCAGTGGGGAATCTTGCGCAA	0	0	0	1	k__Bacteria; p__Cyanobacteria; c__Synechococcophycideae; o__Synechococcales; f__Synechococcaceae; g__Synechococcus; s__
695731	GCTAGTTGGTGGAGTAATAGCCTACCAAGGCGACGATCCATAGCTGGTCTGAGAGGATGATCAGCCACACTGGGACTGAGACACGGCCCAAACTCCTACGGGAGGCAGCAGTGGGGAATATTGGACAATGGGCGCAAGCCTGATCCAGCCATGCCGCGTGAGTGATGAAGGTCTTAGGATTGTAAAGCTCTTTCACCGGTGAAGATAATGACGGTAACCGGAGAAGAAGCCCCGGCTAACTTCGTGCCAGC	2	0	155	0	k__Bacteria; p__Proteobacteria; c__Alphaproteobacteria; o__Rhizobiales; f__Brucellaceae; g__Ochrobactrum; s__gallinifaecis
521384	GCTAGTTGGTGGAGTAATAGCCCACCAAGGCGACGATCCGTAACTGGTCTGAGAGGATGATCAGTCACACTGGAACTGAGACACGGTCCAGACTCCTACGGGAGGCAGCAGTGGGGAATATTGGACAATGGGCGAAAGCCTGATCCAGCCATGCCGCGTGTGTGAAGAAGGTCTTCGGATTGTAAAGCACTTTAAGTTGGGAGGAAGGGCAGTAAGTTAATACCTTGCTGTTTTGACGTTACCAACAGAA	0	0	220	0	k__Bacteria; p__Proteobacteria; c__Gammaproteobacteria; o__Pseudomonadales; f__Pseudomonadaceae; g__Pseudomonas; s__
1118650	GACTACCAGGGTATCTAATCCTGTTTGCTCCCCACGCTTTCGCACCTCAGCGTCAGTACCGAGCCAGTGAGCCGCCTTCGCCACTGGTGTTCTTCCGAATCTCTACGAATTTCACCTCTACACCCGGAGTTCCACTCACCTCTCTCGGACTCAAGACTGCCAGTATCAAAGGCAGTTCCGAGGTTGAGCCCCGGGATTTCACCCCTAACTTATCAATCCGCCTACGTGCGCTTTACGCCCAGTAATTCCG	2	0	0	0	k__Bacteria; p__Proteobacteria; c__Alphaproteobacteria; o__Rhizobiales; f__Hyphomicrobiaceae; g__; s__
4308610	GCTAGTTGGTGGAGTAATAGCCTACCAAGCCGACGATCCATAGCTGGTTTGAGAGGATGATCAGCCACACTGGGACTGAGACACGGCCCAGACTCCTACGGGAGGCAGCAGTGGGGAATCTTAGACAATGGGGGAAACCCTGATCTAGCCATGCCGCGTGAGCGATGAAGGCCTTAGGGTTGTAAAGCTCTTTCA	0	0	22	2	k__Bacteria; p__Proteobacteria; c__Alphaproteobacteria; o__Rhodobacterales; f__Rhodobacteraceae; g__Rhodobaca; s__
188142	GTAGTTGGTGGAGTAATAGCCTACCAAGGCGACGATCCTTAGCTGGTCTGAGAGGATGATCAGCCACACTGGGACTGAGACACGGCCCAGACTCCTACGGGAGGCAGCAGTGGGGAATATTAGACAATGGGGGCAACCCTGATCTAGCCATGCCGCGTGAGTGATGAAGGCCTTAGGGTCGTAAAGCCCTTTCGCCAGGGATGATAATGACAGTACCTGGTAAAGAAACCCCGGCTAACTCCGTGCCAGCA	24	2	8	1	k__Bacteria; p__Proteobacteria; c__Alphaproteobacteria; o__Rhodobacterales; f__Rhodobacteraceae; g__Dinoroseobacter; s__
804675	GCTAGTTGGTGGAGTAATAGCCTGCCCAGGCGACGATCTGTAGCTGGTCTGAGAGGACGACCAGCCACACTGGGACTGAGACACGGCCCAGACTCCTACGGGAGGCAGCAGTGGGGAATTTTGGACAATGGGCGAAAGCCTGATCCAGCCATGCCGCGTTCGGGAAG	0	0	2	11	k__Bacteria; p__Proteobacteria; c__Gammaproteobacteria; o__Legionellales; f__Coxiellaceae; g__; s__
338142	GACTACCAGGGTATCTAATCCTGTTTGCTCCCCACGCTTTCGTGCATGAGCGTCAGTGTTATCCCAGGGGGCTGCCTTCGCCATCGGTATTCCTCCACATATCTACGCATTTCACTGCTACACGTGGAATTCTACCCCCCTCTGACACACTCTAGCCGTGCAGTCACCAATGCCATTCCCAGGTTGAGCCCGGGGATTTCACCTCTGTCTTGCACAACCGCATGCGCACGCTTTACGCCCAGTAATTCCG	0	0	1	0	k__Bacteria; p__Proteobacteria; c__Betaproteobacteria; o__Burkholderiales; f__Oxalobacteraceae; g__Ralstonia; s__
213742	GACTACCAGGGTATCTAATCCTGTTTGCTCCCCACGCTTTCGCACCTCAGCGTCAGTATCGAGCCAGTGAGCCGCCTTCGCCACTGGTGTTCCTCCGAATATCTACGAATTTCACCTCTACACTCGGAATTCCACTCACCTCTCTCGACCTCAAGACCAGGAGTTTCAAAGGCCGTTCCGGGGTTGAGCCCCGGGCTTTCACCTCTGACTTTCTGGTCCGCCTACGTGCGCTT	1	0	4	0	k__Bacteria; p__Proteobacteria; c__Alphaproteobacteria; o__Rhodobacterales; f__Rhodobacteraceae; g__; s__
612770	GACTACCAGGGTATCTAATCCTGTTTGCTCCCCACGCTTTCGCACCTCAGCGTCAGTGTCACTCCAGGAGGCCGCCTTCGCCACCGGTGTTCTTTCGGATATCTACGCATTTCACCGCTACACCCGAAATTCCACTTCCCTCTA	0	0	0	1	k__Bacteria; p__Proteobacteria; c__Gammaproteobacteria; o__HTCC2188; f__HTCC2089; g__; s__
1094372	GCTAGTTGGTGGAGTAATAGCCTACCAAGGCTGCGATCGGTAGCTGGTCTGAGAGGATGATCAGCCACACTGGGACTGAGACACGGCCCAGACTCCTACGGGAGGCAGCAGTGGGGAATATTGGACAATGGGGGAAACCCTGATCCAGCCATGCCGCGTGAGTGAGGAAGGCCCTAGGGTTGTAAAGCTCTTTCACCCGTGACGATGATGACGGTAGCGGGAGAAGAAGCCCCGGCTAACTCCGTGCCAGC	1	0	906	0	k__Bacteria; p__Proteobacteria; c__Alphaproteobacteria; o__Rhodospirillales; f__Rhodospirillaceae; g__; s__
312248	GCTAGTTGGTGGAGTAATAGCCTACCAAGGCAACGATCCGTAGCTGGTCTGAGAGGACGATCAGCCACACTGGAACTGAGACACGGTCCAGACTCCTACGGGAGGCAGCAGTGGGGAATTTTGGACAATGGGGGAACC	0	0	0	1	k__Bacteria; p__Proteobacteria; c__Betaproteobacteria; o__Methylophilales; f__Methylophilaceae; g__; s__
591556	GCTAGTTGGTGGAGTAATAGCCTACCAAGCCGACGATCTGTAGCTGGTCTGAGAGGACGACCAGCCACACTGGGACTGAGACACGGCCCAGACTCCTACGGGAGGCAGCAGTGGGGAATTTTGGACAATGGGCGCAAGCCTGATCCAGCCATGCCGCGTGCGGGAAGAAGGCCTTCGGGTTGTAAACCGCTTTTGTCAGGGAAGAAATCCTTTGAGTTAATACCTCGGGGGGATGACGGTACCTGAAGAA	0	0	59	141	k__Bacteria; p__Proteobacteria; c__Betaproteobacteria; o__SBla14; f__; g__; s__
163897	GACTACCAGGGTATCTAATCCTGTTTGCTCCCCACGCTTTCGCGCATGAGCGTCAGTGTTATCCCAGGGGGCTGCCTTCGCCATCGGTGTTCCTCCACATCTCTACGCATTTCACTTCTACACGTGGAATTCCACCCCCCTCTGACACACTCTAACCATGCAGTCACAAATGCAGTTCC	0	0	0	2	k__Bacteria; p__Proteobacteria; c__Betaproteobacteria; o__Rhodocyclales; f__Rhodocyclaceae; g__; s__
816228	GCTAGTTGGTGGAGTAATAGCCTACCAAGGCTGCGATCGGTAGCTGGTATGAGAGGATGATCAGCCACACTGGGACTGAGACACGGCCCAGACTCCTACGGGAGGCAGCAGTGGGGAATATTGGACAATGGGGGAAACCCTGATCCAGCCA	0	0	1	0	k__Bacteria; p__Proteobacteria; c__Gammaproteobacteria; o__HOC36; f__; g__; s__
253167	GACTACAGGGTATCTAATCCTGTTTGCTCCCCACGCTTTCGCACCTCAGCGTCAGTTCCGGACCAGTGAGCCGCCTTCGCCACTGGTGTTCTTCCTAATATCTACGAATTCCACCTCTACACTAGGAGTTCCACTCACCTCTTCCGGACTCGAGATTGCCAGTATCAAAGGCAGTTCTGGAGTTGAGCTCCAGGATTTCACCCCTGACTTAACAATCCGCCTACGTGCGCTTTACGCCCAGTAAATCCGAA	0	0	120	0	k__Bacteria; p__Proteobacteria; c__Alphaproteobacteria; o__Rhizobiales; f__Hyphomicrobiaceae; g__Rhodoplanes; s__
581302	GACTACCAGGGTATCTAATCCTGTTTGCTCCCCACGCTTTCGCACCTCAGCGTCAGTACCAATCCAGGAAGCCGCCTTCGCCACTGGTGTTCTTCCCGATATCTACGAATTTCACCGCTACACTGGGAGTTCCACTCACCTCT	0	0	0	1	k__Bacteria; p__Proteobacteria; c__Alphaproteobacteria; o__; f__; g__; s__
201774	GCTAGTTGGTGGAGTAATAGCCTACCAAGGCGGCGATCCGTAGCTGGTCTGAGAGGATGATCAGCCACACTGGGACTGAGACACGGCCCAGACTCCTACGGGGGGCAGCAGTGGGGAATATTGGACAATGGGCGCAAGCCTGATCCAGCCATGCCGCGTGAGTGATGAAGGCCTTAGGGTTGTAAAGCTCTTTCAGCTGGGAAGATAATGACGGTACCAGCAGAAGAAGACCCGGCTCACTTCGGGCCAGC	0	0	1	0	k__Bacteria; p__Proteobacteria; c__Alphaproteobacteria; o__Rhizobiales; f__; g__; s__
811253	GACTACCAGGGTATCTAATCCTGTTTGCTCCCCACGCTTTCGCACCTCAGTGTCAGTATCAGTCCAGGTGGTCGCCTTCGCCACTGGTGTTCCTTCCTATATCTACGCATTTCACCGCTACACAGGAAATTCCACCACCCTCTACCGTACTCTAGCTCGCCAGTTTTGGATGCAGTTCCCAGGTTGAGCCCGGGGCTTTCACATCCAACTTAACGAACCACCTACGCGCGCTTTACGCCCAGTAATTCCGA	0	0	335	0	k__Bacteria; p__Proteobacteria; c__Gammaproteobacteria; o__Pseudomonadales; f__Moraxellaceae; g__; s__
4305723	GGCTAGTTGGTGGAGTAATAGCCTACCAAGGCGACGATCTTTAGCTGGTCTGAGAGGATGATCAGCCACACTGGGACTGAGACACGGCCCAGACTCCTACGGGAGGCAGCAGTGGGGAATATTGGACAATGGGCGAAAGCCTGATCCAGCAATGCCGCGTGAGTGATGAAGGCCCTAGGGTTGTAAAGCTCTTTTACCCGGGATGATAATGACAGTACC	0	0	0	1	k__Bacteria; p__Proteobacteria; c__Alphaproteobacteria; o__Sphingomonadales; f__Sphingomonadaceae; g__Kaistobacter; s__
2772151	GCTTGGTGGAGTAATAGCCTACCAAGGCGACGATGGGTAGCCGGCCTGAGAGGGTGAACGGCCACATTGGAACTGAGAAACGGTTCAAACTCCTACGGGAGGCAGCAGTGGGGAATATTGCACAATGGAGGGAACTCTGATGCAGCGACGCCGCGTGAACGAAGAAGGCTTTCGAGTCGTAAAGTTCTTTTATATGGGAAGATAATGACGGTACCATAAGAAAAAGCCCCGGCTAACTACGTGCCAGCAG	3	8	0	0	k__Bacteria; p__Firmicutes; c__Clostridia; o__Clostridiales; f__[Tissierellaceae]; g__Peptoniphilus; s__
566185	GACTACCAGGGTATCTAATCCTGTTCGCTACCCTAGCTTTCGTTCCTCAGCGTCAGAAAAGACCCAGTGGGCCGCTTTCGCCACCGGTGTTCCAGATGATATCAACGCATTTCACCGCTCCACCATCTGTTCCGCCCACCTCTGTCTCCCTCAAGTCCGGCGGTTTGAAGCGCAGTTCCCCGGTTGAGCCGGGGGATTTCACACCTCACCTACCAGACCGCCTACGAACTCTTTAAGCCCAGTGATACCGA	0	0	32	0	k__Bacteria; p__Planctomycetes; c__Planctomycetia; o__Pirellulales; f__Pirellulaceae; g__; s__
3447869	GCTAGTTGGTGGAGTAATAGCCTACCAAGGCGACGATCAGTAGCTGGTCTGAGAGGACGATCAGCCACACTGGGACTGAGACACGGCCCAGACTCCTACGGGAGGCAGCAGTGGGGAATTTTGGACAATGGGCGCAAGCCTGATCCAGCAATGCCGCGTGTGCGAAGAAGGCCTTCGGGTTGTAAAGCACTTTTATCCGGAGAGAAACCCCTTGGGCTAATACCTCGAGGGACTGACGGTACCGGATGAA	0	0	677	0	k__Bacteria; p__Proteobacteria; c__Betaproteobacteria; o__Burkholderiales; f__; g__; s__
2558689	GACTACCAGGGTATCTAATCCTGTTTGCTCCCCACGCTTTCGTGCATGAGCGTCAGTGCAGGCCCAGGGGGCTGCCTTCGCCACCGGTGTTCCTCCGCATCTCTACGCATTTCACTGCTACACGCGGAATTCCATCCCCCTC	0	0	1	0	k__Bacteria; p__Proteobacteria; c__Betaproteobacteria; o__Neisseriales; f__Neisseriaceae; g__Vogesella; s__
14405	GACTACCAGGGTATCTAATCCTGTTTGCTCCCCACGCTTTCGCGCCTCAGCGTCAGTTACAGACCAAATAGTCGCCTTCGCCACTGGTGTTCCTCCACATCTCTACGCATTTCACCGCTACACATGGAATTCCCCTCTTCT	1	0	0	0	k__Bacteria; p__Firmicutes; c__Bacilli; o__Bacillales; f__Paenibacillaceae; g__Paenibacillus; s__
2194873	GACTACCAGGTATCTAATCCTGTTTGCTCCCCACGCTTTCGTGCATGAGCGTCAGTACAGGTCCAGGGGACTGCCTTCGCCATCGATGTTCCTCCGCATATCTACGCATTTCACTGCTACACGCGGAATTCCATCCCCCTCTACCGTACTCTAGCCGTGCAGTCACAAATGCAGTTCCCAGGTTAAGCCCGGGGATTTCACATCTGTCTTGCACAACCGCCTGCGCACGCTTTACGCCCAGTAATTCCGAT	0	0	0	2	k__Bacteria; p__Proteobacteria; c__Betaproteobacteria; o__Burkholderiales; f__Comamonadaceae; g__; s__
869496	GCTAGTTGGTGGAGTAATAGCCTACCAAGGCGACGATCAGTAGCTGGTCTGAGAGGATGGTCAGCCACACTGGGACTGAGACACGGCCCAGACTCCTACGGGAGGCAGCAGTGGGGAATATTGGACAATGGGCGAAAGCCTGATCCAGCCATGCCGCGTGAGTGAAGAAGGCCTTCGGGTTGTAAAGCTCTTT	0	0	1	0	k__Bacteria; p__Proteobacteria; c__Betaproteobacteria; o__Methylophilales; f__; g__; s__
352367	GACTACCAGGGTATCTAATCCTGTTTGCTCCCCACGCTTTCGCACCTCAGCGTCAGTACCGCGCCAGGGAGCCGCCTTCGCCACTGGTGTTCCTCCGAATATCTACGAATTTCACCTCTACACTCGGAATTCCACTCACCTCTCCCGACCTCAAG	1	0	1	0	k__Bacteria; p__Proteobacteria; c__Alphaproteobacteria; o__Rhodobacterales; f__Rhodobacteraceae; g__; s__
2194875	GCTAGTTGGTGGAGTAATAGCCTACCAAGGCTTCGATCAGTAGCTGGTCTGAGAGGACGACCAGCCACACTGGAACTGAGACACGGTCCAGACTCCTACGGGAGGCAGCAGTGGGGAATTTTGGACAATGGGCGCAAGCCTGATCCAGTCATTCCGCGTGAGTGAAGAAGGCCTTCGGGTTGTAAAGCTCTTTCGCAAGGGAAGGATAATGACGGTACCCACAGAAGAAGCCCCGGCTAACTTCGTGCCA	0	0	1	9	k__Bacteria; p__Proteobacteria; c__Betaproteobacteria; o__Rhodocyclales; f__Rhodocyclaceae; g__; s__
962122	GACTACCAGGGTATCTAATCCTGTTTGCTCCCCACGCTTTCGTGCATGAGCGTCAGTATTGTCCCAGGGGGCTGCCTTCGCCATCGGTGTTCCTCCACATCTCTACGCACTTCACTGCTACACGTGGAATTCCACCCCC	0	0	1	0	k__Bacteria; p__Proteobacteria; c__Betaproteobacteria; o__Thiobacterales; f__; g__; s__
676605	GCTAGTTGGTGGAGTAATAGCCTACCAAGGCCACGATCAGTAGCCGACCTGAGAGGGTGATCGGCCACACTGGAACTGAGACACGGTCCAGACTCCTACGGGAGGCAGCAGTGGGGAATATTGCACAATGGGCGCAAGCCTGATGCAGCAACGCCGCGTGAGTGATGAAGG	0	0	2	7	k__Bacteria; p__Firmicutes; c__Clostridia; o__Clostridiales; f__Clostridiaceae; g__; s__
3622696	GCTAGTTGGTGGAGTAATAGCCTACCAAGGCGACGATCCATAGCTGGTCTGAGAGGATGCTCAGCCACACTGGGACTGAGACACGGCCCAGACTCCTACGGGAGGCAGCAGTGGGGAATATTGGACAATGGGGGCAACCCTGATCCAGCCA	6	0	0	1	k__Bacteria; p__Proteobacteria; c__Gammaproteobacteria; o__Thiotrichales; f__Thiotrichaceae; g__; s__
545396	GCTAGTTGGTGGAGTAATAGCCTACCAAGCCGACGATCCATAGCTGGTTTGAGAGGATGATCAGCCACACTGGGACTGAGACACGGCCCAGACTCCTACGGGAGGCAGCAGTGGGGAATCTTAGACAATGGGCGCAAGCCTGATCTAGCCATGCCGCGTGAGCGATGAAGGCCTTAGGGTTGTAAAGCTCTTTCAGTGGGGAAGATAATGACTGTACCCACAGAAGAAGCCCCGGCTAACTCCGTGC	2	0	374	192	k__Bacteria; p__Proteobacteria; c__Alphaproteobacteria; o__; f__; g__; s__
777094	GACTACCAGGGTATCTAATCCTGTTTGCTCCCCACGCTTTCGCGCCTCAGCGTCAGTTACAGACCAAGGAGTCGCCTTCGCCACTGGTGTTCCTCCACATCTCTACGCATTTCACCGCTACACATGGAATTCCGCTCTTCTCT	0	1	0	0	k__Bacteria; p__Firmicutes; c__Bacilli; o__Bacillales; f__Paenibacillaceae; g__Cohnella; s__
838297	GACTACCAGGGTATCTAATCCTGTTTGCTCCCCACGCTTTCGTGCCTCAGCGTCAGTGTTGATCCAGATGGCCGCCTTCGCCACGGATGTTCCTCCCGATCTCTACGCATTTCACCGCTACACCGGGAATTCCGCCATCCTCTATCACACTCTAGCTGGCCAGTTTCAAATGCCATTCCCAGGTTGAGCCCAGGGCTTTCACATCTGACTTAACCAACCGCCTACGCACGCTTTACGCCCAGTAATTCCGA	0	0	67	34	k__Bacteria; p__Proteobacteria; c__Gammaproteobacteria; o__Xanthomonadales; f__Xanthomonadaceae; g__; s__
715527	GACTACCAGGGTATCTAATCCTGTTTGCTCCCCACGCTTTCGTGCCTCAGTGTCAGTGTTGGCCCAGGATGCCGCCTTCGCCACGGATGTTCCTTCTGATCTCTACGCATTTCACTGCTACACCAGAAATTCCGCATCCCTCTACCACACTCTAGTGATCCAGTATCCACTGCAATTCCCAGGTTGAGCCCAGGGCTTTCACAGCAGACTTAAACCACCACCTACG	0	0	143	0	k__Bacteria; p__Proteobacteria; c__Gammaproteobacteria; o__Xanthomonadales; f__Xanthomonadaceae; g__; s__
88670	GACTACCAGGGTAACTAATCCTGTTTGTTACCCACGCTTTCGCACCTCATTGTCAGTACCGGACCAGTGAGCCGCCTTCGCCCCTGGTGTTCTTCCTAATATCTACGAATTTCACCTCTCCACTAGGAATTCCACTCACCTCTTCCGGACTCTAGACTTGCAGTATCAAAGGCAGTTCCGAGGTTGATCACCGGGATTTCACCCCTG	0	0	0	1	k__Bacteria; p__Proteobacteria; c__Alphaproteobacteria; o__Rhizobiales; f__Hyphomicrobiaceae; g__Hyphomicrobium; s__
1132467	GCTAGTTGGTGGAGTAATAGCCTACCAAGGCGACGATGCATAGCCGACCTGAGAGGGTGATCGGCCACACTGGGACTGAGACACGGCCCAGACTCCTACGGGAGGCAGCAGTAGGGAATCTTCCACAATGGACGAAAGTCTGCTGGAGCAACGCCGCGTGAGTGAT	1	6	0	0	k__Bacteria; p__Firmicutes; c__Bacilli; o__Bacillales; f__Planococcaceae; g__Sporosarcina; s__
23838	GCTAGTTGGTGGAGTAATAGCCTACCAAGGCAACGATCCATAGCTGGTCTGAGAGGACGATCAGCCACACTGGGACTGAGACACGGCCCAGACTCCTACGGGAGGCAGCAGTGGGGAATATTGGACAATGGGGGCAACCCTGATCCAGCCATGCCGCGTGTGTGAAGAAGGCCTTCGGGTTGTAAAGCACTTTTGGTGGG	0	0	0	1	k__Bacteria; p__Proteobacteria; c__Gammaproteobacteria; o__Oceanospirillales; f__Alcanivoracaceae; g__Alcanivorax; s__
3031461	GTAGTTGGTGGAGTAATAGCCTACCAAGGCGAAGATGGGTAGCGGGTGTGAGAGCACGACCCGCATCACTGGGACTGAGATACTGCCCAGACACCTACGGGTGGCTGCAGTCGAGAATCTTCCGCAATGGGGGAAACCCTGACGGAGCGACGCCGCGTGCGGGATGAAGGCCTTCGGGTTGTAAACCGCTGTCGTAGGGGAGCAAATTTTGAGCGATCCTAGGAGGAAGCACCGGCTAAACTCGTGCCAGC	0	0	2	156	k__Bacteria; p__Planctomycetes; c__Planctomycetia; o__Pirellulales; f__Pirellulaceae; g__; s__
762760	GACTACCAGGGTATCTAATCCTGTTTGCTCCCCACGCTTTCGCACCTCAGCGTCAGTATCGGACCAGAGAGCCGCCTTCGCCACTGGTGTTCTTCCCCATATCTACGAATTTCACCTCTACACTGGGAATTCCACTCTCCTCTTCCGATCTCGAGCCCTCCAGTATCAAAGG	0	0	1	0	k__Bacteria; p__Proteobacteria; c__Alphaproteobacteria; o__Rhodospirillales; f__Rhodospirillaceae; g__; s__
831573	CTAGTTGGTGGAGTAATAGCCTACCAAGGCTACGATCGATAGCCGGCCTGAGAGGGCACACGGCCACACTGGCACTGAAACACGGGCCAGACTCCTACGGGAGGCAGCAGTGGGGAATCTTGCACAATGGGGGAAACCCTGATGCAGCGACGCCGCGTGAGTGATGAAGCCCTTCGGGGTGTAAAGCTCTTTCGGCAGGGACGATAATGACGGTACCTGCGGAAGAAGCTGCGGCTAACTACGTGCCAGCA	0	0	0	31	k__Bacteria; p__Acidobacteria; c__Solibacteres; o__Solibacterales; f__; g__; s__
4312847	GCTAGTTGGTGGAGTAATAGCCCACCAAGGCGACGATCTGTAGCTGGTCTGAGAGGACGACCAGCCACACTGGAACTGAGACACGGTCCAGACTCCTACGGGAGGCAGCAGTGGGGAATTTTGGACAATGGGCGCAAGCCTGATCCAGCAATGCCGCGTGCAGGATGAAGGCCTTCGGGTTGTAAACTGCTTTTGTACGGAACGAAACGGCTCTTTCTAATAAAGAGGGCTAATGACGGTACCGTAAGAA	0	0	0	419	k__Bacteria; p__Proteobacteria; c__Betaproteobacteria; o__Burkholderiales; f__; g__; s__
4036168	GCTAGGTGGGGGAGTAATAGCCTACCAAGGCAACGATCTATAGCTGGTCTGAGAGGATGATCAGCCACACTGGAACTGAGACACGGTCCAGACTCCTACGGGAGGCAGCAGTGAGGAATATTGGACAATGGGCGAAAGCCTGATCCAGCCATGCCGCGTGAGTGAAGAAGGCCTTAGGGTTGTAAAAC	0	0	0	1	k__Bacteria; p__Proteobacteria; c__Alphaproteobacteria; o__Rickettsiales; f__; g__; s__
181996	GCTAGTTGGTGGAGTAATAGCCTACCAAGGCGACGATCAGTAGCTGGTCTGAGAGGACGACCAGCCACACTGGGACTGAGACACGGCCCAGACTCCTACGGGAGGCAGCAGTGGGGAATTTTGGACAATGGGGGCAACCCTGATCCAGCAATGCCGCGTGTGTGAAGAAGGCCTTCGGGTTGTAAAGCACTTTTGTCAGGAACGAAACGGTGGGGGCTAATATCCCCTGCTAATGACGGTACCTGAAGAAT	0	0	24	6	k__Bacteria; p__Proteobacteria; c__Betaproteobacteria; o__Burkholderiales; f__Oxalobacteraceae; g__Herbaspirillum; s__
4707	GCTAGTTGGTGGAGTAATAGCCTACCAAGGCGACGATGCATAGCTGGTCTGAGAGGATGATCAGCCACACTGGGACTGAGACACGGCCCAGACTCCTACGGGAGGCAGCAGTGGGGAATATTCGACAATGGGGGAAACCCTGATCGAGCCATGCCGCGTGAGTGATGAAGGCCCTAGGGTTGTAAAGCTCTTTC	1	0	7	0	k__Bacteria; p__Proteobacteria; c__Alphaproteobacteria; o__Rhizobiales; f__Hyphomicrobiaceae; g__Rhodoplanes; s__elegans
5803	GACTACCAGGGTATCTAATCCTGTTTGCTCCCCACGCTTTCGCACCTCAGCGTCAGTATCGAGCCAGTGAGCCGCCTTCGCCACTGGTGTTCCTCCGAATATCTACGAATTTCACCTCTACACTCGGAATTCCACTCACCTCTCTCGACCTCAAGACCGGGAGTTTCAAAGGCAGTTCCGGGGTTGAGCCCCGGGATTTCACCCCTGACTTTCCAGTCCGCCTACGTGCGCTTTACGCCCAGTAATTCCGA	0	0	866	303	k__Bacteria; p__Proteobacteria; c__Alphaproteobacteria; o__Rhodobacterales; f__Rhodobacteraceae; g__Rhodobacter; s__
4326152	GCTAGTTGGTGGAGTAATAGCCCACCAAGGCGACGATCAGTAGCTGGTCTGAGAGGATGATCAGCCACACTGGGACTGAGACACGGCCCAGACTCCTACGGGAGGCAGCAGTGGGGAATATTGGACAATGGGCGCAAGCCTGATCCAACCATGCCGCGTGAGTGATGAAGGCCTTAGGGTTGTAAAGCTCTTTCGTCAGGGAAGATAATGACGGTACCTGAAGAAGAAGCCCCGGCTAACTTCGTGCCAGC	0	0	6	0	k__Bacteria; p__Proteobacteria; c__Alphaproteobacteria; o__Rhizobiales; f__Hyphomicrobiaceae; g__Rhodoplanes; s__
5807	GACTACCAGGTATCTAATCCTGTTTGCTCCCCACGCTTTCGCACCTCAGCGTCAGTATCGAGCCAGTGAGCCGCCTTCGCCACTGGTGTTCCTCCGACTATCTACGAATTTCACCTCTACACTCGGAATTCCACTCACCTCTCTCGACCTCAAGACCGGGAGTTTC	0	0	1	0	k__Bacteria; p__Proteobacteria; c__Alphaproteobacteria; o__Rhodobacterales; f__Rhodobacteraceae; g__; s__
253908	GACTACCAGGGTATCTAATCCTGTTTGATCCCCACGCTTTCGTGCCTCAGCGTCAATCATCGCTTAGTTAGCTGCCTTCGCAATCGGTGTTCTATATCATATCTAAGCATTTCACCGCTACATGATATATTCCGCCAACCTCAACGATATTCAAGACTGATAGTATCAATGGCAGTTTCCGGGTTGAGCCCGGAGATTTCACCACTGACTTAACAGCCCGCCTACACACCCTTTAAACCCAGTGAATCCGG	0	0	0	13	k__Bacteria; p__Bacteroidetes; c__[Saprospirae]; o__[Saprospirales]; f__Chitinophagaceae; g__; s__
1141987	GTAGTTGGTGGAGTAATAGCCTACCAAGCCTGCGATCTGTAGCTGGTCTGAGAGGACGACCAGCCACACTGGGACTGAGAGACGGCCCAGACTCCTACGGGAGGCAGCAGTGGGGAATTTTGGACAATGGGCGCAAGCCTGATCCAGCCATGCCGCGTGCGGGA	0	0	1	3	k__Bacteria; p__Proteobacteria; c__Betaproteobacteria; o__Burkholderiales; f__Comamonadaceae; g__Lampropedia; s__
2429852	GCTAGTTGGTGGAGTAATAGCCTACCAAGCCTGTGATCTGTAGCTGGTCTGAGAGGACGATCAGCCACATTGGGACTGAGACACGGCCCAAACTCCTACGGGAGGCAGCAGTGGGGAATCTTGCGCAATGGACGAAAGTCTGACGCAGCCATGCCGCGTGAATGATGAAGGTCTTAGGATTGTAAAGTTCTTTAGCCTGTGACGATGATGACGGTAACAGGAGAATAAGCCCCGGCTAACTTCGTGCCAGC	0	1	0	546	k__Bacteria; p__Proteobacteria; c__Alphaproteobacteria; o__Caulobacterales; f__Caulobacteraceae; g__; s__
4358911	GCTAGTTGGTGGAGTAATAGCCTGCCAAGCCTACGATCTATAGCTGGTTTTAGAGGATGATCAGCAACACTGGGACTGAGACACGGCCCAGACTCCTACGGGAGGCAGCAGTGGGGAATCTTAGACAATGGGGGCAACCCTGATCTAGCCACGCCGCGTGAGTGATGAAGGCCCTAGGGTTGTAAAGCTCTTTCAGCGAGG	3	0	0	0	k__Bacteria; p__Proteobacteria; c__Alphaproteobacteria; o__Rhodobacterales; f__Rhodobacteraceae; g__; s__
277527	GCTAGTTGGTGGAGTAATAGCCTACCAAGGCGACGATGAATAGCCGACCTGAGAGGGTGATCGGCCACACTGGGACTGAGACACGGCCCAGACTCCTACGGGAGGCAGCAGTAGGGAATCTTCCACAATGGACGAAAGTCTGATGGAGAAACGCCGCGTGAGTGATGAAGGTTTTCGGATCGTA	3	2	3	0	k__Bacteria; p__Firmicutes; c__Bacilli; o__Bacillales; f__Paenibacillaceae; g__Paenibacillus; s__
579033	GCTAGTTGGTGGAGTAATAGCCTACCAAGGCGACGATCCATAGCTGGTCTGAGAGGATGATCAGCCACACTGGGACTGAGACACGGCCCAGGCTCCTACGGGAGGCAGCAGTGGGGAATATTGGACAATGGGGGGAACCCTGATCCAGCCATGCCGCGTGAGTGATG	1	0	0	0	k__Bacteria; p__Proteobacteria; c__Betaproteobacteria; o__Procabacteriales; f__Procabacteriaceae; g__Procabacter; s__
336433	GACTAACAGGGTATCTAATCCTGTTTGCTCCCCTGGCTTTCGCTCATCAGCGTCAATGTCGGTCCAGGATGCCGCCTTCGCCACCGGTATTCCTCCAGATATCTACGCATTTCACCGCTACACCTGGAATTCTGCATCCCTCTCCCGAATTCAAGCCATCCAGTATCGGACGCAGTTCCCAAGTTGAGCCTGGGGCTTTCACGTCAGACTTAGTTGGCCGCCTACGAGCACTTTACGCCCAGTAATTCCGA	0	0	1	0	k__Bacteria; p__Acidobacteria; c__Acidobacteria-6; o__iii1-15; f__; g__; s__
151835	GACTACCAGGGTATCTAATCCTGTTTGCTCCCCACGCTTTCGAGCATGAGCGTCAGTGTCATCCCAGGGGGCTGCCTTCGCCATCGGTGTTCTTCCACATCTCTACGCATTTCACTGCTACACGTGGAGTTCCACCCCCCTCTGACGCACTTTAGCCATGCAGTCACAAATGCAGTTCCCAGGTTGAGCCCGGGGATTTCACATCTGTCTTACACAACCGCCTGCGCTCGCTTTACGCCCAGTAATTCCG	0	0	108	20	k__Bacteria; p__Proteobacteria; c__Betaproteobacteria; o__; f__; g__; s__
683250	GACTACCAGGGTATCTAATCCTGTTTGCTCCCCACACTTTCGCACCTCAGCGTCAGTATCGAGCCAGTGAGCCGCCTTCGCCACTGGTGTTCCTCCGAATATCTACGAATTTCACCTCTACACTCGGAATTCCACTCACCTCTCTCGAACTCTAGAC	18	0	1	1	k__Bacteria; p__Proteobacteria; c__Alphaproteobacteria; o__Rhodobacterales; f__Rhodobacteraceae; g__; s__
545465	GACTACCAGGTATCTAATCCTGTTTGCTCCCCACGCTTTCGTGCATGAGCGTCAGTACAGGTCCAGGGGATTGCCTTCGCCATTGGTGTTCCTCCGCATATCTACGCATTTCACTGCTACACGCGGAATTCCATCCCCCTCTACCGTACTCTAGCCCCACAGTCACAGATGCAGTTCCCAGGTTGAGCCCGGGGATTTCACATCTGTCTTATGGAACCGCCTGCGCACGCTTTACGCCCAGTAATTCCGAT	1	0	18	3	k__Bacteria; p__Proteobacteria; c__Betaproteobacteria; o__SC-I-84; f__; g__; s__
334666	GCTAGTTGGTGGAGTAATAGCCTACCAAGGCGACGATGCGTAGCCGACCTGAGAGGGTGATCGGCCACACTGGGACTGAGACACGGCCCAGACTCCTACGGGAGGCAGCAGTAGGGAATCTTCCACAATGGTCGATAGTCTGATGGAGCAACGCCGCGTGAGTGATGAAGGGTTTCGGATCGTAAAACTCTGTTGTAAGG	0	2	0	0	k__Bacteria; p__Firmicutes; c__Bacilli; o__Bacillales; f__Planococcaceae; g__; s__
959026	GCTAGTTGGTGGAGTAATAGCCTACCAAGGCGACGATGGGAAGCGGGTGTGAGAGCATGACCCGTCTCACTGGGACTGAGACACTGCCCAGACACCTACGGGTGGCTGCAGTCGAGAATCTTCGGCAATGGGCGAAAGCCTGACCGAGC	0	0	2	0	k__Bacteria; p__Planctomycetes; c__Planctomycetia; o__Pirellulales; f__Pirellulaceae; g__; s__
209579	GCTAGTTGGTGGAGTAATAGCCTACCAAGGCGACGATCAGTAGCTGGTCTGAGAGGATGATCAGCCACACTGGGACTGAGACACGGCCCAGACTCCTACGGGAGGCAGCAGTGGGGAATATTGGACAATGGGCGCAAGCCTGATCCAGCCATGCCGCGTGAGTGATGAAGGCCCTAGGGTTGTAAAGCTCTTTCGGCGGGGACGATAATGACGGTACCCGCAGAAGAAGCCCCGGCTAACTTC	23	0	262	0	k__Bacteria; p__Proteobacteria; c__Alphaproteobacteria; o__Rhizobiales; f__; g__; s__
4364892	GCTAGTTGGTGGAGTAATAGCCCACCAAGGCGACGATGCGTAGCCGACCTGAGAGGGTGATCGGCCACACTGGGACTGAGACACGGCCCAGACTCCTACGGGAGGCAGCAGTAGGGAATCTTCCGCAATGGACGAAAGTCTGACGGAGCAACGCCGCGTGAGTGAAGAAGGTTTTCGGATCGTAAAACTCTGTTGTGAGGGAAGAACAAGTACCAAGTAACTACTGGTACCTTGACGGTACCTCACCAGAA	1	10	0	0	k__Bacteria; p__Firmicutes; c__Bacilli; o__Bacillales; f__Planococcaceae; g__Planococcus; s__maritimus
572353	GCTAGTTGGTGGAGTAATAGCCTACCAAGGCTGCGATCGGTAGCTGGTCTGAGAGGATGATCAGCCACACTGGGACTGAGACACGGCCCAGACTCCTACGGGAGGCAGCAGTGGGGAATATTGGACAATGGGGGAAACCCTGATCCAGCCATGCCGCGTGAGTGAGGAAGGCCCTAGGGTTGTAAAGCTCTTTCACCCG	0	0	6	0	k__Bacteria; p__Proteobacteria; c__Alphaproteobacteria; o__Rhodospirillales; f__Rhodospirillaceae; g__Inquilinus; s__
817886	GCTAGTTGGTGGAGTAATAGCCTACCAAGGCGACGATGCATAGCCGATCTGAGAGGGTGATCGGCCACACTGGGACTGAGACACGGTCCAGACTCCTACGGGAGGCAGCAGTAGGGAATATTCCACAATGGACGAAAGCCTGAAGCAGCAACGCCGCGTGAGTGATGAA	3	10	0	0	k__Bacteria; p__Firmicutes; c__Bacilli; o__Bacillales; f__; g__; s__
334468	GCAAGTTGGTGGAGTAATAGCCTACCAAGCCTGCGATCTGTAGTTGGTCTGAGAGGACGACCAGCCACACTGGGACTGAGACACGGCCCAGACTCCTACGGGAGGCAGCAGTGGGGAATTTTGGACAATGGGCGCAAGCCTGATCCAGCAATGCCGCGTGC	0	0	0	2	k__Bacteria; p__Proteobacteria; c__Betaproteobacteria; o__Burkholderiales; f__Comamonadaceae; g__Verminephrobacter; s__
545662	GCTAGTTGGTGGAGTAATAGCCTACCAAGGCGACGATCTGTAACTGGTCTGAGAGGACGACCAGTCACACTGGGACTGAGACACGGCCCAGACTCCTACGGGAGGCAGCAGTGGGGAATTTTGGACAATGGGGGCAACCCTGATCCAGAAATGCCG	1	0	19	3	k__Bacteria; p__Proteobacteria; c__Betaproteobacteria; o__Burkholderiales; f__; g__; s__
829113	GCTACCAGGGTATCTAATCCTGTTTGCTCCCCACACTTTCGCACCTCAGCGTCAGTATCGAGCCAGTGAGCCGCCTTCGCCACTGGTGTTCCTCCGAATATCTACGAATTTCACCTCTACACTCGGAATTCCACTCACCTCTCTCGAACTCTAGACCGCTAGTTTTGGAGGCAGTTCCGGGGTTGAGCCCCGGGATTTCCCCCCCCACTTTCCGCTCCGCCTACGTG	1	0	0	0	k__Bacteria; p__Proteobacteria; c__Alphaproteobacteria; o__Rhodobacterales; f__Rhodobacteraceae; g__; s__
3655698	GACTACCAGGGTATCTAATCCTGTTTGCTCCCCACGCTTTCGTGCATGAGCGTCAGTGTTATCCCAGGAGGCTGCCTTCGCCATCGGTGTTCCTCCGCATCTCTACGCATTTCACTGCTACACGCGGAATTCCACCTCCCTCTGACACACTCTAGCCTCGCAGTCACGAATGCAATTCCCAGGTTGAGCCCGGGGATTTCACATCCGTCTTACGCAACCGCCTGCGCACGCTTTACGCCCAGTAATTCCGA	0	0	20	0	k__Bacteria; p__Proteobacteria; c__Betaproteobacteria; o__Burkholderiales; f__Oxalobacteraceae; g__; s__
4479484	GCGAGTTGGTGGAGTAATAGCCTACCAAGCCGACGATCCTTAGCTGGTCTGAGAGGATGATCAGCCACACTGGGACTGAGACACGGCCCAGACTCCTACGGGAGGCAGCAGTGGGGAATATTGGACAATGGGCGAAAGCCTGATCCAGCAATGCCGCGTGAGTGATGAAGGCCTTAGGGTTGTAAAGCTCTTTTACCCGGGATGATAATGACAGTACCGGGAGAATAAGCTCCGGCTAACTCCGTGCCAG	0	0	0	1	k__Bacteria; p__Proteobacteria; c__Alphaproteobacteria; o__Sphingomonadales; f__Sphingomonadaceae; g__Sphingomonas; s__
3029269	GCTAGTTGGTGGTGTAATAGCCTAACAAGGCGACGATCCATAGCTGGTCTGAGAGGATGATCAGCCACACTGGGACTGAGACACGGCCCAGACTCCTACGGGAGGCAGCAGTGGGGAATATTGGACAATGGGGGCAACCCTGATCCAGCCATGCCGCGTGAG	1	0	0	0	k__Bacteria; p__Proteobacteria; c__Gammaproteobacteria; o__Legionellales; f__Legionellaceae; g__; s__
244188	GACTACCAGGTATCTTATCCTGTTTGCTCCCCACGCTTTCGTAGTTGAGTGTCAATACTTGTCCAGCGAGCCGCCTTCGCCTCTGGTGTTCCTCCCGATCTCTACGCATTTCACCGCTACACCGGGAATTCCGCTCGCC	0	0	8	0	k__Bacteria; p__Proteobacteria; c__Deltaproteobacteria; o__MIZ46; f__; g__; s__
4427536	GCTAGTTGGTGGAGTAATAGCCTACCAAGGCGACGATCCATAGCTGGTCTGAGAGGATGATCAGCCACACTGGGACTGGGACACGGCCCAGACTCCTACGGGAGGCAGCAGTGGGGAATATTGGCCA	1	0	3	2	k__Bacteria; p__Proteobacteria; c__Gammaproteobacteria; o__Xanthomonadales; f__Xanthomonadaceae; g__; s__
593808	GCTAGTTGGTGGAGTAATAGCCTACCAAGGCGACGATCCGTAGCTGGTTTGAGAGGACGACCAGCCACACTGGGACTGAGACACGGCCCAGACTCCTACGGGAGGCAGCAGTGGGGAATTTTGGACAATGGGGGCAACCCTGATCCAGCCATTCCGCGTGTGCGATGAAGGCCTTCGGGTTGTAAAGCACTTTT	0	0	0	2	k__Bacteria; p__Proteobacteria; c__Betaproteobacteria; o__Burkholderiales; f__Alcaligenaceae; g__Pigmentiphaga; s__
215154	GCTAGTTGGTGGAGTAATAGCCCACCAAGGCGACGATCCGTAGCTGGTCTGAGAGGATGATCAGCCACACTGGAACTGAGACACGGTCCAGACTCCTACGGGAGGCAGCAGTGGGGAATATTGGACAATGGGGGCAACCCTGATCCAGCAATGCCGCGTGTGTGAAGAAGG	0	0	0	1	k__Bacteria; p__Proteobacteria; c__Betaproteobacteria; o__; f__; g__; s__
297315	GACTACCAGGGTATCTAATCCTGTTTGCTCCCCACGCTTTCGTGCCTCAGCGTCAGTTATGGTCCAGAAAGCCGCCTTCGCCACTGGTGTTCCTCCTAATATCTACGCATTCAACCGCTACACTAGGAATTCCACTTTCCTCTCACATACTCAAGGTAT	0	0	3	0	k__Bacteria; p__Firmicutes; c__Clostridia; o__Clostridiales; f__[Mogibacteriaceae]; g__; s__
926588	GACTACCAGGGTATCTAATCCTGTTTGCTCCCCACGCTTTCGCACCTCAGCGTCAATACATGTCCAGTGAGTCGCCTTCGCCACTGGTGTTCTTCTGAATATCTACGAATTTCACCTCTACACTCGGAATTCCACTCACCTCTCCATGATTCAAGCGATGCAGTCTTAAAGGCAGTTCCGGAGTTGAGCCCCGGGCTTTCACCTCTAACTTACAAAGCCGCCTACGTGCGCTTTACG	0	0	1	0	k__Bacteria; p__Proteobacteria; c__Alphaproteobacteria; o__Sphingomonadales; f__Sphingomonadaceae; g__Sphingomonas; s__
536461	GACTACCAGGGTATCTAATCCTGTTTGCTCCCCACGCTTTCGTGCATGAGCGTCAGTGTTATCCCAGGGGGCTGCCTTCGCCATCGGTATTCCTCCACATATCTACGCATTTCACTGCTACACGTGGAATTCTACCCCCCTCTGACACACTCTAGCCGTGCAGTCACAAATGCCATTCCCAGGTTGAGCCCGGGGATTTCACATCTGTCCTGCACAACCGCCTGCGCACGCTTTACGCCCAGTAATTCCGA	0	0	42	0	k__Bacteria; p__Proteobacteria; c__Betaproteobacteria; o__; f__; g__; s__
4348692	GCTAGTTGGTGGAGTAATAGCCTGCCAAGGCGACGATCCATAGCTGGTCTGAGAGGATGATCAGCCACACTGGGACTGAGACACGGCCCAGACTCCTACGGGAGGCAGCAGTGGGGAATATTGGACAATGGGCGCAAGCCTGATCCAGCCATGCCGCGTGAGTGATGAAGGCCTTCGGATTGTAAAGCTCTTTTGCCAGGGACGATAATGACGGTACCTGGAGAATAAGCCCCGGCAAACTTCGTGCCA	0	0	5	3	k__Bacteria; p__Proteobacteria; c__Alphaproteobacteria; o__Rhizobiales; f__Hyphomicrobiaceae; g__; s__
824406	GACTACCAGGGTATCTAATCCTGTTTGCTCCCCACGCTTTCGCACCTCAGCGTCAGTATCTTCCCAGATCGCCGCCTTCGCCACTGATGTTCCTCCCGATATCTACGAATTTCACCTCTACACCGGGAATTCCGCGATCCTCTTAAGTACTCAAGCTTTGCAGTTTCGAATGCACTTCCTTGGTTGAGCCGAGGGATTTC	0	0	0	14	k__Bacteria; p__Proteobacteria; c__Deltaproteobacteria; o__Myxococcales; f__Haliangiaceae; g__; s__
1104806	GACTACCAGGGTATCTAATCCTGTTTGCTCCCCACGCTTTCGAGCCTCAGCGTCAGTAATGAGCCAGTATGTCGCCTTCGCCACTGGTGTTCTTCCGAATATCTACGAATTTCACCTCTACACTCGGAGTTCCACATACCTCTCTCACACTCAAGACACCCAGTATCAAAGGCAGTTCCGAAGTTAAGCTCCGGGATTTCACCTCTGACTTAAATGTCAGCCTACGCTCCCTTTACGCCCAGTAATTCCGA	0	0	0	218	k__Bacteria; p__Proteobacteria; c__Alphaproteobacteria; o__Caulobacterales; f__Caulobacteraceae; g__Mycoplana; s__
808372	GCTAGTTGGTGGAGTAATAGCCTACCAAGCCTGCGATCTGTAGTTGGTCTGAGAGGACGACCAGCCACACTGGGACTGAGACACGGCCCAGACTCCTACGGGAGGCAGCCGTGGGGAATTTTGGACAA	0	0	6	10	k__Bacteria; p__Proteobacteria; c__Betaproteobacteria; o__Burkholderiales; f__Comamonadaceae; g__; s__
686282	GCTAGTTGGTGGAGTAATAGCCTACCAAGGCTACGATCAGTAACTGGTCTGAGAGGATGACCAGCCACATTGGGACTGAGACACGGCCCAAACTCCTACGGGAGGCAGCAGTGGGGAATCTTGCGCAATGGGCGAAAGCCTGACGCAGCCATGCAGCGTGGATGATGAAGGTCTTAGGATT	0	0	1	0	k__Bacteria; p__Proteobacteria; c__Alphaproteobacteria; o__Caulobacterales; f__Caulobacteraceae; g__; s__
148449	GCTAGTTGGTGGAGTAATAGCCTGCCAAGGCTACGATCCGTAGCTGGTCTGAGAGGACGATCAGCCACACTGGAACTGAGACACGGTCCAGACTCCTACGGGAGGCAGCAGTGGGGAATTTTGGACAATGGGCGCAAGCCTGATCCAGCCATGCCGCGTGAGTGAAGAAGGCCTTCGGGTTGTAAAGCTCTTTCGGCGGGG	0	0	0	32	k__Bacteria; p__Proteobacteria; c__Betaproteobacteria; o__; f__; g__; s__
41951	GCTAGTTGGTGGAGTAATAGCCTACCAAGGCCACGATCAGTAGCCGACCTGAGAGGGTGATCGGCCACACTGGAACTGAGACACGGTCCAGACTCCTACGGGAGGCAGCAGTGGGGAATATTGCACAATGGGCGCAAGCCTGATGCAGCAACGCCGCGTGAATGATGAAGGCTTTCGGGTCGTAAAACTCTGTCCTAAGGGAAGATAATGACGGTACCTTAGGAGGAAGCCCCGGCTAACTACGTGCCAGC	0	0	0	1	k__Bacteria; p__Firmicutes; c__Clostridia; o__Clostridiales; f__[Acidaminobacteraceae]; g__Fusibacter; s__
222649	GCTAGTTGGTGGAGTAATAGCCCACCAAGGCGACGATCCGTAGCTGGTTTGAGAGAACGACCAGCCACACTGGGACTGAGACACGGCCCAGACTCCTACGGGAGGCAGCAGTGGGGAATTTTGGACAATGGGCGCAAGCCTGATCCAGCCATGCCGCGTGTGTGAAGAAGGCCTTCGGGTTGTAAAGCACTTTCGGCCGGAACGAAATCGCACGGGCGAATATCCCGTTTGGATGACGGTACCGGAAGAA	0	0	0	36	k__Bacteria; p__Proteobacteria; c__Betaproteobacteria; o__MND1; f__; g__; s__
16370	GACTACCAGGGTATCTCATCCTGTTTGCTCCCCACGCTTTCGCGCCTCAGCGTCAGTTACAGCCCAAAGAGCCGCCTTCGCCACCGGTGTTCCTCCGCATATCTACGCATTTCACCGCTACACATGGAATTCCACTCTTCTCTTCTGCACTCCAG	0	1	0	0	k__Bacteria; p__Firmicutes; c__Bacilli; o__Bacillales; f__Listeriaceae; g__; s__
558499	GCTAGTTGGTGGAGTAATAGCCTGCCAAGGCGACGATCAGTAGCTGGTCTGAGAGGATGATCAGCCACACTGGGACTGAGACACGGCCCAGACTCCTACGGGAGGCAGCAGTGGGGAATATTGGACAATGGGCGCAAGCCTGATCCAGCCATGCTGCGTGAGTGATGAAGGCCCTAGGGTTGTAAAGCTCTTTCGGCGGGGACGATAATGACGGTACCCGCAGAAGAAGCCCCG	0	0	5	0	k__Bacteria; p__Proteobacteria; c__Alphaproteobacteria; o__Rhizobiales; f__Xanthobacteraceae; g__; s__
809991	GACTACAAGGGTATCTAATCCTGTTTGATCCCCACGCTTTCGCACATCAGCGTCAGTTACAGACCAGAGAGCCGCCTTCGCCACTGGTGTTCCTCCATATCTCTGCGCATTTCACCGCTACACATGGAATTCCACTCTCCTCTTCTGCACTCAAGTTTCCCAGTTTCCAATGACCCTCC	0	0	0	1	k__Bacteria; p__Firmicutes; c__Bacilli; o__Bacillales; f__Staphylococcaceae; g__Salinicoccus; s__
816571	GCTAGTTGGTGGAGTAATAGCCTACCAAGGCGACGATCTGTAGCTGGTCTGAGAGGACGACCAGCCACACTGGGACTGAGACACGGCCCAGGCTCCTACGGGAGGCAGCAGTGGGGAATATTGGACAATGGGGGCAA	0	0	3	1	k__Bacteria; p__Proteobacteria; c__Gammaproteobacteria; o__; f__; g__; s__
765602	GTAGTTGGTGGAGTAATAGCCTACCAAGTCTACGATCTATAGCTGGTTTTAGAGGATGATCAGCAACACTGGGACTGAGACACGGCCCAGACTCCTACGGGAGGCAGCAGTGGGGAATCTTGGACAATGGGCGCAAGCCTGATCCAGCCATGCCGCGTGTGTGATGAAGGCCTTAGGGTCGTAAAGCACTTTCGCCAGGGATGATAATGACAGTACCTGGTAAAGAAACCCCGGCTAACTCCGTGCCAGCA	32	0	0	1	k__Bacteria; p__Proteobacteria; c__Alphaproteobacteria; o__Rhodobacterales; f__Rhodobacteraceae; g__; s__
737110	GCTAGTTGGTGGAGTAATAGCCTACCAAGGCAACGATCCGTAGCTGGTCTGAGAGGACGATCAGCCACACTGGGAATATACTGACACTGAGGAACGAAAGCGTGGGGAGCAAACAGGATTAGATACCCTGGTAGTC	0	0	0	1	k__Bacteria; p__Proteobacteria; c__Gammaproteobacteria; o__Xanthomonadales; f__Xanthomonadaceae; g__; s__
581055	GGTTGGTGGAGTAATAGCCTACCAAGGCGACGATCCATAGCTGGTCTGAGAGGATGATCAGCCACACTGGGACTGAGACACGGCCCAGACTCCTACGGGAGGCAGCAGTGGGGAATATTGGACAATGGGGGCAACCCTGATCCAGCCATGCCGCGTGAGTGATGAAGGCCCTAGGGTTGTAAAGCTCTTTCAGCGAGGAGGATAATGACGTTACTCGCAGAAGAAGCCCCGGCTAACTTCGTGCCAGCAGC	12	0	0	0	k__Bacteria; p__Proteobacteria; c__Gammaproteobacteria; o__Alteromonadales; f__; g__; s__
3549277	GACTACCAGGGTATCTAATCCTGTTTGCTCCCCACGCTTTCGCACCTCAGCGTCAGTACCGAGCCAGTGAGCCGCCTTCGCCACTGGTGTTCTTCCGAATATCCACGAATTTCACCCCTACACTCGGAATTCCACTCACCTCTCTCGAACTCTAGACCAGTAGTTCTGGAGGCAGTTCCGGGGTTGAGCCCCGGGATTTCACCCCCAACTTTCTGATCCGCCTACGTGCGCTTTACGCCCAGTCATTCCGA	1	0	0	0	k__Bacteria; p__Proteobacteria; c__Alphaproteobacteria; o__Rhodobacterales; f__Rhodobacteraceae; g__; s__
345368	GCTAGTTGGTGGAGTAATAGCCTACCAAGGCGACGATCCATAGCTGGTCTGAGAGGATGATCAGCCACACTGGGACTGAGACACGGCCCAGACTCCTACGGGAGGCAGCAGTGGGGAATATCGGACAATGGGGGCAGCCCTG	4	0	0	0	k__Bacteria; p__Proteobacteria; c__Gammaproteobacteria; o__Chromatiales; f__Ectothiorhodospiraceae; g__Ectothiorhodospira; s__
614814	GACTACCCGGGTATCTAATCCTGTTTGCTCCCCACGCTTTCGCGCCTCAGCGTCAGTTACAGACCAAAGAGTCGCCTTCGCCACTGGTGTTCCTCCACATATCTACGCATTTCACCGCTACACATGGAATTCCACTCTTCTCTTCTGTACTCAAGCCTTCCAGTTTCCAATGACCCTCTCCGGTTGAGCCGGGGGCTTTCACATCAGACTTAAAAGGCCGCCTGCGCGCGCTTTACGCCCAATAATTCCG	2	1	0	0	k__Bacteria; p__Firmicutes; c__Bacilli; o__Bacillales; f__; g__; s__
586013	GACTACTGGGGTATCTAATCCTGTTTGCTCCCCATGCTTTCGTGCCTCAGTGTCAAACCAATCGTAGCCACCTGCCTTCGCAATCGGTGTTCTGGATGATATCTATGCATTTCACCGCTACACCATCCATTCCGGCAGCCTCCAATTATTTCAAGATTAACAGTATCAATGGCACCTCAACCGTTGAGCGGCTGTATTTCACCACTGACTTATTAACCCACCTACGCACCCTTTAAACCCAATAAATCCGG	0	0	0	1	k__Bacteria; p__Bacteroidetes; c__Cytophagia; o__Cytophagales; f__Cytophagaceae; g__Dyadobacter; s__
586014	GACTACCAGGGTATCTAATCCTGTTTGCTCCCCACGCTTTCGCACCTCAGCGTCAGTACCGAGCCAGTGAGCCGCCTTCGCCACTGGTGTTCTTCCGAATATCTACGAATTTCACCTCTACACTGGGAATTCCACTCACCTCTCTCGATCTCAAG	1	0	0	0	k__Bacteria; p__Proteobacteria; c__Alphaproteobacteria; o__; f__; g__; s__
5066	GCTAGTTGGTGGAGTAATAGCCTACCAAGGCGACGATCCATAGCTGGTCTGAGAGGATGATCAGCCACACTGGGACTGAGACACGGCCCAGACTCCTACGGGAGGCAGCAGTGGGGAATATTGGACAATGGGCGCAAGCCTGATCCAGCCATGCCGCGTGAGTGATGAAGGCCTTAGGGTTGTAAAGCTCTTTCAGTAGGGAAGATAATGACGGTACCTACAGAAGAAGCCCCGGCTAACTTC	0	1	90	3	k__Bacteria; p__Proteobacteria; c__Alphaproteobacteria; o__Rhizobiales; f__Hyphomicrobiaceae; g__Rhodobium; s__orientis
246348	GACTACCAGGGTATCTAATCCTGTTTGATCCCCACGCTTTCGTGCCTCAGCGTCAGGAAATCCCCAGCCGGCTGTCTTCACCTTTGGCATTCCGATAGATATCTACGCATTCCACCGCTCCACCTATCGTTCTGCCGGCCTCTAGATTCCTCAAGGCTTGCAGTATGCCCTGCAGTTCCATGGTTGAGCCATGGGATTTCACAAGACACTTACAAGCCCGCCTACGCACCCTTTAAGCCCAGTGATTCCG	0	0	0	234	k__Bacteria; p__Planctomycetes; c__Phycisphaerae; o__Phycisphaerales; f__; g__; s__
582237	GCTAGTTGGTGGAGTAATAGCCTACCAAGGCGACGATCCTTAGCTGATCTGAGAGGATGATCAGCCACACTGGGACTGAGACACGGCCCAGACTCCTACGGGAGGCAGCAGTGGGGAATCTTGGACAATGGGCGCAAGCCTGATCCAGCCATGCCGCGTGAGTGAAGAAGGCCTTCGGGTTGTAAAGCTCTTTTGTCAGGGACGATAATGACGGTACCTGAAGAATAAGCCCCGGCAAACTTCGTGCCAGC	0	0	10	161	k__Bacteria; p__Proteobacteria; c__Alphaproteobacteria; o__Rhodobacterales; f__Hyphomonadaceae; g__; s__
649722	GACTACCAGGGTATCTAATCCTGTTTGCTCCCCACGCTTTCGCACCTCAGCGTCAGTATTGGCCCAGGTCGCCGCCTTCGCCACTGGTATTCCTCCCGATATCTACGAATTTCACCTCTACACCGGGAATTCTGCGACCCTCTTCCATACTCAAGCCTCGCAGTTTCGGATGCACGTCCTCGGTTAAGCCGAGGGATTTCACATCCGACTTACAAAGCCGCCTACGTGCGCTTTACGCCCAATAATTCCG	0	0	0	556	k__Bacteria; p__Proteobacteria; c__Deltaproteobacteria; o__Myxococcales; f__Haliangiaceae; g__; s__
1105225	GCTAGTTGGTGGAGTAATAGCCTACCAAGGCAACGATCCGTAGCTGGTCTGAGAGGATGATCAGCCACACTGGGACTGAGACACGGCCCAGACTCCTACGGGAGGCAGCAGTGGGGAATATTGGACAATGGGCGCAAGCCTGATCCAGCCATGCCGCGTGTGTGAAGAAGGCTCTGGGGGTGTAAAGCACTTTCAGTAG	1	0	1	0	k__Bacteria; p__Proteobacteria; c__Gammaproteobacteria; o__Alteromonadales; f__; g__; s__
824713	GCTGGTGGAGTAATAGCCTACCAAGGCGACGATCCATAGCTGGTCTGAGAGGATGATCAGCCACACTGGGACTGAGACACGGCCCAGACTCCTACGGGAGGCAGCAGTGGGGAATATTGGACAATG	1	0	5	2	k__Bacteria; p__Proteobacteria; c__Gammaproteobacteria; o__HOC36; f__; g__; s__
49192	GACTACCAGGGTATCTAATCCTGTTTGCTCCCCACGCTTTCGAGCCTCAGCGTCAGTAATGAGCCAGTGAGTCGCCTTCGCCACTGGTGTTCTTCCGAATATCTACGAATTTCACCTCTACACTCGGAGTTCCACTCACCTCTCTCACACTCAAGACATCCAGTATCAAAGGCAGTTCCGAGGTTGAGCCTCGGGATTTCACCCCTGACTTAAATGTCCGCCTACGCTCCCTTTACGCCCAGTAATTCCG	0	0	22	2	k__Bacteria; p__Proteobacteria; c__Alphaproteobacteria; o__Caulobacterales; f__Caulobacteraceae; g__; s__
3480259	CCTACGGGTGGCTGCAGTAGGGAATATTGGGCAATGGGCGCAAGCCTGACCCAGCCACGCCGCGTGCAGGAAGAAGGCCCTCTGGGTTGTAAACTGCTTTTGACCGGGAAGAAAAGATCCTTTGCGAAGGAAGTTGACGGTACCGGCAGAATAAGCCACGGCTAACTACGTGCCAGCAGCCGCGGTAATACGTAGGTGGCGAGCGTTATCCGGATTTATTGGGTTTAAAGGGTGCGTAGGCGGCTGATTAA	0	0	1	0	k__Bacteria; p__Bacteroidetes; c__Cytophagia; o__Cytophagales; f__Cytophagaceae; g__Emticicia; s__
627230	GACTACCAGGGTATCTAATCCTGTTTGCTCCCCACGCTTTCGCACCTCAGCGTCAGTATCGAGCCAGTGAGCCGCCTTCGCCACTGGTGTTCCTCCGAATATCTACGAATTTCACCTCTACACTCGGAATTCCACTCACCTCTCTCGAACTCAAGACCAGTAGTTTTGAAGGCAGTTCCGAGGTTGAGCCCCGGGATTTCACCCCCAACTTTCCGATCCGCCTACGTGCGCTTTACGCCCAGTAATTCCGA	17	47	73	0	k__Bacteria; p__Proteobacteria; c__Alphaproteobacteria; o__Rhodobacterales; f__Rhodobacteraceae; g__; s__
4441385	GCTAGTTGGTGGAGTAATAGCCCACCAAGGCGACGACGGGTAGCTGGTCTTAGAGGACGACCAGCCACACTGGAACTGAGACACGGTCCAGACACCTACGGGTGGCAGCAGTCGAGAATCTTTCACAATGGGGGCAACCCTGATGGAGCGACGCCGCGTGGAGGATAAGGTCTTCGGATTGTAAACTCCTGTCATGTGTGAACAAGGCTGCGGTGTTAATAGCATTGCAGATTGATGGTAACACAAGAGGA	0	0	34	0	k__Bacteria; p__Verrucomicrobia; c__Verrucomicrobiae; o__Verrucomicrobiales; f__Verrucomicrobiaceae; g__; s__
1116881	GCTAGTTGGTGGAGTAATAGCCTACCAAGCCGACGATCCGTAGCTGGTCTGAGAGGACGACCAGCCACACTGGGACTGAGACACGGCCCAGACTCCTACGGGAGGCAGCAGTGGGGAATCTTGGACAATGGGCGAAAGCCTGATCCAGCCATGCCGCGTGGATGATGAAGGCCCTAGGGTTGTAAAATCCTTTCGTTGGGGACGATAATGACGGTACCCAAAGAAGAAGCTCCGGCTAACTTCGTGCCAG	0	0	4	1	k__Bacteria; p__Proteobacteria; c__Alphaproteobacteria; o__Rhodobacterales; f__Hyphomonadaceae; g__; s__
1139870	GCTAGTTGGTGGAGTAATAGCCTACCAAGGCGACGATGGGTAGCTGGTCTGAGAGGATGATCAGCCACACTGGAACTGAGACACGGCCCAGACTCCTACGGGAGGCAGCAGTGGGGAATATTGGACAATGGGCGCAAGCCTGATCCAGCCACACCGCGTGGGTGATGAAGGCCTTCGGGTTGTAAAGCCCT	0	0	0	1	k__Bacteria; p__Proteobacteria; c__Gammaproteobacteria; o__Oceanospirillales; f__Halomonadaceae; g__; s__
84022	CTAGTTGGTGGAGTAATAGCCTACCAAGGCAACGATCTATAGCTGGTCTGAGAGGATGACCAGCCACACTGGAACTGAGACACGGTCCAGACTCCTACGGGGGGCAGCAGTGGGGAATATTGGACAATGGGCGAAAGCCTGATCCAGCAATGCCGCGTGAGTGATGAAGGCCTTAGGGTTGTAAAGCTCTTTTACCCGGGATGATAATGACAGTACCGGGAGAATAAGCTCCGGCTAACTCCGTGCCAGCA	0	0	0	1	k__Bacteria; p__Proteobacteria; c__Alphaproteobacteria; o__Sphingomonadales; f__Sphingomonadaceae; g__; s__
4403	GCTAGTTGGTGGAGTAATAGCCTACCAAGGCTGCGATCGGTAGCTGGTCTGAGAGGACGATCAGCCACACTGGGACTGAGACACGGCCCAGACTCCTACGGGAGGCAGCAGTGGGGAATATTGGACAATGGGCGCAAGCCTGATCCAGCAATGCCGCGTGGGTGAAGAAGGTCTTCGGATTGTAAAGCCCTTTCGACAGGGACGATGATGACGGTACCTGTAGAAGAAGCCCCGGCTAACTTCGTGCCAGC	0	0	217	0	k__Bacteria; p__Proteobacteria; c__Alphaproteobacteria; o__Rhodospirillales; f__Acetobacteraceae; g__Roseococcus; s__
2317377	GCTAGTTGGTGGAGTAATAGCCCACCAAGGCAACGATCCGTAACTGGTCTGAGAGGATGATCAGTCACACTGGAACTGAGACACGGTCCAGACTCCTACGGGAGGCAGCAGTGGGGAATATTGGACAATGGGCGAAAGCCTGATCCAGCCATGCCGCGTGTGTGAAGAAGGCCTTCGGGTTGTAAAGCACTTTAAGCTGGGAGGAAGAGCAG	0	0	1	0	k__Bacteria; p__Proteobacteria; c__Gammaproteobacteria; o__Pseudomonadales; f__Pseudomonadaceae; g__Pseudomonas; s__
4422142	GACTACCAGGGTATCTAATCCTGTTTGCTCCCCACGCTTTCGTGCATGAGCGTCAGTGCAGGCCCAGGGGATTGCCTTCGCCATCGGTGTTCCTCCGCATGTCTACGCATTTCACTGCTACACGCGGAATTCCATCCCCCTCTGCCGCACTCAGGCCGTGCAGTCACAAGTGCAGTTCCCAGGTTAAGCCCGGGGATTTCACACCTGTCTTGCACGACCGCCTGCGCACGCTTTACGCCCAGTAATTCCG	0	0	1	2	k__Bacteria; p__Proteobacteria; c__Betaproteobacteria; o__Burkholderiales; f__Comamonadaceae; g__Hydrogenophaga; s__
587572	GCTAGTTGGTGGAGTAATAGCCTACCAAGGCGACGATCTGTAGCTGGTCTGAGAGGACGACCAGCCACACTGGGACTGAGACACGGCCCAGACTCCTACGGGAGGCAGCAGTGGGGAATTTTGGACAATGGGGGCAACCCTGATCCAGCCATTCCGCGTGAGTGAAGAAGGCCTTCGGGTTGTAAAGCTCTTTCGGCAGGAACGAAACGGCGCGTTC	0	0	0	9	k__Bacteria; p__Proteobacteria; c__Betaproteobacteria; o__; f__; g__; s__
588630	GACTACCAGGGTATCTAATCCTGTTTGCTCCCCACGCTTTCGCACCTCAGCGTCAGTTACGGGCCAGTGAGCCGCCTTCGCCACTGGTGTTCTTCCCAATATCTACGAATTTCACCTCTACACTGGGAATTCCACTCACCTCTCCCGTACTCAAGGCTGCCAGTATCGAGGGCAATTCTGAGGTTGAGCCCCAGGATTTCACCCCCGACTTAACAGTCCGCCTACGTGCGCTTTACGCCCAGTAATTCCGA	0	0	1	177	k__Bacteria; p__Proteobacteria; c__Alphaproteobacteria; o__Rhizobiales; f__; g__; s__
558014	GCTAGTTGGTGGTGTAATAGCCTACCAAGGCGACGATCAGTAGCTGGTCTGAGAGGACGATCAGCCACACTGGGACTGAGACACGGCCCAGACTCCTACGGGAGGCAGCAGTGGGGAATTTTGGACAATGGGCGCAAGCCTGATCCAGCAATGCCGCGGGTGCGAAGAAGGCCTTCGGGTTGTAAAGCACTTTTATCCGGAGAGAAACCCCTTGG	0	0	7	3	k__Bacteria; p__Proteobacteria; c__Betaproteobacteria; o__SBla14; f__; g__; s__
4302442	GCTAGTTGGTGGAGTAATAGCCTACCAAGGCGACGATGGTTAGCGGGTCTGAGAGGATGATCCGCCACACTGGAACTGGAACACGGACCAGACTCCTACGGGAGGCAGCAGTGAGGAATATTGCGCAATGGGGGCAACCCTGACGCAGCGACGCCGCGTGGATGATGAAGGCCTTCGGGTCGTAAAATCCTGTCAGGTGGAAAGAAGTGCATGGTGGCTAATATCCACTGTGTTTGACGGTACCACCGAAG	0	0	3	0	k__Bacteria; p__Proteobacteria; c__Deltaproteobacteria; o__Desulfobacterales; f__Desulfobulbaceae; g__; s__
618584	GACTACCAGGGTATCTAATCCTGTTTGCTCCCCACGCTTTCGCGCCTCAGCGTCAGTTCTAGGCCAGGGAGCCGCCTTCGCCACTGGTGTTCCTCCCCATCTCTACGCATTTCACCGCTACACGTGGAATTCCACTCCCCTCTACTGTACTCAAGC	1	0	0	0	k__Bacteria; p__Firmicutes; c__Bacilli; o__Bacillales; f__Paenibacillaceae; g__; s__
42970	GCTAGTTGGTTGAGTAATAGCCTACCAAGGCGACGATCCATAGCTGGTCTGAGAGGATGATCAGCCACATTGGGACTGAGACACGGCCCAAACTCCTACGGGAGGCAGCAGTGGGGAATATTGGACAATGGGCGCAAGCCTGATCCAGCCATGCCGCGTGAGTGA	0	0	1	0	k__Bacteria; p__Proteobacteria; c__Alphaproteobacteria; o__Rhizobiales; f__; g__; s__
574297	GCTAGTTGGTGGAGTAATAGCCTGCCAAGGCGACGATCTTTAGCTGGTCTGAGAGGATGATCAGCCACACTGGGACTGAGACACGGCCCAGACTCCTACGGGAGGCAGCAGTGGGGAATATTGGACAATGGGCGCAAGCCTGATCCAGCCATGCCGCGTGAGTGATGAAGGCCTTAGGGTTGTAAAGCTCTTTCAGTGGGGAAGAT	0	0	10	1	k__Bacteria; p__Proteobacteria; c__Alphaproteobacteria; o__Rhodospirillales; f__Rhodospirillaceae; g__Phaeospirillum; s__
586736	GCTAGTTGGTGGAGTAATAGCCTACCAAGTCTACGATCTTTAGCTGGTTTTAGAGGATGATCAGCAACACTGGGACTGAGACACAGCCCAGACTCCTACGGGAGGCAGCAGTGGGGAATCTTAGACAATGGGCGCAAGCCTGATCTAGCCATGCCGCGTGTGTGATGAAGGCCTTAGGGTCGTAAAGCACTTTCGCCAGAGATGATAATGACAGTATCTGGTAAAGAAACCCCGGCTAACTCCGTGCCAGC	582	0	0	0	k__Bacteria; p__Proteobacteria; c__Alphaproteobacteria; o__Rhodobacterales; f__Rhodobacteraceae; g__; s__
2474239	GACTACCAGGGTATCTAATCCTGTTTGCTCCCCACGCTTTCGCACCTCAGCGTCAATACTTGTCCAGTCAGTCGCCTTCGCCACTGGTGTTCTTCCGAATATCTACGAATTTCACCTCTACACTCGGAATTCCACTGACCTCTCCAGGATTCTAGCGATCTAGTTTCAAAGGCAGTTCCGGGGTTGAGCCCCGGGCTTTCACCTCTGACTTGAATCGCCGCCTACGTGCGCTTTACGCCCAGTAATTCCGA	0	0	0	6	k__Bacteria; p__Proteobacteria; c__Alphaproteobacteria; o__Sphingomonadales; f__Erythrobacteraceae; g__; s__
271560	GACTACCAGGGTATCTAATCCTGTTTGCTCCCCTAGCTTTCGTGCCTCAGCGTCAGTAAAGACCCAGTGAGCCGCCTTCGCCACCGGTGTTCCTGATGATATCAACGCATTTCACCGCTCCACCATCAGTTCCGCTCACCTCTGTCTCACTCAAGCACAGCAGTTTC	0	0	4	0	k__Bacteria; p__Planctomycetes; c__Planctomycetia; o__Pirellulales; f__Pirellulaceae; g__; s__
820897	GCTAGTTGGTGGAGTAATAGCCCACCAAGGCGACGATCCATAGCTGGTCTGAGAGGATGATCAGCCACACTGGGACTGAGACACGGCCCAGACTCCTACGGGAGGCAGCAGTGGGGAATATTGGACAATGGGGGCAACCCTGATCCA	2	0	0	0	k__Bacteria; p__Proteobacteria; c__Alphaproteobacteria; o__Rhodospirillales; f__Rhodospirillaceae; g__; s__
300849	GCTAGTTGGTGGAGTAATAGCCTACCAAGGCGACGATGCATAGCCGACCTGAGAGGGTGATCGGCCACACTGGGACTGAGACACGGCCCAGACTCCTACGGGAGGCAGCAGTAGGGAATCTTCCACAATGGACGAAAGTCTGATGGAGCAACGCCGCGTGAGTGATGAAGGATTTCGGATCGTAAAACTCTGTTGTAAGGGAAGAACAGATA	3	17	0	0	k__Bacteria; p__Firmicutes; c__Bacilli; o__Bacillales; f__Planococcaceae; g__; s__
818320	GACTACCAGGGTATCTAATCCTGTTTGCTCCCCTAGCTTTCGTGCCTCAGCGTCAGTAAAGACCCAGTGAGCCGCTTTCGCCACCGGTGTTCCAGATGATATCAACGCATTTCACCCCTCCACCATCTGTTCCGCTC	0	0	0	2	k__Bacteria; p__Planctomycetes; c__Planctomycetia; o__Pirellulales; f__Pirellulaceae; g__; s__
1108358	GCTACAGGGTATCTAATCCTGTTTGCTACCCACGCTTTCGTACCTCAGCGTCAGTTTGAGTCCAGGGGGTCGCCTTCGCCACTGGTGTTCCTTCAGATCTCTACGCATTTCACCGCTACACCTGAAATTCCACTCCCCTCTACTCAACTCTAGTCGACCAGTTTCAAATGCAGTTCCCAGGTTAAGCCCGGGGCTTTCACATCTGACTTAATCAACCGCCTACGCACGCTTTACGCCCAGTAATTCCGATT	0	0	0	4	k__Bacteria; p__Proteobacteria; c__Gammaproteobacteria; o__Methylococcales; f__; g__; s__
1130640	CCTACGGGTGGCTGCAGTGGGGAATATTGCACAATGGGCGAAAGCCTGATGCAGCGACGCCGCGTGAGGGATGACGGCCTTCGGGTTGTAAACCTCTTTCAGCAGGGAAGAGGCGAAAGTGACGGTACCTGCAGAAGAAGCACCGGCTAACTACGTGCCAGCAGCCGCGGTAATACGTAGGGTGCGAGCGTTGTCCGGAATTATTGGGCGTAAAGAGCTTGTAGGCGGTTTGTCGCGTCTGCTGTGAAAAT	0	0	1	0	k__Bacteria; p__Actinobacteria; c__Actinobacteria; o__Actinomycetales; f__Intrasporangiaceae; g__Terracoccus; s__
976338	GCTAGTTGGTGGAGTAATAGCCTACCAAGGCGACGATGGGTAGCTGGTGTGAGAGCACGACCAGCCACACGGGCACTGAGACACGGGCCCGACTCCTACGGGAGGCAGCAGTGGGGAATATTGGTCAATGGACGCAAGCCTGAACCAGCCATGCCGCGTGAGGGATGAAGGCCTTCGGGGTGGTAAACTTTTTTTATTGGGGA	0	0	0	1	k__Bacteria; p__Bacteroidetes; c__[Saprospirae]; o__[Saprospirales]; f__Chitinophagaceae; g__; s__
3239984	GGCTAGTTGGTGGAGTAATAGCCTACCAAGGCGACGATCCATAGCTGGTCTGAGAGGATGATCAGCCACACTGGGACTGAGACACGGCCCAGACTCCTACGGGAGGCAGCAGTGGGGAATATTGGACAATGGGGGCAACCCTGATCCAGCCATGCCGCGTGAGTGATGAAGGC	5	0	0	0	k__Bacteria; p__Proteobacteria; c__Alphaproteobacteria; o__Rhodobacterales; f__Rhodobacteraceae; g__Amaricoccus; s__
939986	GCTAGTTGGTGGAGTAATAGCCTACCAAGGCGACGATGCATAACCGACCTGAGAGGGTGATCGGCCACACTGGGACTGAGACACGGCCCAGACTCCTACGGGAGGCAGCAGTAGGGAATCTTCCACAATGGACGAAAGTCTGAT	12	31	0	0	k__Bacteria; p__Firmicutes; c__Bacilli; o__Bacillales; f__Bacillaceae; g__; s__
236066	CCTACGGGTGGCAGCAGTAGGGAATATTGGGCAATGGGCGGAAGCCTGACCCAGCCACGCCGCGTGCAGGAAGACGGCCCTCTGGGTTGTAAACTGCTTTTAACTGGGAAGAAAGTAGTCCTTGCGAGGAAAGTTGACGGTACCAGTTGAATAAGCCACGGCTAACTACGTGCCAGCAGCCGCGGTAATACGTAGGTGGCGAGCGTTATCCGGTTTTCTTGGGTTTAAAGGGAGCGTAGGCGGCTGATTAA	0	0	1	0	k__Bacteria; p__Bacteroidetes; c__Cytophagia; o__Cytophagales; f__Cytophagaceae; g__Emticicia; s__
1114718	GCTAGTTGGTGGTGTAATAGCCTACCAAGGCGACGATCTTTAGCTGGTCTGAGAGGATGATCAGCCACACTGGGACTGAGACACGGCCCAGACTCCTACGGGAGGCAGCAGTGGGGAATATTGGACAATGGGCGCA	0	0	1	3	k__Bacteria; p__Proteobacteria; c__Alphaproteobacteria; o__Sphingomonadales; f__Sphingomonadaceae; g__Blastomonas; s__natatoria
7366	GACTACCAGGGTATCTAATCCTGTTTGCTCCCCACGCTTTCGTGCATGAGCGTCAGTGTTATCACAGGGGGCTGCCTTCGCCATCGGTATTCCTCCACATATCTACGCATTTCACTGCTACACGTGGAATTCTACCCCCCTCTGACACACTCTAGCCGTGCAGTCACAAATGCCATTCCCAGGTTGAGCTCG	0	0	3	0	k__Bacteria; p__Proteobacteria; c__Betaproteobacteria; o__Burkholderiales; f__Oxalobacteraceae; g__Oxalobacter; s__formigenes
537686	GTTAGTTGGTGGAGTAATAGCCTGCCAAGGCGACGATCCGTAGCTGATCTTAGAGGATGATCAGCCACACTGGGACTGAGACACGGCCCAGACTCCTACGGGAGGCAGCAGTGGGGAATCTTGGACAATGGGCGCAAGCCTGATCCAGCCATGCCGCGTGAGTGAAGAAGGTCTTCGGATTGTAAAGCTCTTTTGCCAGG	0	0	15	0	k__Bacteria; p__Proteobacteria; c__Alphaproteobacteria; o__Rhizobiales; f__; g__; s__
254116	GCTAGTTGGTGGAGTAATAGCCTACCAAGGCAACGATCCGTAGCTGGTCTGAGAGGATGATCAGCCACACTGGGACTGAGACACGGCCCAAACTCCTACGGGAGGCAGCAGTGGGGAATATTGGACAATGGGCGCAAGCCTGATCCAGCCATGCCGCGTGAGTGATGAAGGCCTTAGGGTTGTAAAGCACTTT	0	0	2	0	k__Bacteria; p__Proteobacteria; c__Alphaproteobacteria; o__Rhizobiales; f__Bradyrhizobiaceae; g__; s__
653302	GCTAGTTGTGGAGTAATAGCCTACCAAGGCGACGATCCATAGCTGGTCTGAGAGGATGATCAGCCACATTGGGACTGAGACACGGCCCAAACTCCTACGGGAGGCAGCAGTGGGGAATATTGGACAATGGGCGCAAGCCTGATCCAGCCATGCCGCGTGAGTGATGAAGGTCTTAGGATTGTAAAGCTCTTTCACCGGTGAAGATAATGACGGTAACCGGAGAAGAAGCCACGGCTAACTTCGTGCCAGC	0	0	7	0	k__Bacteria; p__Proteobacteria; c__Alphaproteobacteria; o__Rhizobiales; f__Rhizobiaceae; g__Shinella; s__granuli
685744	GTAGTTGGTGGAGTAATAGCCTACCAAGGCTACGATCGATAGCCGGCCTGAGAGGGCACACGGCCACACTGGCACTGAAACACGGGCCAGACTCCTACGGGAGGCAGCAGTGGGGAATCTTGCACAATGGGGGATACCCTGATGCAGCGACGCCGCGTGAGTGATGAAG	0	0	0	4	k__Bacteria; p__Acidobacteria; c__Solibacteres; o__Solibacterales; f__; g__; s__
1118468	GCTAGTTGGTGGAGTAATAGCCTACCAAGGCGACGATCGGTAGCTGGTCTGAGAGGATGATCAGCCACACTGGAACTGAGACACGGTCCAGACTCCTACGGGAGGCAGCAGTGGGGAATATTGGACAATGGGCGCAAGCCTGATCCAGCCATACCACGTGAGTGATGAAGGCCCTAGGGTTGTAAAGCTCTTTCGGCGGGGACGATAATGACGGTACCCGC	1	0	6	0	k__Bacteria; p__Proteobacteria; c__Alphaproteobacteria; o__Rhizobiales; f__; g__; s__
663573	GCTAGTTGGTGGAGTAATAGCCCACCAAGGCGAAGATCCGTAGCTGGTCTGAGAGGATGATCAGCCACACTGGAACTGAGACACGGTCCAGACTCCTACGGGAGGCAGCAGTGGGGAATATTGGACAATGGGCGCAAGCCTGATCCAGCCATGCCGCGTGGGTGAAGAAGGCCTTCGGGTTGTAAAGCCCTTTTGTCCGGAAAGAAA	0	0	1	0	k__Bacteria; p__Proteobacteria; c__Gammaproteobacteria; o__Xanthomonadales; f__Xanthomonadaceae; g__Stenotrophomonas; s__
568849	ACTACCAGGGGATCTAATCCTGGTTGCTCCCCACGCTTTCGCACCTCAGTGTCAGTATCAGTCCAGGTGGTCGCCTTCGCCACTGGTGTTCCTTCCTATATCTACGCATTTCACCGCTACACAGGAAATTCCACCACCCTCTACCGT	0	0	1	0	k__Bacteria; p__Proteobacteria; c__Gammaproteobacteria; o__Pseudomonadales; f__Pseudomonadaceae; g__; s__
4442662	GACTACAAGGGTATCTAATCCTGTTTGCTCCCCACACTTTCGCACCTGAGCGTCAGTATCGATCCAGTGAGCCGCCTTCGCCACTGGTGTTCCTCCGAATCTCTACGAATTTCACCTCTACACCCGGAATTCCACTCCCCTCT	1	0	0	0	k__Bacteria; p__Proteobacteria; c__Alphaproteobacteria; o__Rhodobacterales; f__Rhodobacteraceae; g__Anaerospora; s__
575241	GCTAGTTGGTGGAGTAATAGCCTACCAAGCCGACGATCTGTAGCTGGTCTGAGAGGACGACCAGCCACACTGGGACTGAGACACGGCCCAGACTCCTACGGGAGGCAGCAGTGGGGAATCTTGGACAATGGGCGAAAGCCTGATCCAGCCATGCCGCGTGGATGATGAAGGCCCTAGGGTTGTAAAATCCTTTCGTTGGGGACGATAATGACGGTACCCAAAGAAGAAGCTCCGGCTAACTTCGTGCCAGC	1	0	472	159	k__Bacteria; p__Proteobacteria; c__Alphaproteobacteria; o__Rhodobacterales; f__Hyphomonadaceae; g__; s__
539774	GCTAGTTGGTGGAGTAATAGCCCACCAAGGCGACGATCCTTAGCTGGTCTGAGAGGATGCTCAGCCACACTGGGACTGAGAAACGGCCCAGACTCCTACGGGAGGCAGCAGTGGGGAATATTGGACAATGGGCGAAAGCCT	0	0	0	3	k__Bacteria; p__Proteobacteria; c__Alphaproteobacteria; o__Rhizobiales; f__Hyphomicrobiaceae; g__; s__
4335859	GCTAGTTGGTGGAGTAATAGCCCACCAAGGCGACGATCCTTAGCTGGTCTGAGAGGATGATCAGCCACACTGGGACTGAGACACGGCCCAGACTCCTACGGGAGGCAGCAGTGGGGGATATTGGACAATGGGCGAAAGCCTGATCCAGCAATGCCGCGGGAGTGATGAAGGCCTTAGGGTTGTAAAGATCTTTTACCAGGGATGATAATGACAGTACCTGGAGAATAAGCTCAGGCTAACTCCGGGCCAGC	0	0	0	1	k__Bacteria; p__Proteobacteria; c__Alphaproteobacteria; o__Sphingomonadales; f__; g__; s__
718100	GACTACACGGGTATCTAATCCTGTTTGCTCCCCACGCTTTCGCGCCTCAGCGTCAGTACCAGTCCAGTGAGCCGCCTTCGCCACTGGTGTTCTTCCGAATATCTACGAATTTCACCTCTACACTCGC	0	0	0	1	k__Bacteria; p__Proteobacteria; c__Alphaproteobacteria; o__Rhizobiales; f__Hyphomicrobiaceae; g__; s__
40912	GCTAGTAGGTGGAGTAATAGCCTACCAAGCCTACGATCTATAGCTGGTTTTAGAGGATGATCAGCAACACTGGGACTGAGACACGGCCCAGACTCCTACGGGAGGCAGCAGTGGGGAATCTTAGACAATGGGGACAACCCTGATCTAGCCATGCCGCGTGAGTGATGAAGGCCTTAGGGTCGTAAAGCTCTTTCGCCAGGGATGATAATGACAGTACCTGGTAAAGAACC	4	0	0	0	k__Bacteria; p__Proteobacteria; c__Alphaproteobacteria; o__Rhodobacterales; f__Rhodobacteraceae; g__; s__
143894	GCTAGTTGGTGGAGTAATAGCCTACCAAGGCGACGAGGCATAGCCGACCTGAGAGGGTGATCGGCCACACTGGGACTGAGACACGGCCCAGACTCCTACGGGAGGCAGCAGTAGGGAATCTTCCACAATGGACGAAAGTCTGATGGAGCAACGCCGCGTGAGTGATGAAG	7	26	0	0	k__Bacteria; p__Firmicutes; c__Bacilli; o__Bacillales; f__Planococcaceae; g__Sporosarcina; s__
711431	GCTAGTTGGTGGAGTAATAGCCTACCAAGGCGATGATATGTAGCGGGGTCGAGAGGCTGTACCGCCACACTGGGACTGAGATACGGCCCAGACTCCTACGGGAGGCAGCAGTAGGGAATATTCCACAATGGACGAAAGTCTG	0	0	0	109	k__Bacteria; p__Tenericutes; c__Mollicutes; o__Mycoplasmatales; f__Mycoplasmataceae; g__Mycoplasma; s__
156377	GCTAGTTGGTGGAGTAATAGCCTACCAAGGCGACGATCTTTAGCTGGTCTGAGAGGATGATCAGCCACACTGGGACTGAGACACGGCCCAGACTCCTACGGGAGGCAGCAGTGGGGAATATTGGACAATGGGCGCAACCCTGATCCAGCCATGCCGCGTGAGTGATGAAGGCCTTAGGGTTGTAAAGCTCTTTCAGTGGGGACGATAATGACGGTACCCACAGAAGAAGCCCCGGC	0	0	1	0	k__Bacteria; p__Proteobacteria; c__Alphaproteobacteria; o__Rhodospirillales; f__Rhodospirillaceae; g__Telmatospirillum; s__
272923	GACTCCAGGGTATCTAATCCTGTTTGCTCCCCACGCTTTCGCACCTCAGCGTCAGTATCGAGCCAGTGAGCCGCCTTCGCCACTGGTGTTCCTCCGAATATCTACGAATTTCACCTCTACACCCGGAATTCCACTCACC	0	0	2	0	k__Bacteria; p__Proteobacteria; c__Alphaproteobacteria; o__Rhizobiales; f__Hyphomicrobiaceae; g__; s__
113477	CTAGTTGGTGGAGTAATAGCCTACCAAGGCGACGATCCATAGCTGGTCTGAGAGGATGATCAGCCACACTGGGACTGAGACACGGCCCAGACTCCTACGGGAGGCAGCAGTGGGGAATATTGGACAATGGGCGAAAGCCTGATCCAGCCATGCCGCGTGAGTGATGAAGGCCTTAGGGTTGTAAAGCTCTTTCAGTGGGGAAGATAATGACGGTACCCACAGAAGAAGCCCCGGCTAACTTCGTGCCAGCA	0	0	29	0	k__Bacteria; p__Proteobacteria; c__Alphaproteobacteria; o__Rhizobiales; f__Rhizobiaceae; g__; s__
157596	GCTAGTTGGTGGAGTAATAGCCTACCAAGGCGACGATCCGTAGCTGGTCTGAGAGGATGATCAGCCACACTGGGACTGAGACACGGCCCAGACTCCTACGGGAGGCAGCAGTGGGGAATATTGGACAATGGGGGACACCCTGATCCAGCAATGCCGCGTGTGTGAAGAAGGCCTTCGGGTTGTAAAGCACTTTCAGTGGGGAAGAAAAGTTCAAGGCTAATACCCTTGAGCCCTGACATTACCCACAGA	0	0	0	1	k__Bacteria; p__Proteobacteria; c__Gammaproteobacteria; o__; f__; g__; s__
2954732	GACTACCAGGGTATCTAATCCTGTTTGCTCCCCACGCTCTCGCGCCTCAGTGTCAGTAGCTGTCCAGGTAGCCGCCTTCGCCACTGGTGTTCCTTCCGATCTCTACGCATTTCACCGCTACACCGGAAATTCCACTACCCTCTACAGTACTCTAGCTAAACAGTCATCGATGCAGTTCCTAGGTTAAGCCCAGGGATTTCACATCAATCTTATCTAACCACCTACGCGCCCTTTACGCCCAGTAATTCCG	0	0	0	8	k__Bacteria; p__Proteobacteria; c__Gammaproteobacteria; o__Legionellales; f__Coxiellaceae; g__; s__
901019	GCTAGTTGGTGGAGTAATAGCCCACCAAGGCTACGACGGGTAGCTGGTCTGAGAGGATGACCAGCCACACTGGAACTGAGACACGGTCCAGACACCTACGGGTGGCAGCAGTCGAGAATCATTCACAATGGGCGAAAGCCTGATGGTGTGACGCCGCGTGGAGGA	0	0	0	1	k__Bacteria; p__Verrucomicrobia; c__Verrucomicrobiae; o__Verrucomicrobiales; f__Verrucomicrobiaceae; g__; s__
4468333	GCTAGTTGGTGGAGTAATAGCCTACCAAGGCGGCGATGCATAGCCGACCTGAGAGGGTGATCGGCCACACTGGGACTGAGACACGGCCCAGACTCCTACGGGAGGCAGCAGTAGGGAATCTTCCACAATGGACGCAAGTCTGATGGAGCAACGCCGC	1	5	0	0	k__Bacteria; p__Firmicutes; c__Bacilli; o__Bacillales; f__Planococcaceae; g__Sporosarcina; s__
137499	GCTAGTTGGTGGAGTAATAGCCTACCAAGGCGATGATGGCTAGCCGGCCTGAGAGGGTGTACGGCCACACTGGAACTTAGATACGGTCCAGACTCCTACGGGAGGCAGCAGTGAGGAATATTGCGCAATGGGCGAAAGCCTGACGCAGCGA	15	0	0	0	k__Bacteria; p__TM6; c__SJA-4; o__; f__; g__; s__
4344517	GCTAGTTGGTGGAGTAATAGCCTACCAAGGCGACGACGGGAAGCCGGCCTGAGAGGGTGAACGGCCACACTGGGACTGAGACACGGCCCAGACTCCTACGGGGGGCAGCAGTTGGGAATCTTGCGCATTGGGGGAAACCCTGACGCAGCGACGCCGCGTGCGGGATGACGGTCTTCGGATTGTAAACCGCTTTTC	0	0	1	0	k__Bacteria; p__WS4; c__; o__; f__; g__; s__
254805	GTTAGTTGGTGGAGTAATAGCCTACCAAGGCGACGATCCTTAGCTGATCTGAGAGGATGATCAGCCACACTGGGACTGAGACACGGCCCAGACTCCTACGGGAGGCAGCAGTGGGGAATCTTGGACAATGGGCGCAAGCCTGATTCAGCCATGCCGCGTGAGTGAAGAAGGCCTTCGGGTTGTAAAGCTCTTTTGTCAGGGACGATAATGACGGTACCTGAAGAATAAGCCCCGGCAAACTTCGTGCCAG	0	0	0	13	k__Bacteria; p__Proteobacteria; c__Alphaproteobacteria; o__Rhizobiales; f__; g__; s__
588097	CTAGTTGGTGGAGTAATAGCCCACCAATGCGACGATCGGTAGCTGGTCTGAGAGGATGATCAGCCACACTGGAACTGAGACACGGTCCAGAATCCTACGGGAGGCAGCAGTGGGGAATATTGGACAATGGGCGCAAGCCTGATCCAGCCA	0	0	1	0	k__Bacteria; p__Proteobacteria; c__Gammaproteobacteria; o__Xanthomonadales; f__Xanthomonadaceae; g__; s__
548345	GACTACCAGGGTATCTAATCCTGTTTGCTCCCCACGCTTTCGCGCCTCAGCGTCAGTTATAGACCAGAAAGTCGCCTTCGCCACTGGTGTTCCTCCAAATATCTACGCATTTCACCGCTACACATGGAATTCCACTTTCCTCTTCCATACTCAAGCCTTCCAGTTTCAAATG	0	0	1	0	k__Bacteria; p__Firmicutes; c__Bacilli; o__Lactobacillales; f__Aerococcaceae; g__Facklamia; s__
511811	CTAGTTGGTGGAGTAATAGCCTACCAAGGCGACGATCCATAGCTGGTCTGAGAGGATGATCAGCCACACTGGGACTGAGACACGGCCCAGACTCCTACGGGAGGCAGCAGTGGGGAATATTGGACAATGGGGGCAACCCTGATCCAGC	13	0	0	0	k__Bacteria; p__Proteobacteria; c__Gammaproteobacteria; o__Alteromonadales; f__HTCC2188; g__HTCC; s__
326389	GACTACCAGGGTATCTAATCCTGTTTGCTCCCCACGCTTTCGCGTCTCAGCGTCAGAAATGAGCCAGATGGCCGCCTTCGCCACCGATGTTCCTCCAGATATCTACGGATTTCACCCCTACACCTGGAATTCCACCATCCTCTCTCATCCTCTAGCTGTCCAGTATCCGATGCAGTTCCGGGGTTGAGCCCCGGGATTTCACATCAGACTTAGACAACCGCCTACACGCGCTTTACGCCCAATAATTCCGA	0	0	0	1	k__Bacteria; p__Proteobacteria; c__TA18; o__CV90; f__; g__; s__
4336953	GTAGTTGGTGGAGTAATAGCCTACCAAGGCGACGATCCATAGCTGGTCTGAGAGGATGATCAGCCACACTGGGACTGAGACACGTCCCAGACTCCTACGGGAGGCAGCAGTGGGGAATATTGGACAATGGGCGCAAGCCTGATCCAGCCATGCCGCGTGAGTGATGAAGGCCTTAGGGTTGTAAAGCTCTTTCAGTGGGGACGATAATGACGGTACCCACAGAAGAAGCCCC	0	0	1	0	k__Bacteria; p__Proteobacteria; c__Alphaproteobacteria; o__Rhodobacterales; f__Rhodobacteraceae; g__; s__
194450	GCTAGTTGGTGGAGTAATAGCCTACCAAGGCGACGATCAGTAGCCGGACTGAGAGGTCGAAAGGACACATTGGGACTGAGACACGGCCCAGACTCCTACGGGAGGCAGCAGTGGGGAATATTGCGCAATGGGGGAAACCCTGACGCAGCGAC	0	0	1	0	k__Bacteria; p__Firmicutes; c__Clostridia; o__Clostridiales; f__Ruminococcaceae; g__; s__
349801	GCTAGTTGGTGGAGTAATAGCCTACCAAGGCGACGATCTATAGCTGGTCTGAGAGGACGATCAGCCACACTGGGACTGAGACACGGCCCAGACTCCTACGGGAGGCAGCAGTGGGGAATATTGGACAATGGGCGC	0	0	0	1	k__Bacteria; p__Proteobacteria; c__Gammaproteobacteria; o__Thiotrichales; f__Thiotrichaceae; g__; s__
227344	GGCTAGTTGGTGGAGTAATAGCCTACCAAGGCGACGATCCATAGCTGGTCTGAGAGGATGATCAGCCACACTGGGACTGAGACACGGCCCAGACTCCTACGGGAGGCAGCAGTGGGGAATATTGGACAATGGGCGAAAGCCTGATCCAGCCATGCCGCGTGAGTGATGAAGGCCCTAGGGTTGTAAAGCTCTTTCACCGGTGAAGATACTGACGGTAACCGGAGAAGAAGCCCC	1	0	4	4	k__Bacteria; p__Proteobacteria; c__Alphaproteobacteria; o__Rhizobiales; f__Phyllobacteriaceae; g__Mesorhizobium; s__
1068565	GACTACCAGGGTATCTAATCTTGTTTGCTCCCCACGCTTTCGCGCCTCAGCGTCAGTTACAGACCAAAGAGTCGCCTTCGCCACTGGTGTTCCTCCACATCTCTACGCATCTCACCGCTACACATGGAATTCCACTCTTC	0	5	0	0	k__Bacteria; p__Firmicutes; c__Bacilli; o__Bacillales; f__; g__; s__
7590	GCTAGTTGGTGGAGTAATAGCCTACCAAGGCAACGATCCGTAGCTGGTCTGAGAGGACGATCAGCCACACTGGGACTGAGACACGGCCCAGACTCCTACGGGAGGCAGCAGTGGGGAATATTGGACAATGGGGGCAACCCTGATCCAGCAATGCCGCGTGTGTGAAGAAGGCCTTCGGGTTGTAAAGCACTTTTGGGGGGGAAGAAACTT	0	0	0	6	k__Bacteria; p__Proteobacteria; c__Gammaproteobacteria; o__Chromatiales; f__; g__; s__
3329855	GACTACCGGGTATCTAATCCTGTTTGCTCCCCACGCTTTCGTGCATGAGCGTCAGTACAGGTCCAGGGGACTGCCTTCGCCATCGGTGTTCCTCCGCATATCTACGCATTTCACTGCTACACGCGGAATTCCATCCCCCTCTACCGTACTCTAGCCGTGCAGTCACAAATGCAGTTCCCAGGTTAAGCCCGGGGCTTTCACATCTGTCTTGCACAACCGCCTGCGCACGCTTTACGCCCAGTAATTCCGAT	0	0	0	2	k__Bacteria; p__Proteobacteria; c__Betaproteobacteria; o__Burkholderiales; f__Comamonadaceae; g__Rubrivivax; s__
365273	GACTACCAGGGTATCTAATCCTGTTTGCTCCCCACGCTTTCGCGCCTCAGCGTCCGTTACAGACCAAAGAGTCGCCTTCGCCACTGGTGTTCCTCCCCATCTCTACGCATTTCACCGCTACACATGGAATTCCACTCTTCTCT	1	2	0	0	k__Bacteria; p__Firmicutes; c__Bacilli; o__Bacillales; f__Bacillaceae; g__; s__
1525823	GCTAGTTGGTGGAGTAATAGCCTACCAAGGCGACGATCTATAGCTGGTCTGGGAGGATGATCAGCCACACTGGGACTGAGACACGGCCCAGACTCCTACGGGAGGCAGCAGTGGGGAATATTGGACAATGGGGGCAACCCTGATCCAGCCATGCCGCGTGAATGATGAAGGCCCTAGGGTTGTAAAGCTCTTT	1	0	0	0	k__Bacteria; p__Proteobacteria; c__Alphaproteobacteria; o__; f__; g__; s__
1028956	GCTAGTTGGTGGAGTAATAGCCTACCAAGCCGATGACGGGTAGCTGGTCTGAGAGGATGATCAGCCACACTGGAACTGAAACACGGTCCAGACTCCTACGGGAGGCAGCAGTGGGGAATCTTGCGCAATGGACGAAAGTCTGACGCAGCCACGCCGCGTGAGTGAAGAAGGCCTTCGGGTTGTAAAGCTCTGTCGGGAGGGACGAACATCTTTACG	0	0	17	0	k__Bacteria; p__Proteobacteria; c__Deltaproteobacteria; o__MIZ46; f__; g__; s__
4332412	GTAGTTGGTGGAGTAATAGCCTACCAAGGCAACGATCCGTAGATGGTCTGAGAGGACGATCAGCCACACTGGGACTGAGACACGGCCCAGACTCCTACGGGAGGCAGCAGAGGGGAATATTGGACAATGGGGGCAACCCTGATCCAGCAATGC	0	0	0	1	k__Bacteria; p__Proteobacteria; c__Gammaproteobacteria; o__Thiotrichales; f__Piscirickettsiaceae; g__; s__
339795	GCTAGTTGGTGGAGTAATAGCCTACCAAGCCAAAGATCGATAGCCGGCCTGAGAGGGCACACGGCCACACTGGCACTGCAACACGGGCCAGACTCCTACGGGAGGCAGCAGTGGGGAATCTTGCACAATGGGGGAAACCCTGATGCAGCGACGCCGCGTGAGCGATGAAGCCCTTCGGGGTGTAAAGCTCTTTCGGCAGGAACGATAATGACGGTACCTGCAGAAGAAGCTGCGGCTAACTA	0	0	0	2	k__Bacteria; p__Acidobacteria; c__Solibacteres; o__Solibacterales; f__; g__; s__
347188	GCTAGTTGGTGGAGTAATAGCCTACCAAGGCGACGATCAGTAGCCGGACTGAGAGGTCGAACGGCCACATTGGGACTGAGACACGGCCCAGACTCCTACGGGAGGCAGCAGTGGGGAATATTGCGCAATGGGGGAA	0	0	15	0	k__Bacteria; p__Firmicutes; c__Clostridia; o__Clostridiales; f__; g__; s__
4336880	GCTAGTTGTGGAGTAATAGCCTACCAAGGCTACGATCGATAGCCGGCCTGAGAGGGCACACGGCCACACTGGCACTGAAACACGGGCCAGCCTCCTACGGGAGGCAGCAGTGGGGAATCTTGCACAATGGGGGAAACCCTGATGCAGCGACGCCGCGTGAGGGATGAAGCCCTTCGGGGTGTAAAGCTCTTTCG	0	0	0	6	k__Bacteria; p__Acidobacteria; c__Solibacteres; o__Solibacterales; f__; g__; s__
788929	GACTACCAGGGTATCTAATCCTGTTTGCTCCCCACGCTTTCGTGCATGAGCGTCAGTGTTATCCCAGGAGGCTGCCTTCGCCATCGGTGTTCCTCCGCATCTCTACGCATTTCACTGCTACACGCGGAATTCCACCTCCCTCTGACACACTCTAGCCGTGCAGTCACAAATGCAGTTCCCAGGTTGAGCCCGGGGATTTCACATCTGTCTTGCACAACCGCCTGCGCACGCTTTACGCCCAGTAATTCCGA	0	0	177	0	k__Bacteria; p__Proteobacteria; c__Betaproteobacteria; o__Burkholderiales; f__; g__; s__
142702	GCTAGTTGGTGGAGTAATAGCCTACCAAGGCGACGATGCATAGCCGACCTGAGAGGGTGATCGGCCACACTGGGACTGAGACACGGCCCAGACTCCTACGGGAGGCAGCAGTAGGGAATATTGCACAATGG	1	0	0	0	k__Bacteria; p__Firmicutes; c__Clostridia; o__Clostridiales; f__Lachnospiraceae; g__; s__
796865	GACTACCAGGGTATCTAATCCTGTTTGCTCCCCACGCTTTCGTGCATGAGCGTCAGTACAGGTCCAGGGGATTGCCTTCGCCATCGGTGTTCCTCCGCATATCTACGCATTTCACTGCTACACGCGGAATTCCATCCCCCTCTACCGTACTCTAGCCATGCAGTCACAAATGCAGTTCCCAGGTTGAGCCCGGGGATTTCACATCTGTCTTGCATAACCGCCTGCGCACGCTTTACGCCCAGTAAT	0	0	0	36	k__Bacteria; p__Proteobacteria; c__Betaproteobacteria; o__Burkholderiales; f__Comamonadaceae; g__Paucibacter; s__
4474215	GCTAGTTGGTGGAGTAATAGCCCACCAAGGCGACGATCCATAGCCGGCCTGAGAGGGTGAACGGCCACATTGGGACTGAGACACGGCCCAAACTCCTACGGGAGGCAGCAGTGGGGAATATTGCACAATGGGCGAAAGCCTGATGCAGCAACGCCGCGTGAAGGATGAAGGTCTTCGGATTGTAAACTTCTATCAGCAGGGAAGAATAAATGACGGTACCTGACTAAGAAGCCCCGGCTAACTACGTGCCA	0	0	8	0	k__Bacteria; p__Firmicutes; c__Clostridia; o__Clostridiales; f__Lachnospiraceae; g__Epulopiscium; s__
540750	GGACTACCAGGGTATCTAATCCTGTTTGCTCCCCACGCTTTCGCACCTCAGCGTCAGTAATGGACCAGTGAGCCGCCTTCGCCACTGGTGTTCCTCCGAATATCTACGAATTTCACCTCTACACTCGGAATTCCACTCACCTCTTCCATACTCGAGATACCCAGTATCAAAGGCAGTTCCGGAGTTGAGCTCCGGGATTTCACCCCTGACTTAAATATCCGCCTACGTGAGCTTTACGCC	0	0	5	1	k__Bacteria; p__Proteobacteria; c__Alphaproteobacteria; o__Rhizobiales; f__Rhizobiaceae; g__; s__
66930	GCTAGTTGGTGGAGTAATAGCCTACCAAGGCGACGATCCATAGCTGGTCTGAGAGGATGATCAGCCACATTGGGACTGAGACACGGCCCAAACTCCTACGGGAGGCAGCAGTGGGGAATATTGGACAATGGGCGCAAGCCTGATCCAGCCATGCCGCGTGAGTGATGAAGGCCTTAGGGTTGTAAAGCTCTTTCACCGGTGAAGATAATGACGGTAACCG	0	0	22	0	k__Bacteria; p__Proteobacteria; c__Alphaproteobacteria; o__Rhizobiales; f__Rhizobiaceae; g__Agrobacterium; s__
1000250	GCTAGTTGGTGGAGTAATAGCCTACTAAGGCGACGATCCATAGCTGGTCTGGGAGGATGATCAGCCACACTGGGACTGAGACACGGCCCAGACTCCTACGGGAGGCAGCAGTGGGGAATATTGGACAATGGGGGCAACCCTGATCCAGCC	3	0	2	0	k__Bacteria; p__Proteobacteria; c__Gammaproteobacteria; o__Cardiobacteriales; f__Cardiobacteriaceae; g__; s__
238317	GACTACCAGGGTATCTAATCCTGTTTGCTCCCCACGCTTTCGCACCTCAGCGTCAGTACCGGACCAGTGAGCCGCCTTCGCCACTGGTGTTCCTCCGAATATCTACGAATTTCACCTCTACACTCGGAATTCCACTCACCTCTTCCGGACTCGAGATTGCCAGTATGAAAGGCAGTTCCAGGGTTGAGCCCTGGGATTTCACCCCTCACTTAGCAATCCGCCTACGTGCGCTTTACGCCCAGTAATTCCGA	1	0	117	0	k__Bacteria; p__Proteobacteria; c__Alphaproteobacteria; o__Rhizobiales; f__Phyllobacteriaceae; g__; s__
225284	GTAGTTGGTGGAGTAATAGCCCACCAAGGCGACGATCCGTAACTGGTCTGAGAGGATGATCAGTCACACTGGAACTGAGACACGGTCCAGACTCCTACGGGAGGCAGCAGTGGGGAATATTGGACAATGGGCGAAAGCCTGATCCAGCCATGCCGCGTGTGTGAAGAAGGTCTTCGGATTGTAAAGCACTTTAAGTTGGGAGGAAGGGCAGTAAGTTAATACCTTGCTGTTTTGACGTTACCAACAGAATA	0	1	16	1	k__Bacteria; p__Proteobacteria; c__Gammaproteobacteria; o__Pseudomonadales; f__Pseudomonadaceae; g__Pseudomonas; s__
4452444	GACTACCAGGGTATCTAATCCTGTTTGCTCCCCACGCTTTCGCACCTCAGCGTCAGTATCAGTCCAGTGAGTCGCCTTCGCCACTGATGTTCCTTCCTATATCTACGCATTTCACCGCTACACAGGAAATTCCACTCACCTCTACTGTACTCTAGTCAGACAGTTCTGGATGCAATTCCCAGGTTGAGCCCAGGGCTTTCACATCCAACTTTCCGATCCGCCTACGTGCGCTTTACGCCCAGTAATTCCGA	1	0	0	0	k__Bacteria; p__Proteobacteria; c__Gammaproteobacteria; o__Alteromonadales; f__Alteromonadaceae; g__; s__
339778	GCTAGTGGTGGAGTATAGCCTACCAAGGCATCGACGGGTAGCTGGTCTGAGAGGATGATCAGCCACACTGGGACTGAGACACGGCCCAGACTCCTACGGGAGGCAGCAGTGGGGAATCTTGCGCAATGGGCGAAAGCCTGACGCAGCAACGCCGCGTGCGGGATGAAGGCCTTCGGGCTGTAAACCGCTTTCAGCAGGAACGAAAATGACGGTACCTGCAGAAGAAGGCCCGGCCAACTACGTGCCAGCAG	0	0	0	1	k__Bacteria; p__Actinobacteria; c__Acidimicrobiia; o__Acidimicrobiales; f__C111; g__; s__
959928	GACTACCAGGGCATCTAATCCTGTTTGCTCCCCACGCTTTCGCACCTCAGCGTCAATACCAGTCCAGTGAGCCGCCTTCGCCACTGGTGTTCTTCCGAATATCTACGAATTTCACCTCTACACTCGGAATTCCACTCACCTCTCCTGGATTCAAGCGATGCAGTCTTAAAGGCAATTCCAGAGTTGAGCTCTGGGCTTTCCCCTCTAACTTACAAAGCCGCCTACGTGCGCTT	0	0	1	0	k__Bacteria; p__Proteobacteria; c__Alphaproteobacteria; o__Sphingomonadales; f__Sphingomonadaceae; g__Sphingomonas; s__
893395	TTGGTGGAGTAATAGCCTACCAAGGCGACGATGCATAGCCGACCTGAGAGGGTGATCGGCCACACTGGGACTGAGACACGGACCAGACTCCTACGGGAGGCAGCAGTAGGGAATCTTCCACAATGGACGAAAGTCTGATGGAGCAACGCCGCGTGAGTGATGAAGGTTTTCGGATCGTAAAACTCTGTTGTAAG	0	3	0	0	k__Bacteria; p__Firmicutes; c__Bacilli; o__Bacillales; f__Bacillaceae; g__; s__
204684	GCTAGTTGGTGGAGTAATAGCCTACCAAGGCGACGATGCATAGCCGACCTGAGAGGGTGATCGTCCACACTGGGACTGAGACACGGCCCAGACTCCTACGGGAGGCAGCAGTAGGGAATCTTCCACAATGGACGAAAGTCTGATGGAGCAACGCCGCGTGAGTGA	5	16	0	0	k__Bacteria; p__Firmicutes; c__Bacilli; o__Haloplasmatales; f__Haloplasmataceae; g__; s__
1123021	GACTACCAGGGTATCTAATCCTGTTTGCTCCCCACGCTTTCGCGCCTCAGCGTCAGTTACAGACCAAGGAGTCGCCTTCGCCACTGGTGTTCCTCCACATCTCTACGCATTTCACCGCTACACATGGAATTCCACTCTTCTCTTCCGTACTCAAGCCTTCCAGTTTCCAATGACCCTCCCCGGTTGAGCCGGGGGCTTTCACATCAGACTTAAAAGGCCGCCTGCGCGTGCTTTACGCCCAATAATTCCG	1	6	0	0	k__Bacteria; p__Firmicutes; c__Bacilli; o__Bacillales; f__Bacillaceae; g__Bacillus; s__
5652	GACTACGGTATCTAATCCTGTTTGCTCCCCACGCTTTCGCACCTCAGCGTCAGTATCGAGCCAGTGAGCCGCCTTCGCCACTGGTGTTCCTCCAAATATCTACGAATTTCACCTCTACACTTGGAATTCCACTCACCTCTCTCGAACTCAAGACCAGGAGTTTAGGAGGCAGTTCCGAGGTTGAGCCTCGGGATTTCACCCCCTACTTTCTGATCCGCCTACGTACGCTTTAAGCCCAGTAATTCCGAACA	5	0	0	0	k__Bacteria; p__Proteobacteria; c__Alphaproteobacteria; o__Rhodobacterales; f__Rhodobacteraceae; g__Roseobacter; s__denitrificans
143386	GCTAGTGGGTGGAGTAATAGCCCACCAAGGCGACGATCCTTAGCTGGTCTGAGAGGATGATCAGCCACACTGGGACTGAGACACGGCCCAGACTCCTACGGGAGGCAGCAGTGGGGAATATTGGACAATGGGCGAAAGCCTGATCCAGCAATGCCGCGTGAGTGATGAAG	0	0	2	1	k__Bacteria; p__Proteobacteria; c__Alphaproteobacteria; o__Sphingomonadales; f__Sphingomonadaceae; g__Kaistobacter; s__
207216	GACTACCAGGGTATCTAATCCTGTTTGCTCCCCACGCTTTCGCACCTCAGCGTCAGTACCGGGCCAGTGAGCCGCCTTCGCCACTGGTGTTCTTGCGAATATCTACGAATTTCACCTCTACACTCGCAGTTCCACTCACCTCTCCCGGACTCGAGCTTCCCAGTATCAAAGGCAGTTCTGGAGTTGAGCTCCAGGATTCCACCCCTGACTTAAGAAGCCGCCTACGTGCGCTTTACGCCCAGTGATTCCG	1	0	1	0	k__Bacteria; p__Proteobacteria; c__Alphaproteobacteria; o__Rhizobiales; f__Hyphomicrobiaceae; g__Rhodoplanes; s__
851049	GCTAGTTGGTGGAGTAATAGCCTACCAAGGCGACGATCAGTAGCTGGTCTGAGAGGATGACCAGCCACACTGGGACTGAGACACGGCCCAGACTCCTACGGGAGGCAGCAGTGGGGAATATTGGACAATGGGCGCAAGCCTGATC	0	0	4	3	k__Bacteria; p__Proteobacteria; c__Alphaproteobacteria; o__Rhizobiales; f__; g__; s__
238220	GGACTACCAGGGTATCTAATCCTGTTTGCTCCCCACGCTTTCGCACCTCAGCGTCAATACCGGTCCAGTGAGCCGCCTTCGCCACTGGTGTTCTTCCGAATATCTACGAATTTCACCTCTACACTCGGAATTCCACTCACCTCTCCCGGATTCAAGCTCCCTAGTTTCAAAGGCAATTCCGGAGTTGAGCCCCGGGCTTTCACCTCTGACTTGAGAAACCGACTACGTGCGCTTTACGCCCAGTAATTCC	0	0	1	0	k__Bacteria; p__Proteobacteria; c__Alphaproteobacteria; o__Sphingomonadales; f__; g__; s__
288417	GCTAGTTGGTGGAGTAATAGCCTACCAAGGCGAAGATGCATAGCCGACCTGAGAGGGTGATCGGCCACACTGGGACTGAGACACGGCCCAGACTCCTACGGGAGGCAGCAGTAGGGAATCTTCCACAA	1	3	0	0	k__Bacteria; p__Firmicutes; c__Bacilli; o__Lactobacillales; f__Streptococcaceae; g__Streptococcus; s__
226882	GCTAGTTGGTGGAGTAATAGCCTGCCAAGGCGACGATCAGTAGCTGGTCTGAGAGGATGATCAGCCACACTGGGACTGAGACACGGCCCAGACTCCTACGGGAGGCAGCAGTGGGGAATATTGGACAATGGGGGCAACCCTGATCCAGCCATGCCGCGTGAGTGATGAAGGCCTTAGGGTTGTAAAGCTCTTTCGCCGGTGAAGATAATGACGGAAACCGGAGAAGAAGCCCCGGCTAACTTCGTGCCAGC	0	0	1	0	k__Bacteria; p__Proteobacteria; c__Alphaproteobacteria; o__Rhodospirillales; f__Rhodospirillaceae; g__; s__
151687	GACTACCAGGGTATCTAATCCTGTTTGCTCCCCACGCTTTCGTGCCTCAACGTCAGGTTTGGACCAAGAAGCTGCCTTCGCCATTGGTGTTCCTCTCGAGATCTACGCATTTTACCGCTACTCCGAGAATTCCACTTCTCTCTTCCGACCTCAAGCTTGCTAGTTTCTACCGCTGATCTCCAGTTAGGCCGG	1	0	0	0	k__Bacteria; p__TM6; c__SJA-4; o__; f__; g__; s__
273185	GCTAGTTGGTGGAGTAATAGCCTACCAAGGCGACGATCCATAGCTGGTCTGAGAGGATGATCAGCCACACTGGGACTGAGACACGGCCCAGACTCCTACGGGAGGCAGCAGTGGGGAATATTGGACAATGGGCGCAAGCCTGATCCAGCCATGCCGCGTGAGTGATGAAGGCCTTAGGGTTGTAAAGCTCTTTCAGTAGGGAAGATAATGACGGTACCTACAGA	0	0	92	0	k__Bacteria; p__Proteobacteria; c__Alphaproteobacteria; o__Rhizobiales; f__Hyphomicrobiaceae; g__Devosia; s__
4385539	GACTACTAGGGTATCTAATCCTGTTCGCTCCCCACGCTTTCGCGCCTCATCGTCAGTTACAGACCAGAGAGCCGCCTTCGCCACTGGTGTTCCTCCACATATCTACGCATTTCACCGCTACACCTGAAATTCCACTCCCCTCTTCTGCACTCTA	1	0	0	0	k__Bacteria; p__Firmicutes; c__Bacilli; o__Bacillales; f__Bacillaceae; g__; s__
574266	GCTAGTTGGTGGAGTAATAGCCTACCAAGGCAACGATCCGTAGCTGGTCTGAGAGGACGATCAGCCACACTGGGACTGAGACACGGCCCAGACTCCTACGGGAGGCAGCAGTGGGGAATATTGGACAATGGGGGCAACCCTGATCCAGCAATGCCGCG	2	0	29	427	k__Bacteria; p__Proteobacteria; c__Betaproteobacteria; o__Burkholderiales; f__Oxalobacteraceae; g__Oxalobacter; s__
206988	GACTACCAGGGTATCTAATCCTGTTTGCTCCCCACGCTTTCGCGCCTCAGCGTCAGTACCGTACCAGTGAGCCGCCTTCGCCACTGGTGTTCTTCCGAATATCTACGAATTTCACCTCTACACTCGCAGTTCCACTCACCTCT	1	0	1	0	k__Bacteria; p__Proteobacteria; c__Alphaproteobacteria; o__Caulobacterales; f__; g__; s__
589857	GCTAGTTGGTGGAGTAATAGCCTACCAAGTCTAAGATCTTTAGCTGGTTTTAGAGGATGATCAGCAACACTGGGACTGAGACACGGCCCAGACTCCTACGGGAGGCAGCAGTGGGGAATCTTAGACAATGGGCGCAAGCCTGATCTAGCCATGCCGCGTGTGTGATGAAGGCCTTAGGGTCGTAAAGCACTTTCGCCAGAGATGATAATGACAGTATCTGGTAAAGAAAC	3	0	0	0	k__Bacteria; p__Proteobacteria; c__Alphaproteobacteria; o__Rhodobacterales; f__Rhodobacteraceae; g__; s__
571231	GCTTAGTTGGTGGAGTAATAGCCTACCAAGGCGACGATCAGTAGCTGGTCTGAGAGGATGATCAGCCACACTGGGACTGAGACACGGCCCAGACTCCTACGGGAGGCAGCAGTGGGGAATATTGGACAATGGGCGCAAGCCTGATCCAGCCATGCCGCGTGAGTGATGAAGGCCCTAGGGTTGTAAAGCTCTTTCGGCGGGGACGATAATGACGGTACCCGCAGAAGAAGCCCCGGCTAACTT	0	0	3	0	k__Bacteria; p__Proteobacteria; c__Alphaproteobacteria; o__Rhodospirillales; f__Rhodospirillaceae; g__; s__
254098	GCTAGTTGGTGGAGTAATAGCCTGCCAAGGCGACGATCGGTAGCTGGTCTGAGAGGATGATCAGCCACACTGGAACTGAGACACGGTCCAGACTCCTACGGGAGGCAGCAGTGGGGAATATTGGACAATGGGCGCAAGCCTGATCCAGCCATACCGGGTGGGTGAAGAAGGCC	0	0	6	2	k__Bacteria; p__Proteobacteria; c__Betaproteobacteria; o__; f__; g__; s__
4377968	GACTACCAGTATCTAATCCTGTTTGCTCCCCACACTTTCGTACCTCAGCGTCAGTATCGAGCCAGTGAGCCGCCTTCGCCACTGGTGTTCCTCCAAATATCTACGAATCTCACCTCTACACTTGGAATTCCACTCACCTCTCTCGAACTCAAGACCAGGAGTTTAGGAGGCAGTTCCGAGGTTGAGCCTCGGGATTTCACCCCCTACTTTCTGATCCGCCTCCGTACGCTTTACGCC	4	0	0	0	k__Bacteria; p__Proteobacteria; c__Alphaproteobacteria; o__Rhodobacterales; f__Rhodobacteraceae; g__; s__
4409659	GCTAGTTGGTGGAGTAATAGCCTACCAAGGCGACGATCTGTAGCTGGTCTGAGAGGACGACCAGCCACACTGGAACTGAGACACGGTCCAGACTCCTACGGGAGGCAGCAGTGGGGAATTTTGGACAATGGGCGCAAGCCTGATTCAGCAATGCCGCGTGCAGGATGAAGGCCTTCGGGTTGTAAACTGCTTTTGTACGGAACGAAACGGCTCTTTCTAATAAAGAGGGCTAATGACGGTACCG	0	0	0	8	k__Bacteria; p__Proteobacteria; c__Betaproteobacteria; o__Burkholderiales; f__; g__; s__
276006	GCTAGTTGGTGGAGTAATAGCCTACCAAGGCAACGATCCGTAGCTGGTCTGAGAGGACGATCAGCCACACTGGGACTGAGACACGGCCCAGACTCCTACGGGAGGCAGCAGTGGGGAATATTGGACAATGGGGGCAACCCTGATCCAGCAATGCCGCGTGTGTGAAGAAGGACTTCGGGTTGTAAAGCACTTTTGGTGGGG	0	0	0	1	k__Bacteria; p__Proteobacteria; c__Gammaproteobacteria; o__Legionellales; f__Coxiellaceae; g__; s__
108328	GACTACCAGGTATCTAATCCTGTTTGCTCCCCACGCTTTCGTGCATGAGCGTCAGTACAGGCCCAGGGGATTGCCTTCGCCATTGGTGTTCCTCCGCATATCTACGCATTTCACTGCTACACGCGGAATTCCATCCCCCTCTGCCGTACTCTAGCCTTGCAGTCACAAATGCAGTTCCCAGGTTAAGCCCGGGGATTTCACATCTGTCTTGCAAAGCCGCCTGCGCACGCTTTACGCCCAGTAATTCCGAT	0	0	19	73	k__Bacteria; p__Proteobacteria; c__Betaproteobacteria; o__Burkholderiales; f__Comamonadaceae; g__; s__
82177	GTAGTTGGTGGAGTAATAGCCTACCAAGCCGACGATCCATAGCTGGTTTGAGAGGATGATCAGCCACACTGGGACTGAGACACGGCCCAGACTCCTACGGGAGGCAGCAGTGGGGAATCTTAGACAATGGGGGAAACCCTGATCTAGCCATGCCGCGTGAGCGATGAAGGCCTTAGGGTTGTAAAGCTCTTTCAGTGGGGAAGATAATGACTGCACCCACAGAAGAAGCCCCGGCTAACTCCGTGCCAGCA	0	0	6	0	k__Bacteria; p__Proteobacteria; c__Alphaproteobacteria; o__Rhodobacterales; f__Rhodobacteraceae; g__; s__
570988	GACTACCAGGGTATCTAATCCTGTTTGCTCCCCACGCTTTCGCACCTCAGCGTCAGTTCCGGACCAGTGAGCCGCCTTCGCCACTGGTGTTCTTCCTAATATCTACGAATTCCACCTCTACACTAGGAGTTCCACTCACCTCTTCCGGACTCGAGATTGCCAGTATCAAAGGCAGTTCTGGAGTTGAGCTCCAGGATTTCACCCCTGACTTAACAATCCGCCTACGTGCGCTTTACGCCCAGTAAATCCGA	0	0	1787	0	k__Bacteria; p__Proteobacteria; c__Alphaproteobacteria; o__Rhizobiales; f__Hyphomicrobiaceae; g__Devosia; s__
144554	GCTAGTTGGTGGAGTAATAGCCTGTCAAGGCGACGATCAGTAGCTGGTCTGAGAGGACGACCAGCCACACTGGGACTGAGACACGGCCCAGACTCTTACGGGAGGCAGCAGTGGGGAATTTTGGACAATGGGGGCAACCCTGATCCAGCAATGCCGCGTGTGTGAAGAAGGCCTTCGGGTTGTAAAGCA	0	0	14	0	k__Bacteria; p__Proteobacteria; c__Betaproteobacteria; o__Burkholderiales; f__; g__; s__
214611	GCTAGTTGGTGGAGTAATAGCCCACCAAGGCTACGATCCGTAGCTGGTCTGAGAGGACGATCAGCCACACTGGAACTGAGACACGGTCCAGACTCCTACGGGAGGCAGCAGTGGGGAATTTTGGACAATGGGCGCAAGCCTGATCCAGCCATGCCGCGTGAGTGAAGAAGGCCTTCGGGTTGTAAAGCTCTTTCGGCGGGGGAGAAAAGGTCCGTGCTAATACCACGGACTAATGACGGTACCCGA	0	0	0	1	k__Bacteria; p__Proteobacteria; c__Betaproteobacteria; o__Burkholderiales; f__Comamonadaceae; g__; s__
278075	GCTAGTTGGTGGAGTAATAGCCTGCCAAGCCGACGATCCTTAGCTGGTCTGAGAGGATGATCAGCCACACTGGGACTGAGACACGGCCCAGACTCCTACGGGAGGCAGCAGTGGGGAATATTGGACAATGGGCGAAAGCCTGATCCAGCAATGCCGCGTGAGGGATGAAGGCCTTAGGGTTGTAAAGCTCTTTTACCCGGGATGATAATGCCAGTACCGGGAGAATAAGCTCCGGCTAACTCCGTGCCA	0	0	0	2	k__Bacteria; p__Proteobacteria; c__Alphaproteobacteria; o__Sphingomonadales; f__Sphingomonadaceae; g__Zymomonas; s__
156101	GACTACCAGGTATCTAATCCTGTTTGCTCCCCACGCTTTCGTGCATGAGCGTCAGTACAGGTCCAGGGGATTGCCTTCGCCATTGGTGTTCCTCCGCATATCTACGCATTTCACTGCTACACGCGGAATTCCATCCCCCTCTACCGTACTCTAGCCCCACAGTCACAAATGCAGTTCCCAGGTTGAGCCCGGGGATTTCACATCTGTCTTATGGAACCGCCTGCGCACGCTTTACGCCCAGTAATTCCGAT	0	0	128	12	k__Bacteria; p__Proteobacteria; c__Betaproteobacteria; o__; f__; g__; s__
551322	GCTAGTTGTGGAGTAATAGCCTACCAAGACAACGATCCGTAGCTGGTCTGAGAGGACGATCAGCCACACTGGGACTGAGACACGGCCCAGACTCCTACGGGAGGCAGCAGTGGGGAATATTGGACAATGGGGGCAACCCTGATCCAGCAATGCCGCGTGTGTGAAGAAGGCCTTCGGGTTGTAAAGCACTTTTGGTGGGGA	0	0	0	2	k__Bacteria; p__Proteobacteria; c__Gammaproteobacteria; o__Thiotrichales; f__Piscirickettsiaceae; g__Methylophaga; s__
4418211	GACTACCAGGGTATCTAATCCTGTTTGCTCCCCACGCTTTCGTGCCTCAGCGTCAGTGTCACCCCAGGAGGCCGCCTTCGCCACCGGTGTTCCTTCGCATATCTACGCATTTCACTGCTACACACGAAATTCCACCTCCCTCTAGGACACTCTAGAAACGCAGTTACGAATGCAGCACCAAGGTTAAGCCCTGGTATTTCACACCCGTCTTACGTTACCGCCTACGCACTCTTTACGCCCAGTAATTCCGA	1	3	0	8352	k__Bacteria; p__Proteobacteria; c__Betaproteobacteria; o__; f__; g__; s__
273074	GCTAGTTGGTGGAGTAATAGCCTACCAAGGCGACGATCCATAGCTGGTCTGAGAGGATGATCAGCCACATTGGGACTGAGACACGGCCCAAACTCCTACGGGAGGCAGCAGTGGGGAATATTGGACAATGGGCGCAAGCCTGATCCAGCCATGCCGCGTGAGTGATGAAGGCCCTAGGGTTGTAAAGCTCTTTCACCGGTGAAGATAATGACGGTAACCGGAGAAGAAGCCCCGGCTAACTTCGTGCCAGC	0	0	987	0	k__Bacteria; p__Proteobacteria; c__Alphaproteobacteria; o__Rhizobiales; f__Phyllobacteriaceae; g__; s__
825763	GCTAGTTGGTGGAGTAATAGCCTACCAAGGCAACGATCTGTAGCTGGTCTGAGAGGATGATCAGCCACACTGGACTGAGACACGGCCCAGACTCCTACGGGAGGCAGCAGTGGGGAATCTTGGACAATGGGCGCAAGCCTGATCCAGCCATGCCGCGT	3	0	2	0	k__Bacteria; p__Proteobacteria; c__Gammaproteobacteria; o__Thiotrichales; f__; g__; s__
2617884	GACTACCAGGGTATCTAATCCTGTTTGCTCCCCACGCTTTCGTGCCTCAGTGTCAGTGCTGGTCCAGATGGCCGCCTTCGCCACAGATGTTCCTCCCGATCTCTACGCATTTCACTGCTACACCGGCTATTACTCCACCAACTAC	0	0	3	0	k__Bacteria; p__Proteobacteria; c__Gammaproteobacteria; o__Xanthomonadales; f__Xanthomonadaceae; g__; s__
279567	GCTAGTTGGTGGAGTAATAGCCTACCAAGGCAAAGACGCGTAGCTGGTCTGAGAGGATGATCAGCCACACTGGGACTGAGACACGGCCCAGACTCCTACGGGAGGCAGCAGTGGGGAATATTGGACAATGGGCGCAAGCCTGATCCAGCCACGCCGCGTGAGTGATGAAGGCCTTCGGGTCGTAAAGCTCTGTGGGGAGGGACGAACCGCTGCACGTTCATAGCGTGCAGCATGACGGTACCTCCTTAGCA	1	0	0	3645	k__Bacteria; p__Proteobacteria; c__Deltaproteobacteria; o__Myxococcales; f__Haliangiaceae; g__; s__
206898	GCTAGTTGGTGGAGTAATAGCCTACCAAGGCGACGATCGGTAGCTGGTCTGAGAGGATGATCAGCCACACTGGGACTGAGACACGGCCCAGACTCCTACGGGAGGCAGCAGTGGGGAATATTGAACAATGGGCGCAAGCCTGATCCAGCCATGCCGCGTGAGTGATGGAGGCCCTAGGGTTGTAAAGCTCTTTCGGCGGGGACGATAATGACGGTACCCGCAGAAGAAGCCCCGGCTAACTTCGTGCCAG	0	0	1	0	k__Bacteria; p__Proteobacteria; c__Alphaproteobacteria; o__Rhodospirillales; f__; g__; s__
241908	GTTGGTGGAGTAATAGCCTACCAAGGCAACGATCCGTAGCTGGTCTGAGAGGACGATCAGCCACACTGGGACTGAGACACGGCCCAGACTCCTACGGGAGGCAGCAGTGGGGAATATTGGACAATGGGGGCAACCCTGATCCAGCAATGCCGCGTGTGTGAAGAA	0	0	0	3	k__Bacteria; p__Proteobacteria; c__Gammaproteobacteria; o__; f__; g__; s__
343990	GACTACCAGGGTATCTAATCCTGTTTGCTCCCCACGCTTTCGCACCTCAGCGTCAGTATCGAGCCAGTGAGCCGCCTTCGCTACTGGCGTTCCTCCGAATATCTACGAATTTCACCTCTAAACTCGGAAT	1	0	3	0	k__Bacteria; p__Proteobacteria; c__Alphaproteobacteria; o__Rhodobacterales; f__Rhodobacteraceae; g__; s__
50158	GCTAGTTGGTGGAGTAATAGCCTACCAAGGCGACGATCAGTAGCCGGACTGAGAGGTCGAACGGCCACATTGGGACTGAGACACGGCCCAGACTCCTACGGGAGGCAGCAGTGGGGAATATTGCGCAATGGGGGAAACCCTGACGCAGCGACGCCGCGTGAAGGATGAAGGATTTTGGTCTGTAAACTTCTTTAATCTGTGACGAAACAAATGACGGTAGCAGAGGAATAAGCCCCGGCTAACTACGTGCC	2	0	5398	2	k__Bacteria; p__Firmicutes; c__Clostridia; o__Clostridiales; f__Ruminococcaceae; g__; s__
4314941	GCTAGTTGGTGGAGTAATAGCCTACCAAGGCGACGATCCATAGCTGGTCTGAGAGGATGATCAGCCACACTGGAACTGAGACACGGCCCAGACTCCTACGGGAGGCAGCAGTGGGGAGTATTGGACAATGGGGGCAACC	3	0	0	0	k__Bacteria; p__Proteobacteria; c__Gammaproteobacteria; o__; f__; g__; s__
819927	GACTACCAGGGTATCTAATCCTGTTTGCTCCCCACGCTTTCGTGCCTCAGCGTCAGTTATGGTCCAGAAAGCCGCCTTCGCCACTGGTGTTCCTCCTAATATCTACGCATTTCACCGCTACACTAGG	0	0	5	0	k__Bacteria; p__Firmicutes; c__Clostridia; o__Clostridiales; f__Christensenellaceae; g__; s__
548999	GACTACCCGGGTATCTAATCCTGTTTGCTCCCCACGCTTTCGCGCCTCAGCGTCAGTAATGAGCCAGGTTGCCGCCTTCGCCACCGGTGTTCTTCCCAATATCTACGAATTTCACCTCTACACTGGGAATTCCACCACCCTCTCTCACACTCTAGTCTCCACGTATCGAATGCAGCTCCCCGGTTAAGCCCGGGGATTTCACATCTGACTGT	3	0	5	2	k__Bacteria; p__Proteobacteria; c__Alphaproteobacteria; o__Rhodospirillales; f__Acetobacteraceae; g__Acetobacter; s__
209507	GACTACCGGGTATCTAATCCTGTTTGCTCCCCACGCTTTCGCACCTCAGCGTCAGTACCGGACCAGTGAGCCGCCTTCGCCACTGGTGTTCTTCCTAATATCTGCGAATTCCACCTCTACACTAGGAGTTCCACTCACCTCTTCCGGACTCAAGATCGCCAGTATCGAAGGCAGTTCCGGGGTTGAGCCCCGGGATTTCACCCCCGACTTAACGATCCGCC	0	0	7	0	k__Bacteria; p__Proteobacteria; c__Alphaproteobacteria; o__Rhizobiales; f__Hyphomicrobiaceae; g__Devosia; s__
1014707	GCTAGTTGGTGGAGTAATAGCCTGCCAAGGCAACGATCCGTAGCTGGTCTGAGAGGACGATCAGCCACACTGGGACTGAGACACGGCCCAAACTCCTACGGGAGGCAGCAGTGGGGAATATTGGACAATGGGGGCAACCCTGATCCAGCAATGC	0	0	0	1	k__Bacteria; p__Proteobacteria; c__Alphaproteobacteria; o__Rickettsiales; f__Rickettsiaceae; g__; s__
244537	GACTACCAGGGTATCTAATCCTGTTTGCTCCCCACGCTTTCGCACCTCAGTGTCAGTATCAATCCAGGAAGCCGCCTTCGCCACTGATGTTCTTTCCGATATCTACGCATTTCACCGCTACACCGGAAATTCCGCTTCCCTCTATTGTACTCTAGCATG	0	0	0	73	k__Bacteria; p__Proteobacteria; c__Gammaproteobacteria; o__Legionellales; f__Coxiellaceae; g__; s__
588402	GCTAGTTGGTGGAGTAATAGCCCACCAAGGCTACGATGTTTAGGGGGTCTGAGTGGATTTTCCCCCACACTGGTACTGAGACACGGACCAGACTCCTACGGGAGGCAGCAGTAGGGAATATTGGTCAATGGACGCAAGTCTGAACCAGCCATGCCGCGTGCA	0	0	5	0	k__Bacteria; p__Bacteroidetes; c__Sphingobacteriia; o__Sphingobacteriales; f__; g__; s__
842974	GACTACCAGGGTATCTAATCCTGTTTGCTCCCCACGCTTCCGTGCATCAGCGTCAGTATTGGCCCAGGGGGCTGCCTTCGCCATTGGTGTTCCTCCACATCTCTACGCATTTCACTGCTACACGTGGAATTCCACCCCCCTCTTCCATACTCTAGCCTTGCAGTCTC	0	0	1	0	k__Bacteria; p__Proteobacteria; c__Betaproteobacteria; o__Rhodocyclales; f__Rhodocyclaceae; g__Dechloromonas; s__
832619	GCTAGTTGGTGGAGTAATAGCTTACCAAGGCGACGATCCATAGCTGGTCTGAGAGGATGATCAGCCACACTGGGACTGAGACACGGCCCAGACTCCTACGGGAGGCAGCAGTGGGGAATATTGGACAATGGGGGCAACCCTGATCCAGCCATGCCGCGTGAGTGATGA	1	0	7	5	k__Bacteria; p__Proteobacteria; c__Betaproteobacteria; o__SC-I-84; f__; g__; s__
159335	GTTGGTGGAGTAATAGCCTACCAAGGCGACGATCCATAGCTGGTCTGAGAGGATGATCAGCCACACTGGGACTGAGACACGGCCCAGACTCCTACGGGAGGCAGCAGTGGGGAATATTGGACAATGGGCGCAAGCCTGATCCAGCCATTCCGCGTGAGTGATGAAGGCCTTAGGGTTGTAAAGCTCTTTCAGTGGGGACGATAATGACGGTACCCACAGAAGAAGCCCCGGCTAACTTCGTGCCAGCAGCC	0	0	6	0	k__Bacteria; p__Proteobacteria; c__Alphaproteobacteria; o__Rhizobiales; f__Phyllobacteriaceae; g__; s__
580421	GACTACCAGGGTATCTAATCCTGTTTGCTCCCCACGCTTTCGCGCCTCAGCGTCAGTTATGGTCCAGAAAGCCGCCTTCGCCACTGGTGTTCCTCCTAATATCTACGCATTTCACCGCTACACTCGGAATTCCACTTACCTCTCTCATACTCAAG	0	0	1	0	k__Bacteria; p__Firmicutes; c__Clostridia; o__Clostridiales; f__Veillonellaceae; g__; s__
4321831	GCTAGTTGGTGGAGTAATAGCCTACCAAGGCGACGATGCATAGCCGACCTGAGAGGGTGATCGGCCACACTGGGACTGAGACACGGCCCAGACTCCTACGGGAGGCAGCAGTAGGGAATCTTCACCATGG	25	83	2	3	k__Bacteria; p__Firmicutes; c__Bacilli; o__Bacillales; f__[Exiguobacteraceae]; g__; s__
215631	GCTAGTTGGTGGAGTAATAGCCTACCAAGGCGACGATCCATAGCTGGTCTGAGAGGATGATCAGCCACACTGGGACTGAGACACGGCCCAGACTCCTACGGGAGGCAGCAGTGGGGAATATTGGACAATGGGCGCAAGCCTGATCTAGCCATGCCGCGTGTGTGATGAAGGCCTTAGGGTCGTAAAGCACTTTCGCCAGAGATGATAATGACAGTATCTGGTAAAGAAACCCCGGCTAACTCCGTGCCAGC	17	0	0	0	k__Bacteria; p__Proteobacteria; c__Gammaproteobacteria; o__Alteromonadales; f__HTCC2188; g__HTCC; s__
4315705	GCTAGGTGGTGGGGAATAGCCTACCAAGGCGACGATCGGTAGCTGGTCTGAGAGGATGATCAGCCACACTGGAACTGAGACACGGTCCAGACTCCTACGGGAGGCAGCAGAGGGGACTATTGGACAATGGGCGC	0	0	1	0	k__Bacteria; p__Proteobacteria; c__Gammaproteobacteria; o__Legionellales; f__Legionellaceae; g__; s__
579115	GTAGTTGTGGAGTAATAGCCCACCAAGGCGACGATCCGTAGCTGGTCTGAGAGGATGATCAGCCACACTGGAACTGAGACACGGTCCAGACTCCTACGGGAGGCAGCAGTGGGGAATATTGGACAATGGGCGCAAGCCTGATCCAGCCATGCCGCGTGGGTGAAGAAGGCCTTCGGGTTGTAAAGCCCTTTTGTCCGGAAAGAAAAGCATCGGGTTAATAC	0	0	2	0	k__Bacteria; p__Proteobacteria; c__Gammaproteobacteria; o__Pseudomonadales; f__Moraxellaceae; g__; s__
153467	GCTAGTTGGTGGAGTAATAGCCCACCAAGGCTACGATCAGTAGCTGGTCTGAGAGGATGATCAGCCACATTGGGACTGAGACACGGCCCAAACTCCTACGGGAGGCAGCAGTGGGGAATATTGGACAATGGGCGCAAGCCTGATCCAGCCATGCCGCGTGAGTGGTGAAGGCCCTAGGGTTGTAAAGCTCTTTTAGCGGGGAAGATAATGACGGTACCCGCAGAAAAAGCCCCGGCTAACTTCGTGCCAG	0	0	3	0	k__Bacteria; p__Proteobacteria; c__Alphaproteobacteria; o__Ellin329; f__; g__; s__
879612	GCTAGTTGGTGGAGTAATAGCCTACCAAGGCGACGATCCGTAGCTGGTCTGAGAGGATGATCGGCCACACTGGGACTGAGACACGGCCCAGACTCCTACGGGAGGCAGCAGTGGGGAATATTGGACAATGGGCGAAAGCCTGATCCAGCCATGCCGCGTGAGGGATGAAGGTCTTCGGATTGTAAA	0	0	20	1	k__Bacteria; p__Proteobacteria; c__Betaproteobacteria; o__Rhodocyclales; f__Rhodocyclaceae; g__Candidatus Accumulibacter; s__
806723	GCTAGTTGTGGAGTAATAGCCTACCAAGGCGACGATCTTTAGCTGGTCTGAGAGGATGATCAGCCACACTGGGACTGAGACACGGTCCAGACTCCTACGGGAGGCAGCAGTGGGGAATATTGGACA	0	0	3	0	k__Bacteria; p__Proteobacteria; c__Gammaproteobacteria; o__Alteromonadales; f__; g__; s__
335818	GACTACCAGGGTATCTAATCCTGTTTGCTCCCCACGCTTTCGTGCATGAGCGTCAGTGAAAGCCCAGGGGATTGCCTTCGCCATTGGTGTTCCTCCACATATCTACGCATTTCACTGCTACACGCGGAATTCCATTCCCCTCTGCTGCACTCAAGCCTTGCAGTCACAAAGGAAGTTCCCAGGTTGAGCCCGGGGCTTTCACATCTGTCTTACAAAACCGCCTGCGCACGCTTTACGCCCAGTAATTCCGA	0	0	2	0	k__Bacteria; p__Proteobacteria; c__Betaproteobacteria; o__Burkholderiales; f__Comamonadaceae; g__; s__
351880	CTAGTTGGTGGAGTAATAGCCTACCAAGGCGACGATCCATAGCCGGCCTGAGAGGGTGAACGGCCACATTGGGACTGAGACACGGCCCAAACTCCTACGGGAGGCAGCAGTGGGGAATATTGCACAATGGGCGAAAGCCTGATGCAGCAACGCCGCGTGAAGGATGAAGGTCTTCGGATTGTAAACTTCTATCAGCAGGGAAGAATAAATGACGGTACCTGACTAAGAAGCCCCGGCTAACTACGTGCCAG	0	0	1	0	k__Bacteria; p__Firmicutes; c__Clostridia; o__Clostridiales; f__Lachnospiraceae; g__; s__
224822	GACTACCAGGTATCTAATCCTGTTTGCTCCCCACGCTTTCGCGCCTCAGCGTCAGTTACAGACCAAAGAGTCGCCTTCGCCACTGGTGTTCCTCCACATCTCTACGCATTTCACCGCTACACGTGGAATTCCACTCTTCTCTTCTGTACTCAAGCCTTCCCGTTTCCAATGACCCTCCCCGGTTGAGCCGGGGGCTTTCACATCAG	0	4	0	0	k__Bacteria; p__Firmicutes; c__Bacilli; o__Bacillales; f__; g__; s__
593232	GCTAGTTGGTGGAGTAATAGCCCACCAAGGCGACGATCAGTAGCTGGTCTGAGAGGATGATCAGCCACACTGGGACTGAGACACGGCCCAGACTCCTACGGGAGGCAGCAGTGGGGAATATTGGACAATGGGCGCAAGCCTGATCCAGCCATGCCGCGTGAGTGATGAAGGCCTTAGGGTTGTAAAGCTCTTTCGTCAGGGAAGATAATGACGGTACCTGAAGAAGAAGCCCCGGCTAACTTCGTGCCAGC	0	0	57	0	k__Bacteria; p__Proteobacteria; c__Alphaproteobacteria; o__Rhizobiales; f__Methylocystaceae; g__; s__
332326	GATACCAGGGTATCTAATCCTGTTTGCTCCCCACGCTTTCGTGCATGAGCGTCAGTGCAGGCCCAGGGGATTGCCTTCGCCATCGGTGTTCCTCCGCATATCTACGCATTTCACTGCTACACGCGGAATTCCATCCCCCTCTGCCGCACTCCAGCTATGCAGTCACAAATGCAGTTCCCAGGTTGAGCCCGGGGATTTCACATCTGTCTTGCATAACCGCCTGCGCACGCTTTACGCCCAGTCATTCCGAT	0	0	1	2	k__Bacteria; p__Proteobacteria; c__Betaproteobacteria; o__Rhodocyclales; f__Rhodocyclaceae; g__; s__
973307	GCTAGTTGGTGGAGTAATAGCCCACCAAGGCTACGATGTTTAGGGGGTCTGAGAGGATTTTCCCCCACACTGGTACTGAGACACGGACCAGACTCCTACGGGAGGCAGCAGTAGGGAATATTGGTCAATGGACGCAAGTCTGAACCAGCCATGCCGCGTGCAGGATGACGGCCCTATGGGTTGTAAACTGCTTTTGTACGGGAAGAAACCCCTTTACGTGT	0	0	24	0	k__Bacteria; p__Bacteroidetes; c__Sphingobacteriia; o__Sphingobacteriales; f__; g__; s__
305098	GACTACCAGGGTATCTAATCCTGTTTGCTCCCCACGCTTTCGCACCTCAGTGTCAGTATCAATCCAGGAAGCCGCCTTCGCCACTGATGTTCTTTCCGATATCTACGCATTTCACCGCTACACCGGAAATTC	0	0	0	53	k__Bacteria; p__Proteobacteria; c__Gammaproteobacteria; o__Legionellales; f__Coxiellaceae; g__; s__
832435	GCTAGTTGGTGGAGTAATAGCCTACCAAGGCGACGATCCATAGCTGGTCTGAGAGGATGATCAGCCACATTGGGACTGAGACACGGCCCAAACTCCTACGGGAGGCAGCAGTGGGGAATATTGGACAATGGGCGCAAGCCTGATCCAGCCACGCCGCGTGAGTGATGAAGGTCTTAGGATTGTAAAGCTCTTTCACCGGTGAAGATAATGACGGTAACCGGAGAAGAAGCCCCGGCTAACTTCGTGCCAG	0	0	74	0	k__Bacteria; p__Proteobacteria; c__Alphaproteobacteria; o__Rhizobiales; f__Aurantimonadaceae; g__Fulvimarina; s__
545876	GACTACCAGGGTATCTAATCCTGTTTGATCCCCACGCTTTCGCACCTCAGCGTCAGTACCGAGCCAGTGAGCCGCCTTCGCAACTGGTGTTCTTCCGAATATCTACGAATTTCACCTCTACACTCGGAGTTC	1	0	0	0	k__Bacteria; p__Proteobacteria; c__Alphaproteobacteria; o__; f__; g__; s__
4320013	GACTACCAGGGTATCTAATCCTGTTTGCTCCCCACGCTTCCGTGCCTCAGCGTCAGTTATGGTCCAGAAAGCCGCCTTCGCTACTGGTGTTCCTCCGAATCTCTACGCATTTCACCGCTACACTCGGAATTCCACTTTCCTCTCCCACACTCTAGCTACGCAGTTTCAGATGCAATCTGAAGGTTGAGCCCTCAGTTTTCACATCTGACTTGCATAGCCGCCTACGCACCCTTTACACCCAGTAATTCCGG	0	0	200	1	k__Bacteria; p__Firmicutes; c__Clostridia; o__Clostridiales; f__; g__; s__
316989	GACTACCAGGGTATCTAATCCTGTTTGCTCCCCACACTTTCGTACCTCAGCGTCAGTATCGAGCCAGTGAGCCGCCTTCGCCACTGGTGTTCCTCCAAATATCTACGAATTTCACCTCTACACTCGGAATTCCACTCACCTCTCTCGAACTCTAGACCGATAGTTTTGGAGGCAGTTCCGGGGTTGAGCCCCGGGATTTCACCCCCAACTTTCCGATCCGCCTACGTGCGCTTTACGCCCAGTAATTCCGA	10	0	0	0	k__Bacteria; p__Proteobacteria; c__Alphaproteobacteria; o__Rhodobacterales; f__Rhodobacteraceae; g__; s__
666883	GCTAGTTGGTGGAGTAATAGCCTACCAAGGCAACGATCCCTAGCTGGTCTGAGAGGATGACCAGTCACACTGGAACTGAGACACGGTCCAGACTCCTACGGGAGGCAGCAGTAGGGAATATTGCGCAATGGACGAAAGTCTGACGCAGCGACGCCGCGTGAGTGATGAAGGCCTTAGGGTCGTAAAGCTCTGTTGAATGGGAAGAAAAAAATGACGGTACCATTCGAGGAAGGACCGGCTAACTTCGTGCC	0	0	11	0	k__Bacteria; p__Proteobacteria; c__Deltaproteobacteria; o__Bdellovibrionales; f__Bdellovibrionaceae; g__Bdellovibrio; s__
1141842	GCTAGTTGTGGAGTAATAGCCTACCAAGGCGACGATCCGTAGCTGGTCTGAGAGGATGATCAGCCACACTGGGACTGAGACACGGCCCAGACTCCTACGGGAGGCAGCAGTGGGGAATATTGGACAATGGGCGCAAGCCTGATCCAGCCATGCCGCGTGAGTGAAGAAGGCCTTAGGGTTGTAAAGCTCTTTCAGCGGGGACGATAATGACGGTACCCGCAGAAGAAGCCCCGGCTAACTTCGTGCCAGCA	0	0	4	0	k__Bacteria; p__Proteobacteria; c__Alphaproteobacteria; o__Rhizobiales; f__Rhodobiaceae; g__Afifella; s__
4369121	GCTAGTTGGTGGAGTAATAGCCTACCAAGGCTACGACGGGTAGCTGGTCTGAGAGGATGACCAGCCACACTGGAACTGAGACACGGTCCAGACACCTACGGGTGGCAGCAGTCGAGAATCATTCACAATGGGCGAAAGCCTGACGGCGTGACGCCGCGTGGAGGATGACGGTCTTCGGATTGTAAACTCCTGTTAAGTGGGAGTAAAGCT	0	0	0	2	k__Bacteria; p__Verrucomicrobia; c__Verrucomicrobiae; o__Verrucomicrobiales; f__Verrucomicrobiaceae; g__; s__
4320015	GACTACCAGGGTATCTAATCCTGTTTGCTCCCCACGCTTTCGTGCCTCAGCGTCAGTTATGGTCCAGAAAGCCGCCTTCGCTACTGGTGTTCCTCCGAATCTCTACGCATTTCACCGCTACACTCGGAATTCCACTTTCCTCTCCCACACTCTAGCTACGCAGTTTCAGATGCAATCTGAAGGTTGAGCCCTCAGTTTTCACATCTGACTTGCATAGCCGCCTACGCACCCTTTACACCCAGTAATTCCGG	0	0	3640	0	k__Bacteria; p__Firmicutes; c__Clostridia; o__Clostridiales; f__Lachnospiraceae; g__Epulopiscium; s__
4320014	GACTACCAGGGTATCTAATCCTGTTTGCTCCCCACGCTTTCGTGCCTCAGCGTCAGTTATGGTCCAGAAAGCCGCCTTCGCTACTGGTGTTCCTCCGAATCTCTACGCATTTCACCGCTACACTCGGAGTTCCACTTTCCTCTCCCACACTCTAGCTACGCAGTTTCAGATGCAATCTGAAGGTTGAGCCCTCAGTTTTCACATCTGACTTGCATAGCCGCCTACGCACCCTTTACACCCAGTAATTCCGG	0	0	110	0	k__Bacteria; p__Firmicutes; c__Clostridia; o__Clostridiales; f__Ruminococcaceae; g__; s__
253246	GCTAGTTGGTGGAGTAATAGCCTACCAAGGCAGAGACGGGTAGCTGGTCTGAGAGGATGACCAGCCACACTGGGACTGAGACACGGCCCAGACTCCTATGGGAGGCAGCAGTGGGGAATAGTGGGCAATGGGCGCAAGCCTGACCCAGCCATGCCGC	0	0	0	1	k__Bacteria; p__Proteobacteria; c__Deltaproteobacteria; o__Myxococcales; f__; g__; s__
4318406	GACTACCCGGGTATCTAATCCTGTTTGCTCCCCACGCTTTCGCACCTCAGCGTCAGTATCAGTCCAGTGAGCCGCCTTCGCCACTGGTGTTCCTCCAAATATCTACGAATTTCACCGCTACACTCGGAATTCCACTCACCTCTCCCGTACTCTAGACCTACAGTTTA	1	0	0	0	k__Bacteria; p__Proteobacteria; c__Alphaproteobacteria; o__Rhodobacterales; f__Rhodobacteraceae; g__Oceaniovalibus; s__guishaninsula
559328	GCTAGTTGGTGGAGTAATAGCCTACCAAGGCGACGATCCATAGCCGGTCTGAGAGGATGATCAGCAACACTGGGACTGAGACACGGCCCAGACTCCTACGGGAGGCAGCCGTGGGGAATCTTAGACAATGGGGGCAACCCTGATCTAGCCATG	3	0	6	1	k__Bacteria; p__Proteobacteria; c__Alphaproteobacteria; o__Rhodobacterales; f__Rhodobacteraceae; g__; s__
201238	GCTAGTTGGTGGGTAATAGCCTACCAAGGCTTAGATGTCTAGCGGGTGTGAGAGCACGACCCGCGCCACTGGCACTGAGACACTGGCCAGACACCTACGGGTGGCTGCAGTCGAGAATCTTCGGCAATGAGCGCAAGCTTGACCGAGCGACGCC	0	0	0	1	k__Bacteria; p__Planctomycetes; c__Planctomycetia; o__Gemmatales; f__Gemmataceae; g__Gemmata; s__
3242633	GCTAGTTGGTGGAGTAATAGCCTACCAAGGCTATGATCGATAGCCGGCCTGAGAGGGCACACGGCCACACTGGCACTGAAACACGGGCCAGACTCCTACGGGAGGCAGCAGTGGGGAATCTTGCACAATGGGGGAAACCCTGATGCAGCGACGCCGCGTGAGTGATGAAGCCCTTCGGGGTGTAAAGCTCTTTCGGCAGGGACGATAATGACGGTACCTGCGGAAGAAGCTGCGGCTAACT	0	0	0	2	k__Bacteria; p__Acidobacteria; c__Solibacteres; o__Solibacterales; f__; g__; s__
405655	GACTACCAGGGTATCTAATCCTGTTTGCTCCCCACGCTTTCGCACCTCAGCGTCAGTAATGGACCAGTAAGCCGCCTTCGCCACTGGTGTTCCTCCGAATATCTACGAATTTCACCTCTACACTCGGAATTCCACTTACCTCTTCCACACTCAAGACACCCAGTATCAAAGGCAGTTCCAGAGTTGAGCTCTGGGATTTCACCCCTGACTTAAATGTCCGCCTACGTGCGCTTTACGCCCAGTAATTCCGA	0	0	9	1	k__Bacteria; p__Proteobacteria; c__Alphaproteobacteria; o__Rhizobiales; f__Rhizobiaceae; g__Agrobacterium; s__
203694	GCTGTTGGTGGAGTAATAGCCTACCAAGGCAACGATCCGTAGCTGGTCTGAGAGGACGATCAGCCACACTGGGACTGAGACACGGCCCAGACTCCTACGGGAGGCAGCAGTGGGGAATATTGGACAATGGGGGCAACCCTGATCCAGCAATGCCGCGTGTGTGAAGAAGGCCTTCGGGTTGTAAAGCACTTTTGGTGGGGAAGAAACTTT	0	0	0	4	k__Bacteria; p__Proteobacteria; c__Gammaproteobacteria; o__Legionellales; f__Coxiellaceae; g__; s__
1057260	GCTAGTTGGTGGAGTAATAGCCTACCAAGGCGACGATCTGTAGCTGGTCTGAGAGGACGACCAGCCACACTGGGACTGAGACACGGCCCAGACTCCTACGGGAGGCAGCAGTGGGGAATATTGGACAAT	1	0	0	2	k__Bacteria; p__Proteobacteria; c__Gammaproteobacteria; o__Pseudomonadales; f__Moraxellaceae; g__Moraxella; s__lincolnii
578882	GTAGTTGGTGGAGTAATAGCCTACCAAGGCGACGATCCATAGCTGGTCTGAGAGGATGATCAGCCACACTGGGACTGAGACACGGCCCAGACTCCTACGGGAGGCAGCAGTGGGGAATATTGGACAATGGGCGCAAGCCTGATCCAGCCATGCCGCGTGAGTGATGAAGGCCTTAGGGTTGTAAAGCTCTTTCACCGATGAAGATAATGACGGTAGTCGGAGAAGAAGCCCCGGCTAACTTCGTGCCAGCA	0	0	18	24	k__Bacteria; p__Proteobacteria; c__Betaproteobacteria; o__Rhodocyclales; f__Rhodocyclaceae; g__; s__
2766548	GCTAGTTGGTGGAGTAATAGCCTACCAAGGCGACGATCAGTAGCCGGACTGAGAGGTCGAACGGCCACATTGGGACTGAGACACGGCCCAGACTCCTACGGGAGGCAGCAGTGGGGAATATTGCGCAATGGGGGAAACCCTGACGCAGCGACGCCGCGTGAAGG	0	0	36	0	k__Bacteria; p__Firmicutes; c__Clostridia; o__Clostridiales; f__Syntrophomonadaceae; g__Syntrophomonas; s__
820064	CCTACGGGAGGCAGCAGTGGGGAATATTGGACAATGGGCGAAAGCCTGATCCAGCAATGCCGCGTGTGTGAAGAAGGTCTTCGGATTGTAAAGCACTTTCGGCGGGGACGATGATGACGGTACCCGTAGAAGAAGCCCCGGCTAACTTCGTGCAAGCAGCCGCGGTAATACGAAGGGGGCTAGCGTTGCTCGGAATGACTGGGCGTGA	0	0	1	0	k__Bacteria; p__Proteobacteria; c__Alphaproteobacteria; o__Rhodospirillales; f__Acetobacteraceae; g__Swaminathania; s__
2264289	GACTACCAGGGTCTCTAATCCTGTTTGCTCCCCACGCTTTCGCGCCTCAGCGTCAGTTACAGACCAAAGAGCCGCCTTCGCCACTGGTGTTCCTCCACATCTCTACGCATTTCACCGCTACACATGGAATTCCACTCTTCTCTTCTGTACTCAAGCCTTCCAGTTTCCAATGACCCTCCCCGGTTGAGCCGGGGGCTTTCACATCAGACTTAAAAGGCCGCCTGCCCGCGCTTTACGCCCAATAATTCCGG	3	9	0	0	k__Bacteria; p__Firmicutes; c__Bacilli; o__Bacillales; f__Bacillaceae; g__; s__
790545	GACTACCAGGGTATCTAATCCTGTTTGCTCCCCACGCTTTCGCACCTCAGCGTCAATACCAGTCCAGTGAGCCGCCTTCGCCACTGGTGTTCTTCCGAATATCTACGAATTTCACCTCTACACTCGGAATTCCACTCACCTCTCCTGGATTCAAGCGATGCAGTCTTAAAGGCAATTCCAGAGTTGAGCTCTGGGCTTTCACCTCTAACTTACAAAGCCGCCTACGTGCGCTTTACGCCCAGTAATTCCGA	4	2	309	2	k__Bacteria; p__Proteobacteria; c__Alphaproteobacteria; o__Sphingomonadales; f__Sphingomonadaceae; g__Kaistobacter; s__
320125	GCTAGTTGGTGGAGTAATAGCCCACCAAGGCGATGATCGGTAACTGGTCTGAGAGGACGACCAGTCACACTGGGACTGAGACACGGCCCAGACTCCTACGGGAGGCAGCAGTGGGGAATCTTGGACAATGGGGGCAACCCTGATCCAGCGATGCCGCGTGGGTGAAGAAGGCCTTCGGGTTGTAAAGCCCTTTAGGCTGGGAAGAAGTGTATGAGATGAATAATCTTGTACATTGACGGTACCAGCAGAA	0	0	0	11	k__Bacteria; p__Proteobacteria; c__Gammaproteobacteria; o__Legionellales; f__Coxiellaceae; g__Aquicella; s__
1122940	GCTAGTTGGTGGAGTAATAGCCCACCAAGGCAACGATCTATAGCCGGCCTGAGAGGGTGAACGGCCACACTGGGACTGAGACACGGCCCAGACTCCTACGGGAGGCAGCAGTGGGGAATATTGCACAATGGGCGAAAGCCTGATGCAGCGACGCCGCGTGAAGGATGAAGGTCTTCGGATTGTAAACTTCTATCAGCAGGGAAGAATACCATGACGGTACCTGACTAAGAAGCCCCGGCTAACTACGTGCC	0	0	15	23	k__Bacteria; p__Firmicutes; c__Clostridia; o__Clostridiales; f__Lachnospiraceae; g__Epulopiscium; s__
709830	GCTAGTTGGTGGAGTAATAGCCTACCAAGGCGACGATCCATAGCTGGTCTGAGAGGATGATCAGCCACACTGGGACTGAGACACGGCCCAGACTCCTACGGGAGGCAGCAGTGGGGAATATTGGACAATGGGGGCAACCCTGATCCAGCCATGCCGCGTGTGTGATGAAGGCCTTAGGGTTGTAAAGCACTTTCGCCAGAGATGATAATGACAGTATCTGGTAAAGAAACCCCGGCTAACTCCGTGCCAG	1	0	0	0	k__Bacteria; p__Proteobacteria; c__Gammaproteobacteria; o__Oceanospirillales; f__Halomonadaceae; g__Candidatus Portiera; s__
895733	GACTCCAGGGTATCTAATCCTGTTTGCTCCCCACGCTTTCGCGCCTCAGCGTCAGAACCGGACCAGTGAGCCGCCTTCGCCACTGGTGTTCTTGCGAATATCTACGAATTTCACCTCTACACTCGCAGTTCCACTCACCTCTTCCGGTCTCAAGCCAAACAGTATCGAAGGCAATTCTGTGGTTGAGCCACAGGCTTTCACCCCCGACTTGAATAGCCGCCTACGCGCCCTTTACGCCC	0	0	5	0	k__Bacteria; p__Proteobacteria; c__Alphaproteobacteria; o__Rhizobiales; f__Methylobacteriaceae; g__Methylobacterium; s__adhaesivum
324252	GCTAGTTGGTGGAGTAATAGCCTGCCAAGGCTTCGATCAGTAGCTGGTCTGAGAGGACGACCAGCCACACTGGAACTGAGACACGGTCCAGACTCCTACGGGAGGCAGCAGTGGGGAATTTTGGACAATGGGCGCAAGCCTGATCCAGCCATTCCGCGTGAGTGAAGAAGGCCTTCGGGGTGTAAAGCTCTTTCGCAAGGGAAGAAAACTTACTTTCTAATAAAGAGGGAGGCTGACGGTACCTTGATAA	0	0	10	0	k__Bacteria; p__Proteobacteria; c__Betaproteobacteria; o__Methylophilales; f__Methylophilaceae; g__; s__
186268	GACTACCAGGGTATCTAATCCTGTTTGCTCCCCACGCTTTCGCGCCTCAGCGTCAGTTGAAGTCCAGAAAGCCGCCTTCGCCTCTGTTGTTCCTCCCGATATCTACGAATTTCACCTCTACACCGGGAATTCCGCTTTCCTCTCCTTC	0	0	0	2	k__Bacteria; p__Proteobacteria; c__Deltaproteobacteria; o__Myxococcales; f__; g__; s__
373689	CCTACGGGAGGCAGCAGTAGGGAATCTTCCGCAATGGGCGAAAGCCTGACGGAGCAACGCCGCGTGAGTGATGAAGGTCTTCGGATCGTAAAACTCTGTTGTTAGGGAAGAACAAGGGTGTAAGTAACTATGCACCCCTTGACGGTACCTAATCAGAAAGCCACGGCTAACTACGTGCCAGCAGCCGCGGTAATACGTAGGTGGCAAGCGTTATCCGGAATTATTGGGCGTAAAGCGCGCGCAGGCGGTTT	0	1	0	0	k__Bacteria; p__Firmicutes; c__Bacilli; o__Bacillales; f__Paenibacillaceae; g__Paenibacillus; s__
4411	GCTAGTTGGTGGAGTAATAGCCTACCAAGGCGACGATCCATAGCTGGTCTGCGAGGATGATCAGCCACATTGGGACTGAGACACGGCCCAAACTCCTACGGGAGGCAGCAGTGGGAAATATTGGACAATGGGCGCAAGCCTGATCCAGCCATGCCGCGTGAGTG	0	0	1	0	k__Bacteria; p__Proteobacteria; c__Alphaproteobacteria; o__Rhodospirillales; f__Acetobacteraceae; g__; s__
4370648	GCTAGTTGGTGGAGTAATAGCCCACCAAGGCGACGATCGGTAGCTGGTCTGAGAGGATGATCAGCCACACTGGAACTGAGACACGGTCCAGACTCCTACGGGAGGCAGCAGTGGGGAATATTGGACAATGGGCGCAAGCCTGATCCAGCCATGCCGCGTGTGTGAAGAAGGCCTTCGGGTTGTAAAGCACTTTTGTCCGGAAAGAAAAGCATCGGATTAATACTTCGGTGTTCTGACGGTACCGGAAGAA	0	0	0	11	k__Bacteria; p__Proteobacteria; c__Gammaproteobacteria; o__Xanthomonadales; f__Xanthomonadaceae; g__; s__
836937	GCTAGTTGGTGGAGTAATAGCCTACCAAGCCGACGATCTGTAGCTGGTCTGAGAGGACGACCAGCCACACTGGGACTGAGACACGGCCCAGACTCCTACGGGAGGCAGCAGTGGGGAATTTTGGACAATGGGCGCAAGCCTGATCCAGCAATGCCGCGTGCAGGAAGAAGGCCTTCGGGTTGTAAACTGCTTTTGTACGGGACGAAACGGT	0	0	2	0	k__Bacteria; p__Proteobacteria; c__Betaproteobacteria; o__Burkholderiales; f__Comamonadaceae; g__; s__
327049	GCTAGTTGGTGGAGTAATAGCCCACCAAGGCGACGACCCATAGCCGGCCTGAGAGGGTGACCGGCCACATTGGGACTGAGACACGGCCCAAACTCCTACGGGAGGCAGCAGTGGGGAATATTGCACAA	0	0	1	0	k__Bacteria; p__Firmicutes; c__Clostridia; o__Clostridiales; f__; g__; s__
4315843	TCTAGTTGGTGGAGTAATAGCCTACCAAGGCGACGACCCATAGCTGGTCTGAGAGGATGATCAGCCACACTGGGACTGAGACACGGCCCAGACTCCTACGGGAGGCAGCAGTGGGGAATATTGGACAATGGGCGAAAGCCTGATCCAGCCATGCCGCGTGAGTGATGAAGGCCTTAGGGTTGTAAAGCTCTTTCAGTGGGGACGATAATGACGGTACCCACAGAAGAAGCCCCGGCTAACTTCGTGCCAGC	0	0	1	0	k__Bacteria; p__Proteobacteria; c__Alphaproteobacteria; o__Rhizobiales; f__Hyphomicrobiaceae; g__Devosia; s__
367130	GCTAGTTGGTGGAGTAATAGCCTACCAAGGCGACGATCAGTAGCTGGTCTGAGAGGACGACCAGCCACACTGGGACTGAGACACGGCCCAGACTCCTACGGGAGGCAGCAGTGGGGAATTTTGGACAATGGGGGCAACCCTGATCCAGCAATGCCGCGTGTGTGAAGAAGGCCCTAGGGTTGTAAAGCTCTTTCGGCGGGGACGGTAA	0	0	1	0	k__Bacteria; p__Proteobacteria; c__; o__; f__; g__; s__
251261	GCTAGTTGGTGGAGTAATAGCCTACCAAGGCGACGACGTGTAGGGGGTCTGAGAGGATGATCCCCCCGAGTGGGACTGAGACACGGCCCACACACCTACGGGTGGCAGCAGTTGGGAATCTTGCACAATGGGGGAAACCCTGATGCAGCGACGCCGCGTGGAGGATGAA	0	0	0	4	k__Bacteria; p__Armatimonadetes; c__[Fimbriimonadia]; o__[Fimbriimonadales]; f__; g__; s__
295253	GACTACCAGGTATCTAATCCTGTTTGCTCCCCACACTTTCGTACCTCAGCGTCAGTATCGAGCCAGTGAGCCGCCTTCGCCACTGGTGTTCCTCCAAATATCTACGAATTTCACCTCTACACTTGGAATTCCACTCACCTCTCTCGAACTCAAGACCAGGAGTTTAGGAGGCAGTTCCGAGGTTGAGCCTCGGGATTTCACCCCCTACTTTCTGATCCGCCTACGTACGCTTTACGCCCAGTAATTCCGAA	48	0	2	0	k__Bacteria; p__Proteobacteria; c__Alphaproteobacteria; o__Rhodobacterales; f__Rhodobacteraceae; g__; s__
974797	CTAGTTGGTGGAGTAATAGCCTACCAAGGCGACGATCTGTAGCTGGTCTGAGAGGACGACCAGCCACACTGGGACTGAGACACGGCCCAGACTCCTACGGGAGGCAGCAGTGGGGAATTTTGGACAATGGGCGCAAGCCTGATCCAGCCATGCCGCGTGCGGGAAGAAGGCCTTCGGGTTGTAAACCGCTTTTGTCAGGGAAGAAATCTTCTGGGTTAATACCTCGGGAGGATGACGGTACCTGAAGAATA	0	0	34	26	k__Bacteria; p__Proteobacteria; c__Betaproteobacteria; o__Burkholderiales; f__Comamonadaceae; g__; s__
513360	GCTAGTTGGTGGAGTAATAGCCTACCAAGGCGATGGTCAGTAGCTGGTATGAGAGTATGGCCAGCCACACTGGGACTGAGACACGGCCCAGACTCCTACGGGAGGCAGCAGTGGGGAATATTGGACAATGGGCGAAAGCCTGATCCAGCCATGCCGCGTGAGTGATGAAGGCCCTAGGGTTGTAAAGCTCTTTCACCGATGAAGATAATGACGGTAGTCGGAGAAGAAGCCCCGGCTAACTTCGTGCCAGC	1	0	3	5	k__Bacteria; p__Proteobacteria; c__Alphaproteobacteria; o__Rhizobiales; f__Phyllobacteriaceae; g__Mesorhizobium; s__
1136556	GCTAGTTGGTGGAGTAATAGCCTACCAAGGCGAAGACGCGTAGCTGGTTTGAGAGGATGATCAGCCACACTGGAACTGAGACACGGTCCAGACTCCTACGGGAGGCAGCAGTGGGGAATATTGGACAATGGGCGCAAGCCTGATCCAGCCACGCCGCGTGAGTGATGAAGGCCTTCGGGTCGTAAAGCTCTGTGGGGAGAGACGAACCGCTGGGGTAACCCTCCAGCATGACGGTATCTCCTTAGCAAGCA	0	0	0	2	k__Bacteria; p__Proteobacteria; c__Deltaproteobacteria; o__Myxococcales; f__Haliangiaceae; g__; s__
564748	GACTACCAGGGTATCTAATCCTGTTTGCTCCCCACGCTTTCGTGCATGAGCGTCAGTATCGGCCCAGGGGGCTGCCTTCGCCATCGGTGTTCCTCCACATCTCTACGCATTTCACTGCTACACGTGGAATTCCACCCCCCTCTGCCGTACTCTAGCCTTCCAGTCACAAGCGCAATTCCCAGGTTGAGCCCGGGGATTTCACGCCTGTCTTAAAAAACCGCCTGCGCACGCTTTACGCCCAGTAATTCCGA	0	0	59	0	k__Bacteria; p__Proteobacteria; c__Betaproteobacteria; o__Rhodocyclales; f__Rhodocyclaceae; g__Dechloromonas; s__
574974	GACTACCAGGTATCTAATCCTGTTCGCTCCCCACGCTTTCGCGCCTCAGCGTCAGTATTATGCCAGGTGGCTGCCTTCGCCATTGACGTTCCTTCCGATCTCTACGCATTTCACCGCTACACCGGAAATTCCGCCACCCTCTCATATACTCTAGTCGTATCGT	0	0	0	2	k__Bacteria; p__Proteobacteria; c__Gammaproteobacteria; o__Legionellales; f__Coxiellaceae; g__Aquicella; s__
1139596	GACTACCAGGGTATCTAATCCTGTTTGCTCCCCACGCTTTCGCACCTCAGCGTCAGTACCGAGCCAGTGAGCCGCCTTCGCCACTGGTGTTCTTCCGAATATCTACGAATTTCACCTCTACACTCGGAGTTCCACTCACCTCTCTCGGACTCAAGACTGACAGTATCAAAGGCAGTTCCGAGGTTGAGCCCCGGGATTTCACCCCTAACTTATCAATCCGCCTACGTGCGCTTTACGCCCAGTGATTCCGA	37783	0	8	96	k__Bacteria; p__Proteobacteria; c__Alphaproteobacteria; o__Rhizobiales; f__; g__; s__
246713	GCTAGTTGGTGGAGTAATAGCCCACCAAGGCTAAGACGGGTAGCTGGTCTGAGAGGACGACCAGCCACACTGGAACTGAGACACGGTCCAGACACCTACGGGTGGCAGCAGTCGAGAATTTTTCACAATGGGCGAAAGCCTGATGGAGCGACGCCGCGTGGGGGATGAAGGGCTTCGGCTCGTAAACCCC	0	0	0	2	k__Bacteria; p__Verrucomicrobia; c__[Pedosphaerae]; o__[Pedosphaerales]; f__; g__; s__
322743	GTAGTTGGTGGAGTAATAGCCTACCAAGCCGACGATACTTAGCTGGTCTGAGAGGATGATCAGCCACACTGGGACTGAGACACGGCCCAGACTCCTACGGGAGGCAGCAGTGGGGAATATTGGACAATGGGCGAAAGCCTGATCCAGCAATGCCGAGTGAGTGATGAAGGCC	0	0	0	1	k__Bacteria; p__Proteobacteria; c__Alphaproteobacteria; o__Rickettsiales; f__Rickettsiaceae; g__Rickettsia; s__
1144930	GCTAGTTGGTGGAGTAATAGCCTACCAAGGCAGCGATCCGTAGCTGGTCTGAGAGGACGATCAGCCACACTGGGACTGAGACACGGCCCAGACTCCTACGGGAGGCAGCAGAGGGGAATATTGGACAATGGGGGCAACCCTGATCCAGCAATGCCGCGTGTGTGAAGAAAGCCTTCGAGTTGTAAAGCACTTTTGGTGGGG	0	0	0	1	k__Bacteria; p__Proteobacteria; c__Gammaproteobacteria; o__HOC36; f__; g__; s__
5123	GCTAGTTGGTGGAGTAATAGCCTACCAAGGCGACGATCCATAGCTGGTCTGAGAGGATGATCAGCCACATTGGGACTGAGACACGGCCCAAACTCCTACGGGAGGCAGCAGTGGGGAATATTGGACAATGGGCGCAAGCCTGATCCAGCCATGCCGCGTGAGTGATGAAGGCCTTAGGGTTGTAAAGCTCTTTCAGTGGGGAAGATAATGACGGTACCCACAGAAGAAGCCCCGGCTAACTTCGTGCCAG	0	0	23	0	k__Bacteria; p__Proteobacteria; c__Alphaproteobacteria; o__Rhizobiales; f__Aurantimonadaceae; g__Fulvimarina; s__
4425802	GCTAGTTGGTGGAGTAATAGCCTACCAAGGCAACGATCCGTAGCTGGTCTGAGAGGACGATCAGCCACACTGGGACTGAGACACGGCCCAGACTCCTACGGGAGGCAGCAGTGGGGAATATTGGACAATGGGGGCAACCCTGATCCAGCAATGCCGCGTGTGTGAAGAAGGCCTTCGGGTTGTAAAGCACTTTTGGTGGGGAAGAAACTTTA	0	0	0	418	k__Bacteria; p__Proteobacteria; c__Gammaproteobacteria; o__Legionellales; f__Coxiellaceae; g__Coxiella; s__
3581985	GACTACCAGGGTATCTAATCCTGTTTGCTCCCCACGCTTTCGTGCATGAGCGTCAGTGCAGGCCCAGGGGATTGCCTTCGCCATCGGTGTTCCTCCGCATATCTACGCATTTCACTGCTACACGCGGAATTCCATCCCCCTCTGCCGCACTCTAGCCATGCAGTCACAAATGCAGTTCCCAGGTTGAGCCCGGGGA	0	0	1	29	k__Bacteria; p__Proteobacteria; c__Betaproteobacteria; o__Burkholderiales; f__Comamonadaceae; g__; s__
672962	GCTAGTTGGTGGAGTAATAGCCTACCAAGGCGACGATCCATAGCTGGTCTGAGAGGATGATCAGCCACACTGGGACTGAGACACGGCCCAGACTCCTACGGGAGGCAGCAGTGGGGAATATTGGACAATGGGCGAAAGCCTGATCCAGCCATGCCGCGTGAGTGATGAA	2	0	12	23	k__Bacteria; p__Proteobacteria; c__Alphaproteobacteria; o__Rhizobiales; f__Hyphomicrobiaceae; g__Devosia; s__
583768	GCTAGTTGGTGGAGTAATAGCCTACCAAGCCGACGATCTGTAGCTGGTCTGAGAGGACGACCAGCCACACTGGGACTGAGACACGGCCCAGACTCCTACGGGAGGCAGCGGTGGGGAATTTTGGACAATGGGGGAAACCCTGATCCAGCCATGCCGCGTGCGGGAAGAAGGCCTTCGGGTTGTAAACC	0	0	0	1	k__Bacteria; p__Proteobacteria; c__Betaproteobacteria; o__Rhodocyclales; f__Rhodocyclaceae; g__Propionivibrio; s__
936354	GCTAGTTGGTGGAGTAATAGCCTACCAAGGCGACGATCCGTAGCTGGTCTGAGAGGATGATCAGCCACACTGGAACTGAGACACGGTCCAGACTCCTACGGGAGGCAGCAGTGGGGAATATTGGACAATGGGCGCAAGCCTGATCCAGCCATGCCGCGTGTGTGAAGAAGGCCTTCG	0	0	0	1	k__Bacteria; p__Proteobacteria; c__Gammaproteobacteria; o__Pseudomonadales; f__Moraxellaceae; g__; s__
314090	GCTAGTTGGTGGAGTAATAGCCTACCAAGGCGACGATCCATAGCTGGTCTGAGAGGATGATCAGCCACACTGGGACTGAGACACGGCCCAGACTCCTACGAGAGGCAGCAGTGGGGAATATTGGACAATGGGG	1	0	0	0	k__Bacteria; p__Proteobacteria; c__Gammaproteobacteria; o__Alteromonadales; f__; g__; s__
123474	GACTACCAGGGTATCTAATCCTGTTTGCTCCCCACGCTTTCGCACCTCAGCGTCAGTATCGAGCCAGTGAGCCGCCTTCGCCACTGGTGTTCCTCCGAATATCTCCGAATTTCACCTCTACACTCGGAATTCCACTCACCTCTCTCGACCTCACGATCAGCAGTTTCA	0	0	2	0	k__Bacteria; p__Proteobacteria; c__Alphaproteobacteria; o__Rhodobacterales; f__Rhodobacteraceae; g__; s__
4443277	GACTACCAGGGATCTAATCCTGTTTGCTCCCCACGCTTTCGCACCTCAGCGCCAGTATCAGTCCAGTGAGTCGCCTTCGCCACTGATGTTCCTTCCTATATCTACGCATTTCACCGCTACACAGGAAATTCCACTCACCTCTACTGTACTCTAGTCAG	1	0	0	0	k__Bacteria; p__Proteobacteria; c__Gammaproteobacteria; o__Alteromonadales; f__Alteromonadaceae; g__; s__
2651351	GCTAGTTGGTGGAGTAATAGCCTACCAAGGCGACGATCAGTAGCTGGTCTGAGAGGACGACCAGCCACACTGGGACTGAGACACGGCCCAGACTCCTACGGGAGGCAGCAGTGGGGAATTTTGGACAATGGGGGCAACCCTGATCCAGCCATGCCGCGTGTGTGAAGAAGGCCTTCGGGTTGTAAAGCACTTTTGTCAGGAACGAAACGGT	0	0	2	17	k__Bacteria; p__Proteobacteria; c__Betaproteobacteria; o__Burkholderiales; f__; g__; s__
1138519	GCTAGTTGGTGGAGTAATAGCCTACCAAGCCGACGATCTGTAGCTGGTCTGAGAGGACGACCAGCCACACTGGGACTGAGACACGGCCCAGACTCCTACGGGAGGCAGCAGTGGGGAATTTTGGACAATGGGCGCAAGCCTGATCCAGCCATGCCGCGTGCGGGAAGAAGGCCTTCGGGTTGTAAACCGCTTTTGTCAGGGAAGAAACGCTCCGAGCTAATATCTCGGGGTAATGACGGTACCTGAAGAA	0	0	25	60	k__Bacteria; p__Proteobacteria; c__Betaproteobacteria; o__Burkholderiales; f__Comamonadaceae; g__; s__
536819	GCTAGTTGGTGGAGTAATAGCTTACCAAGGCAACGATAGGTATCCGGTCTGAGAGGATGATCAGCCACACTGGAACTGAGACACGGTCCAGACTCCTACGGGAGGCAGCAGTGGGGAATATTGGACAATGGGCGCAAGCCTGATCCAGCCATACCGC	0	0	1	0	k__Bacteria; p__Proteobacteria; c__Alphaproteobacteria; o__Rickettsiales; f__; g__; s__
760739	GCTAGTTGGTGGAGTAATAGCCTACCAAGGCGACGATCTTTAGCTGGTCTGAGAGGATGATCAGCCACACTGGGACTGAGACACGGCCCAGACTCCTACGGGAGGCAGCAGTAAGGAATATTGGACAATGGGCGAAAGCCTGATCCAGCAATGCCGCGTGAGTGATGAAGGTCTTCGGATTGTAAAACTCTTTTATCAGGGAAGATAATGACGGTACCTGATGAATAAGCACCGGCTAACTACGTGCCAG	0	0	0	2	k__Bacteria; p__Proteobacteria; c__Betaproteobacteria; o__Burkholderiales; f__Oxalobacteraceae; g__; s__
3843956	GCTAGTTGGTGGAGTAATAGCCTACCAAGGCGACGATCAGTAGCTGGTCTGAGAGGGTGATCGGCCACACTGGGACTGAGACACGGCCCAGACTCCTACGGGAGGCAGCAGTGGGGAATCTTGGACAATGGGCGCAAGCCTGATCCAGCCATGCCGCGTGAGTGATGAAGGCTCTAGGGTTGTAAAACTCTTT	0	0	1	0	k__Bacteria; p__Proteobacteria; c__Alphaproteobacteria; o__; f__; g__; s__
301708	GCTAGTTGGTGGAGTAATAGCCTACCAAGGCGACGATCCGTAGCCGGCCTGAGAGGGTGAACGGCCACATTGGGACTGAGACACGGCCCAAACTCCTACGGGAGGCAGCAGTGGGGAATATTGCACAATGGGCGAAAGCCTGATGCAGCGACGCCGCGTGAAGGATGAAGGTCTTCGGATTGTAAACTTCTATCAGCAGGGAAGAATAAATGACGGTACCTGACTAAGAAGCCCCGGCTAACTACGTGCC	0	0	4	0	k__Bacteria; p__Firmicutes; c__Clostridia; o__Clostridiales; f__Lachnospiraceae; g__Dorea; s__
223912	GCTAGTTGGTGGAGTAATAGCCTACCAAGGCGACGATCCGTAGCTGGTCTGAGAGGATGATCAGCCACACTGGGACTGAGACACGGCCCAGACTCCTACGGGAGGCAGCAGTGGGGAATATTGGACAATGGGCGAAAGCCTGATCCAGCAATGCCGCGTGAGTGATGAAGGCCTTAGGGTTGTAAAGCTCTTTTACCCGGGATGATAATGACAGTACCGGGAGAATAAGCCCCGGCTAACTCCGTGCCAGC	0	0	85	0	k__Bacteria; p__Proteobacteria; c__Alphaproteobacteria; o__Sphingomonadales; f__; g__; s__
352422	GACTACCAGGTATCTAATCCTGTTTGCTCCCCTGGCTTTCGCTCATCAGCGTCAATGTCGGTCCAGGATGCCGCCTTCGCCACCGGTATTCCTCCAGATATCTACGCATTTCACCGCTACACCTGGAATTCTGCATCCCTCTCCCGAATTCAAGCCATCCAGTATCGGACGCAGTTCCCAAGTTGAGCCTGGGGATTTCACGTCCGACTTAGTTGGCCGCCTACGAGCCCTTTACGCCCAGTAATTCCGAA	0	0	18	0	k__Bacteria; p__Acidobacteria; c__Acidobacteria-6; o__iii1-15; f__; g__; s__
339015	GACTACCAGGGTATCTAATCCTGTTTGCTCCCCACGCTTTCGTGCATGAGCGTCAGTGCAGGCCCAGGGGATTGCCTTCGCCATCGGTGTTCCTCCGCATATCTACGCATTTCACTGCTACACGCGGAATTCCATCCCCCTCTGCCGCACTCAAGCCGTGCAGTCACAAGTGCAGTTCCCAGGT	0	0	5	12	k__Bacteria; p__Proteobacteria; c__Betaproteobacteria; o__Burkholderiales; f__Comamonadaceae; g__Tepidimonas; s__
571227	GACTACCAGGGTATCTAATCCTGTTTGCTCCCCACGCTTTCGTGCATGAGCGTCAGTGTTACCCCAGGGGGCTGCCTTCGCCATCGGTGTTCCTCCACATCTCTACGCATTTCACTGCTACACGCGGAATTCCACCCCCCTCTGCCACACTCCAGCCTGCCAGT	0	0	6	0	k__Bacteria; p__Proteobacteria; c__Betaproteobacteria; o__Rhodocyclales; f__Rhodocyclaceae; g__Sulfuritalea; s__
306016	GACTACCCGGGTATCTAATCCTGTTTGCTCCCCACGCTTTCGCACCTCAGCGTCAGTATCGAGCCAGTGAGCCGCCTTCACCACTGGTGTGCTTCCGAATATCTACGCATTTCACCTCTACACTCGGAATTCCACTCACCTCTCTCGGACTCAAGACTGACAGTATCAAAGGCAGTTCCGAGGTTGAGCCCCGGGATTTCACCCCTAACTTATCAATCCGCCTACGTGCGCTTTACGCCCAGTGCTTCCGA	6	0	0	1	k__Bacteria; p__Proteobacteria; c__Alphaproteobacteria; o__Rhodobacterales; f__Rhodobacteraceae; g__; s__
572939	GCTAGTTGGTGGAGTAATAGCCCACCAAGGCGACGATCTGTAGCTGGTCTGAGAGGACGACCAGCCACACTGGGACTGAGACACGGCCCAGACTCCTACGGGAGGCAGCAGTGGGGAATTTTGGACAATGGGCGCAAGCCTGATCCAGCAATGCCGCGTGCAGGACGAAGGCCTTCGGGTTGTAAACTGCTTTTGTACGGAACGAAACGGTCCTTTCTAATACAGGGGGCTAATGACGGTACCGTAAGAA	0	0	1	20	k__Bacteria; p__Proteobacteria; c__Betaproteobacteria; o__Burkholderiales; f__Comamonadaceae; g__Hydrogenophaga; s__
346440	GCTAGGTGGTGGAGTAATAGCCTACCAAGGCGACGATCCATAGCTGGTCTGAGAGGATGATCAGCCACACTGGGACTGAGACACGGCCCAGACTCCTACGGGAGGCAGCAGTGGGGAATATTGGACAATGGGGGCAACCCTGATCCAGCCATGCCGCGTGAGTGA	6	0	1	0	k__Bacteria; p__Proteobacteria; c__Gammaproteobacteria; o__Chromatiales; f__; g__; s__
4352855	GCTAGTTGGTGGAGTAATAGCCTACCAAGGCGACGATCAGTAGCTGGTCTGAGAGGACGATCAGCCACACTGGGACTGAGACACGGCCCAGACTCCTACGGGAGGCAGCAGTGGGGAATTTTGGACAATGGGCGCAAGCCTGATCCAGCAATGCCGCGTGTGCGAAGAAGGCCTTCGGGTTGTAAAGCACTTTTATCCGGAGAGAAACCCCT	0	0	26	10	k__Bacteria; p__Proteobacteria; c__Betaproteobacteria; o__MWH-UniP1; f__; g__; s__
569893	GACTACCAGGTATCTAATCCTGTTTGCTCCCCACGCTTTCGCACCTCAGCGTCAGTACCGAGCCAGTGAGCCGCCTTCGCCACTGGTGTTCTTCCGAATATCTACGAATTTCACCTCTACACTCGGAGTTCCACTCACCTCTCCCGGACTCAAGACTGACAGTATCAAAGGCAGTTCCGAGGTTGAGCCCCGGGATTTCACCCCTAACTTA	2	0	0	1	k__Bacteria; p__Proteobacteria; c__Alphaproteobacteria; o__Rhizobiales; f__; g__; s__
727795	GCTAGTTGGTGGAGTAATAGCCTACCAAGGCGACGATGCATAGCTGGTCTGAGAGGATGATCAGCCACACTGGGACTGAGACACGGCCCAGACTCCTACGGGAGGCAGCAGTGGGGAATATTGGACAAGGGGGGCAACCCTGATCCAGCCATGCCGCGTGCGTGATGAAGGCCCTAGGGTTGTAAAGCTCTTTCAG	2	0	0	1	k__Bacteria; p__Proteobacteria; c__Gammaproteobacteria; o__Alteromonadales; f__Alteromonadaceae; g__HB2-32-21; s__
4308343	GCTAGTTGGTGGAGTAATAGCCTGCCAAGGCGACGATCTGTAGCTGGTCTGAGAGGACGACCAGCCACACTGGGACTGAGACACGGCCCAGACTCCTACGGGCGGCAGCAGTGGGGAATTTTGGACAATGGGGGCAACCCTGATCCAGCCATGC	0	0	0	1	k__Bacteria; p__Proteobacteria; c__Betaproteobacteria; o__Burkholderiales; f__Alcaligenaceae; g__; s__
4380429	GCTAGTTGGTGGAGTAATAGCCTACCAAGGCGACGATCCGTAGCTGATCTTAGAGGATGATCAGCCACACTGGGACTGAGACACGGCCCAGACTCCTACGGGAGGCAGCAGTGGGGAATATTGCGCAATGGGGGAAACCCTGACGCAGCGACGCCGCGTGAAGGATGAA	0	0	1	0	k__Bacteria; p__Proteobacteria; c__Alphaproteobacteria; o__; f__; g__; s__
4355539	GCTAGTTGGTGGAGTAATAGCCTACCAAGGCTACGATCAGTAGCTGGTCTGAGAGGATGATCAGCCACACTGGGACTGAGACACGGCCCAGACTCCTACGGGAGGCAGCAGTGGGGAATATTGGACAATGGGCGCAAGCCTGATCCAGCCACGCCGCGTGAGTGATGAAGGCCCTAGGGTTGTAAAGCTCTTTCGTCGGGGA	0	0	1	0	k__Bacteria; p__Proteobacteria; c__Alphaproteobacteria; o__BD7-3; f__; g__; s__
88178	GACTACCAGGGTATCTAATCCTGTTTGCTCCCCACGCTTTCGTGCCTCAGTGTCAGTGCTGGTCCAGATGGCCGCCTTCGCCACAGATGTTCCTCCCGATCTCTACGCATTTCACTGCTACACCGGGAATTCCGCCATCCTCTACCGCACTCTAGCCCGCCAGTATCCAATGCAATTCCCAGGTTGAGCCCAGGGCTTTCACATCAGACTTAACGAACCACCTACGCACGCTTTACGCCCAGTAATTCCGA	0	0	1162	557	k__Bacteria; p__Proteobacteria; c__Gammaproteobacteria; o__Xanthomonadales; f__Xanthomonadaceae; g__; s__
664827	GTTAGTTGGTGGAGTAATAGCCTACCAAGGCGACGATGCATAGCCGACCTGAGAGGGTGATCGGCCACACTGGGACTGAGACACGGCCCAGACTCCTACGGGAGGCAGCAGTAGGGAATCTTCCACAATGGACGACAGTCTGATGGAGCAACGCCGCGTGAGTG	8	34	1	0	k__Bacteria; p__Firmicutes; c__Bacilli; o__Bacillales; f__; g__; s__
4468329	GCTAGTTGGTGGAGTAATAGCCTACCAAGGCGACGATCTGTAGCTGGTCTGAGAGGACGACCAGCCACGCTGGGACTGAGACACGGCCCAGACTCCTACGGGAGGCAGCAGTGGGGAATATTGGACAATGGGCGAAAGCCTGATCCAGCAATGCCGCGTGAGTGATGAAGGCCTTAGGGTTGTAAAGCTCTTTTACCAGGGATGATAATGACAGTACCTGGAGAATAAGCTCCGGCTAACTCCGTGCCAGC	0	0	1	1	k__Bacteria; p__Proteobacteria; c__Alphaproteobacteria; o__Sphingomonadales; f__; g__; s__
759692	GACTACCAGGTATCTAATCCTGTTTGCTACCCACGCTTTCGCTCCTCAGCGTCAGTACCGGCCCAGAGTGGCGCCTTCGCCACCGGTGTTCCTCCTGATATCTGTGCATTTCACCGCTACACCAGGAATTCCCCACTCCCCTACCGGACTCTAGTCACAGCAGTATCGGGTGGCGTCTCCGGGTTGAGCCCAGAATTTTCACACCCGACTTACCGAACCGCCTACGAGCTCTTTACGCCCAATAAATCCGG	0	0	0	1	k__Bacteria; p__Actinobacteria; c__Acidimicrobiia; o__Acidimicrobiales; f__; g__; s__
550952	GCTAGTTGGTGGAGTAATAGCCTACCAAGGCGACGATCTGTAGCTGGTCTGAGAGGACGACCAGCCACACTGGGACTGAGACACGGCCCAGACTCCTACGGGGGGCAGCAGTGGGGAATTTTGGACAATGGGCGCAAGCCTGATCCAGCCATGCCGCGTGTGGGAAGAAGGCCTTCGGG	0	0	1	3	k__Bacteria; p__Proteobacteria; c__Gammaproteobacteria; o__Pseudomonadales; f__Moraxellaceae; g__; s__
1591	GACTACAAGGGTATCTAATCCTGTTCGCTCCCCTGGCCTTCGTGCCTCAGTGTCAGTAACTGTCCAGTGACCTGCCTACGCCTTTGGTATTCCTCTCGACATCTACGCATTTCACTGCTACACCGAGAATTCTAGTCACCCCTCCAGCACTCTAGCATGGCAGTATCGGATGCAGTTCCGAGGTTGAGCCCCGGGCTTTCACATCTGACTTGCCACGCCACCTACGCACCCTTTACGCCCAGTGATTCCGA	0	0	1	0	k__Bacteria; p__Verrucomicrobia; c__Verrucomicrobiae; o__Verrucomicrobiales; f__Verrucomicrobiaceae; g__Prosthecobacter; s__debontii
261182	GCTAGTTGGTGGAGTAATAGCCTACCAAGGCGACGATCCTTAGCTGATCTGAGAGGATGATCAGCCACACTGGGACTGAGACACGGCCCAGACTCCTACGGGAGGCAGCAGTGGGGAATATTGGACAATGGGCGCAAGCCTGATCCAGCCATGCCGCGTGCGTGAAGAAGGCCTTCGGGTTGTAAAGCTCTTTTGTCAGGGACGATAATG	1	0	5	2	k__Bacteria; p__Proteobacteria; c__Alphaproteobacteria; o__Rhizobiales; f__Methylobacteriaceae; g__Methylobacterium; s__
4080002	GACTACCAGGGTATCTAATCCTGTTTGCTCCCCTAGCTTTCGTGCCTCAGTGTCAGGAATCGTCCAGAGACTCGCCTTCGCCACAGGTGTTCCTCTCGATATCTACGCATTTCACTGCTACACCGAGAATTCCAGTCTCCCTTCCGACCCTCTAGCAGAATAGTATTCGAGGCAATTTTCGGGTTGAGCCCGAAGCTTTCACCTAGAACTTACCCTACCACCTACGCACCCTTTACGCCCAGTAAATCCGA	0	0	0	32	k__Bacteria; p__Verrucomicrobia; c__[Pedosphaerae]; o__[Pedosphaerales]; f__; g__; s__
4330658	GCTAGTTGGTGGAGTAATAGCTTACCAAGGCGACGATCAGTAGCTGGTCTGAGAGGACGATCAGCCACACTGGGACTGAGACACGGCCCAGACTCCTACGGGAGGCAGCAGTGGGGAATTTTGGACAATGCGCGCAAGCCTGATCCAGCA	0	0	1	0	k__Bacteria; p__Proteobacteria; c__Betaproteobacteria; o__Nitrosomonadales; f__Nitrosomonadaceae; g__; s__
939286	GCTAGTTGGTGGAGTAATAGCCTACCAAGGCGACGATCAGTAGCTGGTCTGAGAGGATGATCAGCCACACTGGGACTGAGACACGGCCCAGACTCCTACGGGAGGCAGCAGTGGGGAATATTGGACAATGGGCGCA	0	0	15	0	k__Bacteria; p__Proteobacteria; c__Deltaproteobacteria; o__Spirobacillales; f__; g__; s__
4468814	GCTAGGTGGTGGAGTAATAGCCTACCAAGGCGATGATGGGTAGCGGGTGTGAGAGCACGACCCGCGTCATTGGGACTGAGACACTGCCCAGACACCTACGGGTGGCTGCAGTCGAGAATCTTCGGCAA	0	0	1	0	k__Bacteria; p__Planctomycetes; c__Planctomycetia; o__Pirellulales; f__Pirellulaceae; g__A17; s__
164761	GACTACCAGGGTATCTAATCCTGTTTGCTACCCACGCTTTCGTGCATGAGCGTCAGTATCGGCCCAGGGGGCTGCCTTCGCCATCGGTGTTCCTCCACATCTCTACGCATTTCACTGCTACACGTGGAATTCCACCCCCCTCTGCCGTACTCTAGTGAGACAGCCACAAGCGCAGTTCCCAGGTTAAGCCCGGGGATTTCACGCCTGTCTTATCAAACCGCCTGCGCACGCTTTACGCCCAGTAATTCCGA	0	0	1	0	k__Bacteria; p__Proteobacteria; c__Betaproteobacteria; o__Neisseriales; f__Neisseriaceae; g__; s__
4328204	GTTAGTTGGTGGAGTAATAGCCTACCAAGGCGACGATCGGTAGCTGGTCTGAGAGGATGATCAGCCACACTGGAACTGAGACACGGTCCAGACTCCTACGGGAGGCAGCAGTGGGGAATATTGGACAATGGGCGCAAGCCTGATCCAGCCATACCGCGTGGGTGAAGAAGGCCTTCGGGTTGTAAAGCCCTTTTGTTGGGAAAGAAATCCTGTC	0	0	1	0	k__Bacteria; p__Proteobacteria; c__Gammaproteobacteria; o__Xanthomonadales; f__Xanthomonadaceae; g__Stenotrophomonas; s__
746675	GCTAGTTGGGGGAGTAATAGCCTACCAAGGCGACGATCCGTAGCTGGTCTGAGAGGATGATCAGCCACACTGGAACTGAGACACGGTCCAGACTCCTACGGGAGGCAGCAGTGGGGAATATTGGACAATGGGCGCAAGCCTGATCCAGCCATGCCGCGTGTGTGAAGAA	0	0	0	1	k__Bacteria; p__Proteobacteria; c__Gammaproteobacteria; o__Oceanospirillales; f__Halomonadaceae; g__Candidatus Portiera; s__
174627	GCTAGGTGGTGGAGTAATAGCCTACAAAGGCAAAGATCCGTAGCTGGTCTGAGAGGACGATCAGCCACACTGGGACTGAGACACGGCCCAGACTCCTACGGGAGGCAGCAGTGGGGAATATTGGACAATGGGGGCAACCCTGATCCAGCAATGCCGCGTGTGTGAAG	0	0	0	1	k__Bacteria; p__Proteobacteria; c__Gammaproteobacteria; o__Chromatiales; f__Ectothiorhodospiraceae; g__; s__
[truncated: 1,349 more rows]

## Sheet: otu_weak
# Constructed from biom file
#OTU ID	OTU representative sequence	ALTAJ2	SRB1	C3Gf	P3Nf	MAD-TAR9	MAD-TAR11	TCO	8aUSA	taxonomy
[truncated: 268 more rows]
