# Supplementary material for: Playing Peekaboo with a Master Manipulator: Metagenetic Detection and Phylogenetic Analysis of Wolbachia Supergroups in Freshwater Invertebrates
Source: Int J Mol Sci. 2023 May 28;24(11):9400. doi: 10.3390/ijms24119400 (PMC10253400; doi:10.3390/ijms24119400)
Supplement: Supplementary file 1 [file ijms-24-09400-s001.zip › Tables S5-S16.xls]

## Sheet: Artemia salina
Seq_ID	the Hamming distance		Bacteria	GenBank Accession number	Query Cover	E value	Per. Ident.
M00840:297:000000000-C5FWG:1:1102:12996:26156	0.0		Wolbachia pipientis	CP037426	1	3e-123	99.20%	R1 - M00840:297:000000000-C5FWG:1:1102:12996:26156 1:N:0:12: CCTACGGGGGGCTGCAGTGGGGAATATTGGACAATGGGCGAAAGCCTGATCCAGCCATGCCGCATGAGTGAAGAAGGCCTTTGGGTTGTAAAGCTCTTTTAGTGAGGAAGATAATGACGGTACTCACAGAAGAAGTCCTGGCTAACTCCGTGCCAGCAGCCGCGGTAATACGGAGAGGGCTAGCGTTATTCGGAATTATTGGGCGTAAAGGGCGCGTAGGCGGATTAGTAAGTTAAAAGTGAAATCCCAAG
a(2)								R2 - M00840:297:000000000-C5FWG:1:1102:12996:26156 2:N:0:12: GCCTACAAGGGTATCTAATCCTGTTTGCACCCTACGCCTTAGCGCCTCAGCGTCAGATTCAAACCAGATCGACGCCTTCGCCACTGGTGCTCCTCCTAATATTTACGAATTTCACCTCTACACTAGGAATTCCTCTATCCTCTTCTAATCTCTAGATTAGCAGTTTTAAAAGACATTCCACGGTTGAGCCTTGGGATTTCACTTTTAACTTACTAATCAGCCTACGCGCTCTTTACGCCAAATATTTCTGA
M00840:297:000000000-C5FWG:1:2109:11636:7403	0.0		Wolbachia pipientis	CP037426	1	3e-123	99.20%	R1 - M00840:297:000000000-C5FWG:1:2109:11636:7403 1:N:0:12: CCTACGGGGGGCTGCAGTGGGGAATATTGGACAATGGGCGAAAGCCTGATCCAGCCATGCCGCATGAGTGAAGAAGGCCTTTGGGTTGTAAAGCTCTTTTAGTGAGGAAGATAATGACGGTACTCACAGAAGAAGTCCTGGCTAACTCCGTGCCAGCAGCCGCGGTAATACGGAGAGGGCTAGCGTTATTCGGAATTATTGGGCGTAAAGGGCGCGTAGGCGGATTAGTAAGTTAAAAGTGAAATCCCAAG
								R2 - M00840:297:000000000-C5FWG:1:2109:11636:7403 2:N:0:12: GACTACACGGGTATCTAATCCTGTTTGCTCCCCACGCCTTCGCGCCTCAGCGTCAGATTTGAACCAGATAGACGCCTTCGCCACTGGTGTTCCTCCTAATATTTACGAATTTCACCTCTACACTAGGAATTCCTCTATCCTCTTTCAATCTCTAGATTAGCAGTTTTAAAAGCAATTCCAAGGTTGAGCCTTGGGATTTCACTTTTAACTTACTAATCCGCCTACGCGCCCTTTACGCCCAATAATTCCGA
M00840:297:000000000-C5FWG:1:1106:15332:4028	0.00793650793651		Wolbachia pipientis	CP037426	1	3e-123	99.20%	R1 - M00840:297:000000000-C5FWG:1:1106:15332:4028 1:N:0:12: CCTACGGGTGGCTGCAGTGGGGAATATTGGACAATGGGCGAAAGCCTGATCCAGCCATGCCGCATGAGTGAAGAAGGCCTTTGGGTTGTAAAGCTCTTTTAGTGAGGAAGATAATGACGGTACTCACAGAAGAAGTCCTGGCTAACTCCGTGCCAGCAGCCGCGGTAATACGGAGAGGGCTAGCGTTATTCGGAATTATTGGGCGTAAAGGGCGCGTAGGCGGATTAGTAAGTTAAAAGTGAAATCCCAAG
b(4)								R2 - M00840:297:000000000-C5FWG:1:1106:15332:4028 2:N:0:12: GACTACACGGGTATCTAATCCTGTTTGATCACAACGAATTCGCGCCTCAGCGACAGATACCCACCAGATAGACGCCTCCGCCACCGGTAGTCCTCCATATATTTCCGAATGTCACCGCTTCACATGGAATTCCTCTCTCCTCTTTCGATCTCTATCTTTGCAGTTTTAAATGCACCTCCATGTTTTATTCTTGGGATTTCACTTTTGACTTAATAATCCGACTATGCGCCCTTGACGTTCAATTTTTCCCA
M00840:297:000000000-C5FWG:1:1108:21734:17499	0.00793650793651		Wolbachia pipientis	CP037426	1	7e-125	99.60%	R1 - M00840:297:000000000-C5FWG:1:1108:21734:17499 1:N:0:12: CCTACGGGAGGCTGCAGTGGGGAATATTGGACAATGGGCGAAAGCCTGATCCAGCCATGCCGCATGAGTGAAGAAGGCCTTTGGGTTGTAAAGCTCTTTTAGTGAGGAAGATAATGACGGTACTCACAGAAGAAGTCCTGGCTAACTCCGTGCCAGCAGCCGCGGTAATACGGAGAGGGCTAGCGTTATTCGGAATTATTGGGCGTAAAGGGCGCGTAGGCGGATTAGTAAGTTAAAAGTGAAATCCCAAG
								R2 - M00840:297:000000000-C5FWG:1:1108:21734:17499 2:N:0:12: GACTACAGGGGTATCTAATCCTGTTTGCTCCCCACGCCTTCGCGCCTCAGCGTCAGATTTGAACCAGGTAGACGCCTTCGCCACTGGTGTTCCTCCTAATATTTACGAATTTCACCTCTACACTAGGAATTCCTCTATCCTCTTTCAATCTCTAGATTAGCAGTTTTAAAAGCAATTCCAAGGTTGAGCCTTGGGATTTCACTTTTAACTTACTAATCCGCCTACGCGCCCTTTACGCCCAATAATTCCGA
M00840:297:000000000-C5FWG:1:2101:26177:14878	0.00793650793651		Wolbachia pipientis	CP037426	1	7e-125	99.60%	R1 - M00840:297:000000000-C5FWG:1:2101:26177:14878 1:N:0:12: CCTACGGGAGGCTGCAGTGGGGAATATTGGACAATGGGCGAAAGCCTGATCCAGCCATGCCGCATGAGTGAAGAAGGCCTTTGGGTTGTAAAGCTCTTTTAGTGAGGAAGATAATGACGGTACTCACAGAAGAAGTCCTGGCTAACTCCGTGCCAGCAGCCGCGGTAATACGGAGAGGGCTAGCGTTATTCGGAATTATTGGGCGTAAAGGGCGCGTAGGCGGATTAGTAAGTTAAAAGTGAAATCCCAAG
								R2 - M00840:297:000000000-C5FWG:1:2101:26177:14878 2:N:0:12: GACGACACGGTTATATAATCCTGTTTGCTCCCCACTCTTGCGCGCCTCAGCGTCATTTCAAGTCCAGATGGCCGCCTTCCCCACTGCTGTTCTTCCCAATATCTACGAATTTCACCTCTACACTGCGAATTCCTCCATCCTCTCCTGTATTCTAGCGCAACCTCCTAAAGCCCCATTCCCGTGTTGGCCCCGGGTTTTTCACTTCTGACTTATTGCCCCGCCTACGCTCCCTTTACTCCCAGTAAATCCTA
M00840:297:000000000-C5FWG:1:2103:5686:14164	0.00793650793651		Wolbachia pipientis	CP037426	1	7e-125	99.60%	R1 - M00840:297:000000000-C5FWG:1:2103:5686:14164 1:N:0:12: CCTACGGGAGGCTGCAGTGGGGAATATTGGACAATGGGCGAAAGCCTGATCCAGCCATGCCGCATGAGTGAAGAAGGCCTTTGGGTTGTAAAGCTCTTTTAGTGAGGAAGATAATGACGGTACTCACAGAAGAAGTCCTGGCTAACTCCGTGCCAGCAGCCGCGGTAATACGGAGAGGGCTAGCGTTATTCGGAATTATTGGGCGTAAAGGGCGCGTAGGCGGATTAGTAAGTTAAAAGTGAAATCCCAAG
								R2 - M00840:297:000000000-C5FWG:1:2103:5686:14164 2:N:0:12: GACTACAAGGGTATCTAATCCTGTTTGCTCCCCACGCCTTCGCGCCTCAGCGTCAGATTTGAACCAGAGAGTCGCCTTCGCCACTGGTGTTCCTCCTCATATTTACGCATTTCACCTCTACACATGGAATTCCTCTATCCTCTTTCAAACTCAAGATTACCAGTTTTAAATGCAATTCCCCGGTTGAGCCTTGGGATTTCACTTTTTACTTACTAATCCGCCTACTCGCCCTTGACGCCCAATAATTCCGA
M00840:297:000000000-C5FWG:1:1105:21180:21214	0.0158102766798		Wolbachia pipientis	CP037426	1	1e-121	99.80%	R1 - M00840:297:000000000-C5FWG:1:1105:21180:21214 1:N:0:12: CCTACGGGTGGCTGCAGTGGGGAATATTGGACAATGGGCGAAAGCCTGATCCAGCCATGCCGCATGAGTGAAGAAGGCCTTTGGGTTGTAAAGCTCTTTTAGTGAGGAAGATAATGACGGTACTCACAGAAGAAGTCCTGGCTAACTCCGTGCCAGCAGCCGCGGTAATACGGAGAGGGCTAGCGTTATTCGGAATTATTGGGCGTATAGGGCGCGTAGGCGGATTAGTAAGTTAAAAGTGAAATCCCAAG
c(7)								R2 - M00840:297:000000000-C5FWG:1:1105:21180:21214 2:N:0:12: GACTACACGGGTATCTAATCCTGTTTGCTCCCCACGCATTCGCACCTGAGCGTCAGATTTGGACCAGGTCGCCGCCTTCGCCACCGGTGTTCCTCCTAATATCTACGAATTTCACCGCTACACTAGGAATTCCTCTCCCATCTATCAATCTCTACATTACCAGTATTATATGTAATTCCCAGGTTTAGCCTTGGGATTTCACTTTTAACTTAATAAACCGCCTACGTGTTCTGTACGCCCAGTTATTCCGA
M00840:297:000000000-C5FWG:1:1108:15348:9551	0.0158102766798		Wolbachia pipientis	CP037426	1	1e-121	99.80%	R1 - M00840:297:000000000-C5FWG:1:1108:15348:9551 1:N:0:12: CCTACGGGCGGCTGCAGTGGGGAATATTGGACAATGGGCGAAAGCCTGATCCAGCCATGCCGCATGAGTGAAGAAGGCCTTTGGGTTGTAAAGCTCTTTTAGTGAGGAAGATAATGACGGTACTCACAGAAGAAGTCCTGGCTAACTCCGTGCCAGCAGCCGCGGTAATACGGAGAGGGCTAGCGTTATTCGGAATTATTGGGCGTAAAGGGCGCGTAGGCGGATTAGTGAGTTAAAAGTGAAATCCCAAG
								R2 - M00840:297:000000000-C5FWG:1:1108:15348:9551 2:N:0:12: CATGAGAAGGGAAGCTGATCCGGTTTGCTCACAATACATTAGCAAAGGAGCGTCAGATTTAAATTATTTCCTCCCCCTTCCCACCGGCGCTCCTCCTTATAATCACGAAGACGACCTCTCCACTCGGATTGCTCCCCATCTTTTTCAATTTCACCTCTACCATTCGTAATCTACCTTCCTCGTTTTATCTCTATATTTTCAGATTTATCACAATAATCCCCGTAGCGCCTCTGTATTTCTATTTTTTCTGA
M00840:297:000000000-C5FWG:1:1109:19224:24240	0.0158102766798		Wolbachia pipientis	CP037426	1	7e-125	99.60%	R1 - M00840:297:000000000-C5FWG:1:1109:19224:24240 1:N:0:12: CCTACGGGTGGCAGCAGTGGGGAATATTGGACAATGGGCGAAAGCCTGATCCAGCCATGCCGCATGAGTGAAGAAGGCCTTTGGGTTGTAAAGCTCTTTTAGTGAGGAAGATAATGACGGTACTCACAGAAGAAGTCCTGGCTAACTCCGTGCCAGCAGCCGCGGTAATACGGAGAGGGCTAGCGTTATTCGGAATTATTGGGCGTAAAGGGCGCGTAGGCGGATTAGTAAGTTAAAAGTGAAATCCCAAG
								R2 - M00840:297:000000000-C5FWG:1:1109:19224:24240 2:N:0:12: GACTAAAAGTGTATCTAATCCTGTTTGCTCCCCACGGTTTCTAACCTGAGCGTAAGTCTTCGTCCAGAGCGCCGCCTTCGCCACCGGGATTCCTCCAGATCTCTACGCATTGCACCGCTACACCTGGAATTCTTCCCTCCTCTACGAGACTCCTGCTTGCCAGTATCACATTCATTTCCTAGTTTTTACCCCGTGATTTCAATTCTAACTACACCACCCGCCTGCCTGCTCTTTTTGCCTATTAATTCCTT
M00840:297:000000000-C5FWG:1:1110:24712:22245	0.0158102766798		Wolbachia pipientis	CP037426	1	7e-125	99.60%	R1 - M00840:297:000000000-C5FWG:1:1110:24712:22245 1:N:0:12: CCTACGGGTGGCAGCAGTGGGGAATATTGGACAATGGGCGAAAGCCTGATCCAGCCATGCCGCATGAGTGAAGAAGGCCTTTGGGTTGTAAAGCTCTTTTAGTGAGGAAGATAATGACGGTACTCACAGAAGAAGTCCTGGCTAACTCCGTGCCAGCAGCCGCGGTAATACGGAGAGGGCTAGCGTTATTCGGAATTATTGGGCGTAAAGGGCGCGTAGGCGGATTAGTAAGTTAAAAGTGAAATCCCAAG
								R2 - M00840:297:000000000-C5FWG:1:1110:24712:22245 2:N:0:12: GACTACTCGGGTATCTAATCCTGTTTGCTCCCCACGCCTTCGCGCCTCAGCGTCAGAATTGAACCAGATAGACGCCTTCGCCACTGGTGTTCCTCCTAATATTTACGAATTTCACCTCTACACTAGGAATTCCTCTATCCTCTTTCAATCTCTAGATTAGCAGTTTTAAAAGCAATTCCAAGGTTGAGCCTTGGGATTTCACTTTTAACTTACTAATCCGCCTACGCGCCCTTTACGCCCAATAATTCCGA
M00840:297:000000000-C5FWG:1:1112:19419:11999	0.0158102766798		Wolbachia pipientis	CP037426	1	7e-120	98.41%	R1 - M00840:297:000000000-C5FWG:1:1112:19419:11999 1:N:0:12: CCTACGGGGGGCTGCAGTGGGGAATATTGGACAATGGGCGAAAGCCCGATCCAGCCATGCCGCATGAGTGAAGAAGGCCTTTGGGTTGTAAAGCTCTTTTAGTGAGGAAGATAATGACGGTACTCACAGAAGAAGTCCTGGCTAACTCTGTGCCAGCAGCCGCGGTAATACGGAGAGGGCTAGCGTTATTCGGAATTATTGGGCGTAAAGGGCGCGTAGGCGGATTAGTAAGTTAAAAGTGAAATCCCAAG
								R2 - M00840:297:000000000-C5FWG:1:1112:19419:11999 2:N:0:12: GACTACCAGGGTATCTAATCCTGTTTGCTCCCCACGCCTTCGCGCCTCAGCGTCAGATTTGAACCAGATAGACGCCTTCGCCACTGGTGTTCCTCCTAATATTTACGAATTTCACCTCTACACTAGGAATTCCTCTATCCTCTTTCAATCTCTAGATAGCAGTTTTAAAAGCAATTCCAAGGTTGAGCCTTGGGATTTCACTTTTAACTTACTAATCCGCCTACGCGCCCTTTACGCCCAATAATTCCGAA
M00840:297:000000000-C5FWG:1:2105:4258:21556	0.0158102766798		Wolbachia pipientis	CP037426	1	7e-125	99.60%	R1 - M00840:297:000000000-C5FWG:1:2105:4258:21556 1:N:0:12: CCTACGGGTGGCAGCAGTGGGGAATATTGGACAATGGGCGAAAGCCTGATCCAGCCATGCCGCATGAGTGAAGAAGGCCTTTGGGTTGTAAAGCTCTTTTAGTGAGGAAGATAATGACGGTACTCACAGAAGAAGTCCTGGCTAACTCCGTGCCAGCAGCCGCGGTAATACGGAGAGGGCTAGCGTTATTCGGAATTATTGGGCGTAAAGGGCGCGTAGGCGGATTAGTAAGTTAAAAGTGAAATCCCAAG
								R2 - M00840:297:000000000-C5FWG:1:2105:4258:21556 2:N:0:12: GACTACAAGGGTATCTAATCCTGTTTGCTCCCCACGCCTTCGCGCCTCAGCGTCAGATTTGAACCAGATAGACGCCTTCGCCACTGGTGTTCCTCCTAATATTTACGAATTTCACCTCTACACTAGGAATTCCTCTATCCTCTTTCAATCTCTAGATTAGCAGTTTTAAAAGCAATTCCAAGGTTGAGCCTTGGGATTTCACTTTTAACTTACTAATCCGCCTACGCGCCCTTTACGCCCAATAATTCCGA
M00840:297:000000000-C5FWG:1:2109:9119:8374	0.0158102766798		Wolbachia pipientis	CP037426	1	3e-123	99.20%	R1 - M00840:297:000000000-C5FWG:1:2109:9119:8374 1:N:0:12: CCTACGGGGGGCAGCAGTGGGGAATATTGGACAATGGGCGAAAGCCTGATCCAGCCATGCCGCATGAGTGAAGAAGGCCTTTGGGTTGTAAAGCTCTTTTAGTGAGGAAGATAATGACGGTACCCACAGAAGAAGTCCTGGCTAACTCCGTGCCAGCAGCCGCGGTAATACGGAGAGGGCTAGCGTTATTCGGAATTATTGGGCGTAAAGGGCGCGTAGGCGGATTAGTAAGTTAAAAGTGAAATCCCAAG
								R2 - M00840:297:000000000-C5FWG:1:2109:9119:8374 2:N:0:12: GTCTAAAGTGGACTCGATTTGGGGGAATTATAAGAGATATGAATAAAAAGAAAGTGTCTTACTTTATGAGCTCCTCTTTAACCAGCGCTCATCCCTGAGTGGAATAATAAGTAACAGTCCGAACTTCAAGTGCTCCTATCCTTTTCGTATCACAGACCCATACGTCCAATCCACTCTTCTTTTTACTTACCTGTGATCACATCATATATGAAAACTTACAAGTCTATGACCTGTGAGTGCAATTTGTTCGT
M00840:297:000000000-C5FWG:1:1105:15833:21003	0.0197628458498		Wolbachia pipientis	CP037426	1	1e-121	98.80%	R1 - M00840:297:000000000-C5FWG:1:1105:15833:21003 1:N:0:12: CCTACGGGCGGCTGCAGTGGGGAATATTGGACAATGGGCGAAAGCCTGATCCAGCCATGCCGCATGAGTGAAGAAGGCCTTTAGGTTGTAAAGCTCTTTTAGTGAGGAAGATAATGACGGTACTCACAGAAGAAGTCCTGGCTAACTCCGTGCCAGCAGCCGCGGTAATACGGAGAGGGCTAGCGTTATTCGGAATTATTGGGCGTAAAGGGCGCGTAGGCGGATTAGTAAGTTAAAAGTGAAATCCCAAG
d								R2 - M00840:297:000000000-C5FWG:1:1105:15833:21003 2:N:0:12: GACTACCGGGGTATCTAATCCTGTTTGATCCCCACGCCTTCGCACATCAGCGTCAGATTTGCACCAGATAGACGCCTTCGCCACTGGTGTTCCTCCTAATATTTACGCATTTCACCTCTACACTAGGAATTCCTCTATCCTCTTTTAATCTCTAGATTACCAGTTTTAAATGCACTTCCACGGTTGAGCCTTGGGATTTCACTTTTAACTTACTAATCCGCCTACGCGCGCTTTACGCCCAATAATTCCGA
M00840:297:000000000-C5FWG:1:1112:11210:12657	0.0236220472441		Wolbachia pipientis	CP037426	1	7e-120	98.41%	R1 - M00840:297:000000000-C5FWG:1:1112:11210:12657 1:N:0:12: CCTACGGGCGGCTGCAGTGGGGAATATTGGACAATGGGCGAAAGCCTGATCCAGCCATGCCGCATGAGTGAAGAAGGCCTCTGGGTTGTAAAGCTCTTTTAGTGAGGAAGATAATGACGGTACTCACAGAAGAAGTCCTGGCTAACTCCGTGCCAGCAGCCGCGGTAATACGGAGAGGGCTAGCGTTATTCGGAATTATTGGGCGTAAAGGGCGCGTAGGCGGATTAGTAAGTTAAAAGCGAAATCCCAAG
e(5)								R2 - M00840:297:000000000-C5FWG:1:1112:11210:12657 2:N:0:12: GAACACAGGGGGGTCTTAACCTTTTTGGTCCCCACGCCCTTGCGCCCCAGCGTCACATTTTAAACAAATAGACGCCCTCCCCCCCGGGGTTCCTCCTAATATTTACGAATTTTAACCCTTCACTCAGGATTTCTCCTTTCTCTTTTAATATCTCAATTAGCAAGTTTTAAAACAAATCCAAAGGTTGGACTTTGGGTTTTGCTTTTTAATTACTTATACCCCTACGCGCCCTTTTCGCCCCATAATTCCCA
M00840:297:000000000-C5FWG:1:2105:24763:10158	0.0236220472441		Wolbachia pipientis	CP037426	1	7e-126	99.60%	R1 - M00840:297:000000000-C5FWG:1:2105:24763:10158 1:N:0:12: CCTACGGGAGGCAGCAGTGGGGAATATTGGATAATGGGCGAAAGCCTGATCCAGCCATGCCGCATGAGTGAAGAAGGCCTTTGGGTTGTAAAGCTCTTTTAGTGAGGAAGATAATGACGGTACTCACAGAAGAAGTCCTGGCTAACTCCGTGCCAGCAGCCGCGGTAATACGGAGAGGGCTAGCGTTATTCGGAATTATTGGGCGTAAAGGGCGCGTAGGCGGATTAGTAAGTTAAAAGTGAAATCCCAAG
								R2 - M00840:297:000000000-C5FWG:1:2105:24763:10158 2:N:0:12: GACTACACGGGTATCTAATCCTGTTTGCTCCCCACGCCTTCGCGCCTCAGCGTCAGATTTGAACCAGATAGCCGCCTTCGCCACTGGTGTTCCTCCTAATATTTACGAATTTCACCTCTACACTAGGAATTCCTCTATCCTCTTTCAATCTCTAGATTAGCAGTTTTAAAAGCAATTCCAAGGTTGAGCCTTGGGATTTCACTTTTAACTTACTAATCCGCCTACGCGCCCTTTACGCCCAATAATTCCGA
M00840:297:000000000-C5FWG:1:2106:26865:21328	0.0236220472441		Wolbachia pipientis	CP037426	1	3e-123	99.20%	R1 - M00840:297:000000000-C5FWG:1:2106:26865:21328 1:N:0:12: CCTACGGGCGGCAGCAGTGGGGAATATTGGACAATGGGCGAAAGCCTGATCCAGCCATGCCGCATGAGTGAAGAAGGCCTTTGGGCTGTAAAGCTCTTTTAGTGAGGAAGATAATGACGGTACTCACAGAAGAAGTCCTGGCTAACTCCGTGCCAGCAGCCGCGGTAATACGGAGAGGGCTAGCGTTATTCGGAATTATTGGGCGTAAAGGGCGCGTAGGCGGATTAGTAAGTTAAAAGTGAAATCCCAAG
								R2 - M00840:297:000000000-C5FWG:1:2106:26865:21328 2:N:0:12: GACTACCAGGTTATCTAATCCTGTTTGCTACACACGCATTCGAGCCTCAGTGTCAGTCACAGCCTTGAGGGCCGCCCTCGCCACTGGTGTGACTCACCATCTCTACGCATTTCACTGCTACACCTGGACTTCCACTACACTTTTCCGTATTAAATCTTGCCAGTTCACCATGACCCTCCCCGGTTGAGCCCCGGGCTTTCACATCAGCATTAACTCCCAACCTACGCGCGCTTTACGCCCACTACTTCCTA
M00840:297:000000000-C5FWG:1:2110:15406:27948	0.0236220472441		Wolbachia pipientis	DQ235279	1	7e-125	99.60%	R1 - M00840:297:000000000-C5FWG:1:2110:15406:27948 1:N:0:12: CCTACGGGTGGCAGCAGTGGGGAATATTGGACAATGGGCGAAAGCCTGATCCAGCCATGCCGCATGAGTGAAGAAGGCCTTTGGGTTGTAAAGCTCTTTTAGTGAGGAAGATAATGACGGTACTCACAGAAGAAGTCCTGGCTAACTCCGTGCCAGCAGCCGCGGTAATACGGAGAGGGCTAGCGTTATTCGGAATTATTGGGCGTAAAGGGTGCGTAGGCGGATTAGTAAGTTAAAAGTGAAATCCCAAG
								R2 - M00840:297:000000000-C5FWG:1:2110:15406:27948 2:N:0:12: GACTACAAGGGTATCTAATCCTGTTTGCTCACCACGCCTTCGCGCCTCAGCGTCAGATTTGAACCAGATAGACGCCTTCGCCACTGGTGTTCCTCCTAATATTTACGAATTTCACCTCTACACTAGGAATTCCTCTATCCTCTTTCAATCTCTAGATTAGCAGTTTTAAAAGCAATTCCAAGGTTGAGCCTTGGGATTTCACTTTTAACTTACTAATCCGCCTACGCGCCCTTTACGCCCAATAATTCCGA
M00840:297:000000000-C5FWG:1:2114:8073:18481	0.0236220472441		Wolbachia pipientis	CP037426	1	1e-121	98.81%	R1 - M00840:297:000000000-C5FWG:1:2114:8073:18481 1:N:0:12: CCTAGGGAGGCTGCAGTGGGGAATATTGGACAATGGGCGAAAGCCTGATCCAGCCATGCCGCATGAGTGAAGAAGGCCTTTGGGTTGTAAAGCTCTTTTAGTAAGGAAGATAATGACGGTACTCACAGAAGAAGTCCTGGCTAACTCCGTGCCAGCAGCCGCGGTAATACGGAGAGGGCTAGCGTTATTCGGAATTATTGGGCGTAAAGGGCGCGTAGGCGGATTAGTAAGTTAAAAGTGAAATCCCAAGG
								R2 - M00840:297:000000000-C5FWG:1:2114:8073:18481 2:N:0:12: GACTACTAGGGTATCTAATCCTGTTTGCTCCCCACGCTTTCGCGCCTCAGTGTCAGAATTGAACCAGCTAGCCGCCTTCGCCACTGGTGTCCCTCCTAATATTTACGAATTTCACCTCTACACTAGGAATTCCTCCATCCTCTTTCAATCTCTAGATATGCAGTTTTAAAAGCAATTCCAATGTTGAGCCTTGGTATTTCACTTTTAACTTATTAATCCCCCTACGAGCCCTTTATGCCCATTAATTCAGA
M00840:297:000000000-C5FWG:1:1108:22032:19454	0.0313725490196		Wolbachia pipientis	CP037426	1	3e-118	98.01%	R1 - M00840:297:000000000-C5FWG:1:1108:22032:19454 1:N:0:12: CCTACGGGTGGCTGCAGTGGGGAATATTGGACAATGGGCGAAAGCCTGATCCAGCCATGCAGCATGAGTGAAGAAGGCCTTTGGGTTGTAAAGCTCTTTTAGTGAGGAAGATAATGACGGTACTCACAGAAGAAGTCCTGGCTAACTCCGTGCCAGCAGCCGCGGTAATACGGAGAGGGCTAGCGTTATTCGGAATTATTGGGCGTAAAGGGCGCGTAGGCGGATTCGTAAGCTAAAAGTGAAATCCCAAG
f(2)								R2 - M00840:297:000000000-C5FWG:1:1108:22032:19454 2:N:0:12: GACTACTAGGTATCTAATCCTGTTTGCTCCCCACGCCTTCGCGCCTCAGCGTCAGATTTGAACCAGATAGACGCCTTCGCCACTGGTGTTCCTCCTAATATTTACGAATTTCACCTCTACACTAGGAATTCCTCTATCCTCTTTCAATCTCTAGATTAGCAGTTTTAAAAGCAATTCCAAGGTTGAGCCTTGGGATTTCACTTTTAGCTTACTAATCCGCCTACGCGCCCTTTACGCCCAATAATTCCGAA
M00840:297:000000000-C5FWG:1:2108:27744:18329	0.0313725490196		Wolbachia sp.	GQ167636	1	1e-121	98.80%	R1 - M00840:297:000000000-C5FWG:1:2108:27744:18329 1:N:0:12: CCTACGGGAGGCTGCAGTGGGGAATATTGGACAATGGGCGAAAGCCTGATCCAGCCATGCCGCATGAGTGAAGAAGGCCTTTGGGTTGTAAAGCTCTTTTAGTGAGGAAGATAATGACGGTACTCACAGAAGAAGTCCTGGCTAACTCCGTGCCAGCAGCCGCGGGAATACTGAGAGGGCTAGCGTTATTCGGAATTATTGGGCGTAAAGGGCGCGTAGGCTGATTAGTAAGTTAAAAGTGAAATCCCAAG
								R2 - M00840:297:000000000-C5FWG:1:2108:27744:18329 2:N:0:12: GACGAATAGGGTGTCTAATACTGTTTGATACCCAAGCTTTAGAAACGGGGAGTCAGTCTTCGTAGAGACGGCCGCCTTCGCCACCGGTACTACTCTAGATATCTACGCATTAACCAGCTCTACCGGGCATTCTACCCTCCTCTCATAGGTTCAAGCTTGACAATTTCGGCTGCTGTTCCCAATTTGAGCCCGGGGATTAACCATTTGCATTAACTCACTGCGTGCGTGACCTTCACGCCCATTTATTCATA
M00840:297:000000000-C5FWG:1:1102:14034:15849	0.0390625		Wolbachia pipientis	CP037426	1	3e-118	98.01%	R1 - M00840:297:000000000-C5FWG:1:1102:14034:15849 1:N:0:12: CCTACGGGAGGCTGCAGTGGGGAATATTGGACAATGGGCGAAAGCCTGATCCAGCCATGCCGCATGAGTGAAGAAGGCCTTTGGGTTGTAAAGCTCTTTTAGTGAGGAAGATAATGACGGTACTCACAGAAGAAGTCCTGGCTAACTCCGTGCCAGCAGCCGCGGTAATACGGAGAGGGCTAGCGTTATTCGGAATTATTGGGCGTAAAGGGAGCGTAGGCGGCTTAGTAAGATAAAAGCGAAATCCCAAG
g(3)								R2 - M00840:297:000000000-C5FWG:1:1102:14034:15849 2:N:0:12: GACTACCAGGGTATCTAATCCTGTTTGCTCCCCACGCCTTCGCACCTCAGCGTCAGATTTGGACCAGATAGACGCCTTCGCCACTGGTGTTCCTCCTAATCTTTACGCATTTCACCTCTACACTAGGAATTCCTCTCTCCTCTATCAATCTCTAGATTAGCAGTTTTAAATGCAATTCCAAGGTTGAGCCTTGGGATTTCACTTTTAACTTACTAATCCGCCTACGCGCGCTTTACGCCCAATAATTCCGA
M00840:297:000000000-C5FWG:1:1108:19625:16946	0.0390625		Wolbachia pipientis	CP037426	1	1e-116	97.16%	R1 - M00840:297:000000000-C5FWG:1:1108:19625:16946 1:N:0:12: CCTACGGGCGGCTGCAGTGGGGAATATTGGACAATGGGCGAAAGCCTGATCCAGCCATGCCGCATGAGTGAAGAAGGCCTTTGGGTTGTAAAGCTCTTTTAGTGAGGAAGATAATGACGGTACTCACAGAAGAGGTCCTGGCTAACTCCGTGCCAGCAGCCGCGGTAATACGGAGAGGGCTAGCGTTATTCGGAATTATTGGGCGTAAAGTGCGCGTAGGCGGATTAGTAAGATAAACGTGAAATCCCAAG
								R2 - M00840:297:000000000-C5FWG:1:1108:19625:16946 2:N:0:12: GACTACTCGGGTATCTAATCCTGTTTGCTCCCCACGCCTTCGCGCCTCAGCGTCAGATTTGAACCAGATAGCCGCCTTCGCCACTGGTGTTCCTCCTAATCTTTACGAATTTCACCTCTACACTAGGAATTCCACTCTCCTCTTTCAATCTCTAGCTTCGCAGTTTTAAATGCAATTCCAAGGTTGAGCCTTGGGATTTCACTTTTAACTTACTAATCCGCCTACGCGCCCTTTACGCCCAATAATTCCGA
M00840:297:000000000-C5FWG:1:2114:7881:7190	0.0390625		Wolbachia pipientis	CP037426	1	4e-117	97.99%	R1 - M00840:297:000000000-C5FWG:1:2114:7881:7190 1:N:0:12: CCTACGGGTGGCTGCAGTGGGGAATATTGGACAATGGGCGAAAGCCTGATCCAGCCATGCCGCATGAGTGAAGAAGGCCTTTGGGTTGTAAAGCTCTTTTAGTGAGGAAGATAATGACGGTACTCACAGAAGAAGTCCTGGCTAACTCCGTGCCAGCAGCCGCGGTAATACGGAGAGGGCTAGCGTTATTCGGAATTATTGGGCGTAAAGGGCGCGTAGGCGGATGAGTAAGATAAAAGGGAAATCCCATG
								R2 - M00840:297:000000000-C5FWG:1:2114:7881:7190 2:N:0:12: GACTACTGGGGTATCTAATCCTGGTTGCTACCCACGCTTTCGCACCTGAGCGTCAGACTTCGTCCAGGGGGCCGCCTTCGCCACCGGTATTCCTCCAGATCTCTACGCATTTCACCGCTACACCGGGAATTCTCCCCCCCTCTACGAGACTCAAGCTTGCCGGTATCAGATGCAGTTCCCAGGTTGAGCCCTGGGATTTCACTTCTGATTTAACAACCAGCCTGCGTCCCCTTTACGCCCATTATTTCTGA
M00840:297:000000000-C5FWG:1:2112:16389:10865	0.0466926070039		Wolbachia pipientis	CP037426	1	3e-118	98.10%	R1 - M00840:297:000000000-C5FWG:1:2112:16389:10865 1:N:0:12: CCTACGGGTGGCAGCAGTGGGGAATATTGGACAATGGGCGAAAGCCTGATCCAGCCATGCCGCATGAGTGAAGAAGGCCTTTGGGTTGTAAAGCTCTTTTAGTGAGGAAGATAATGAAGGTACTCACAGAAGAAGTACTGGCTAACTCCGTGCCAGCAGCCGCGGTAATACGGAGAGGGCTAGCGTTATTCGGGATTATTGGGCGTAAAGGGCGCGTAGGCGGATTAGTAAGATAAAAGTGAAATCCCAAG
								R2 - M00840:297:000000000-C5FWG:1:2112:16389:10865 2:N:0:12: GACTACAAGGGTATCTAATCCTGTTCGCTCACCACGCTTTCGCGCCACAGCGTCAGTTACAGACCAGAGAGTCGCCTTCGCCACTGGAGTTCCTCCACATATCTACGCATTTCACAGCTACACGAGGAATTCCACTCTCCTCTTCTGCTCTCAAGTTCCCCAGTTTCCAATGACCCTCCCCGTTTGAGCCGGGGGCTTTCACATCTGACTTACGAAACCTCCTACTAGCGCGTTACTCCCAATCATCCCGA
M00840:297:000000000-C5FWG:1:1106:17929:15320	0.062015503876		Wolbachia pipientis	CP037426	1	1e-116	97.61%	R1 - M00840:297:000000000-C5FWG:1:1106:17929:15320 1:N:0:12: CCTACGGGAGGCAGCAGTGGGGAATATTGGACAATGGGCGAAAGCCTGATCCAGCCATGCCGCATGAGTGAAGAAGGCCTTTGGGTTGTAAAGCTCTTTTAGTGAGGAAGATAATGACGGTACTCACAGAAGAAGTCCTGGCTAACTCCGTGCCAGCAGCCGCGGTAATACGGCGAGGGCTAGCGTTATTCGATATTATTGGGCGTAAAGTTCGCGTGGGCGGATTAGTAAGTTAAAAGTGAAATCCCAAG
								R2 - M00840:297:000000000-C5FWG:1:1106:17929:15320 2:N:0:12: GACTACAAGGGTATCTAATCCTGTTTGATCCCCACGCTTTCGAACATCAGCGTCAGTTACAGACCAGAAAGTCGCCTTCGCCACTGGTGTTCCTCCATATCTCTGCGCATTACACCCCTACACATGGAATTCCACTTTCCTCTTCTGTACTCAAGTTTTCCAGTTTCCAATGAACCTCCACGGTTTTGCCGTGTACTTTTTCTACAGACTTAAAAAACCGCCTACGCTCGCTTTATGCCCTTTAATTCCGA
M00840:297:000000000-C5FWG:1:2104:5500:20802	0.112781954887		Wolbachia pipientis	CP037426	1	3e-98	93.23%	R1 - M00840:297:000000000-C5FWG:1:2104:5500:20802 1:N:0:12: CCTACGGGCGGCTGCAGTGGGGAATTTTGGACAATGGGCGAAAGCCTTATCCAGCCACGCCGCGTGAGTGAAGAAGGCCCTTGGGTTGTAAAGCTCTTTTAGTGATGAAGATAATGACGGTACTCACAGAAGAAGTCCTGGCTAACTCCGTGCCAGCAGCCGCGCTAATACGGAGAGAGCTAGCGCTATTCGGAATTATTGGGCGTAGATAGCCCGTAGGCGGATTCGTAAGTTAAACGTGAAATCCCAAG
								R2 - M00840:297:000000000-C5FWG:1:2104:5500:20802 2:N:0:12: ACTACAAGGGTATCTAATCCTGTTTGCTCCACACGCTTGCGCACCTGAGCGTCAGTTTTCGTCCAGGGTGCCGCCTTCGTCACCGGTATTCCTCCAGATCTCTACGCATTTCACCGCTACACCTGGACTTCTACCCTCCTCTACGCGACTCAAGCTTGCCAGTATAAGATGCAGTTCCAATGTTGAGCCCGGGAATTTCACATCTGACTTAACAAACTGACTACGTGCGCTTCACGCCAATTAATTCCGAA
M00840:297:000000000-C5FWG:1:2110:16601:3765	0.140740740741		Wolbachia pipientis	CP037426	1	1e-96	92.83%	R1 - M00840:297:000000000-C5FWG:1:2110:16601:3765 1:N:0:12: CCTACGGGCGGCAGCAGTGGGGAATATTGGACAATGGGCGCAAGCCTGATCCAGCCATGCCGCATGAGTGAAGAAGGCCTTTGGGTTGTAAAGCACTTTTAGTGAGGAAGATAATGGCGGTACTCACAGCAGAAGTCATGGCTGACACCGTGCCAGCAGCCACGGGAATACGGAGAGGGCTCGCGTTCTTCGGAATTATTGGGCGTACAGGGAGCGTAGGCGGCTTAGTAAGTTAACAGTGAAAGCCGAAG
h								R2 - M00840:297:000000000-C5FWG:1:2110:16601:3765 2:N:0:12: GACTACAGGGGTATCTAATCCTGTTTGCTCCCCACGCCTTCGCGCCTAAGCGTCAGATTTGAACCAGATAGACGCCTTCGCCACTGGTGTTCCTCCTAATATTTACGAATTTCACCTCTACACTAGGAATTCCTCTATCCTCTTTCAATCTCTAGATTAGCAGTTTTAAAAGCAATTCCAAGGTTGAGCCTTGGGATTTCACTTTTAACTTACTAATCCGCCTACGCGCCCTTTACGCCCAATAATTCCGA
M00840:297:000000000-C5FWG:1:2101:13678:23771	0.172794117647		Wolbachia pipientis	CP037426	1	3e-83	89.64%	R1 - M00840:297:000000000-C5FWG:1:2101:13678:23771 1:N:0:12: CCTACGGGCGGCTGCAGTGGGGAATATTGGACAATGGGCGAAAGCCTGATCCAGCCATGCCGCATGAGTGAAGAAGGCCTTTGGGTTGTAAAGCTCTTTTGGCGAGGAAGATATTGACTGGACTCATAGATGAAGTCCAGGCTGACTCCGTGCCAACAGGCGCGGTAATACTACGAGGGCTCGCGTTCTTCGGTATTATTGGGCGTAACGGTCGCGTAGGCGGCTTAGTGAGTAAAGAGTGAAATCCGAAG
								R2 - M00840:297:000000000-C5FWG:1:2101:13678:23771 2:N:0:12: GCCAACAAGGGTATCTAATCCTGTTTGCTCCCCACGATTTCGTGCATGAGCGTCAGTACAGGCCCAGGGGATTGCCTCTGCCCTCGGTGTTCCTCCGCATATCTACGCATTTCACTGCTACACGCGGAATTCCATCCCCCTCTGCCGTACTCTACCCTTGCAGTCACTAAGGCATTTCCCAGGTTGAGCCCGGGTATTTCACTTCTGTCTTGCACATCCGACTTCGCCCGCTTTACGCGCAGTTATTTCGG
M00840:297:000000000-C5FWG:1:2107:20298:8219	0.191335740072
M00840:297:000000000-C5FWG:1:1103:12932:20171	0.194244604317
M00840:297:000000000-C5FWG:1:1104:27846:21380	0.194945848375
M00840:297:000000000-C5FWG:1:2111:8075:24587	0.200716845878
M00840:297:000000000-C5FWG:1:2110:23683:11323	0.202166064982
M00840:297:000000000-C5FWG:1:2106:20077:13721	0.208633093525
M00840:297:000000000-C5FWG:1:1107:6411:20974	0.213523131673
M00840:297:000000000-C5FWG:1:2108:20394:24583	0.213523131673
M00840:297:000000000-C5FWG:1:1106:10138:21107	0.217081850534
M00840:297:000000000-C5FWG:1:2101:5339:18739	0.217081850534
M00840:297:000000000-C5FWG:1:2101:13132:25064	0.225806451613
M00840:297:000000000-C5FWG:1:2111:5376:7763	0.244755244755
M00840:297:000000000-C5FWG:1:2113:24595:18734	0.244755244755
M00840:297:000000000-C5FWG:1:2102:13953:28129	0.246478873239
M00840:297:000000000-C5FWG:1:2102:27019:13220	0.247311827957
M00840:297:000000000-C5FWG:1:1101:21201:24643	0.250871080139
M00840:297:000000000-C5FWG:1:1110:5162:10616	0.250871080139
M00840:297:000000000-C5FWG:1:2105:6903:12945	0.250871080139
M00840:297:000000000-C5FWG:1:2108:8525:12378	0.250871080139
M00840:297:000000000-C5FWG:1:2112:14210:3487	0.250871080139
M00840:297:000000000-C5FWG:1:2107:17478:15118	0.256944444444
M00840:297:000000000-C5FWG:1:2111:3525:14195	0.256944444444
M00840:297:000000000-C5FWG:1:2110:11252:26771	0.257042253521
M00840:297:000000000-C5FWG:1:2111:12937:2037	0.258741258741
M00840:297:000000000-C5FWG:1:2107:13061:28616	0.262975778547
M00840:297:000000000-C5FWG:1:2107:3721:16058	0.262975778547
M00840:297:000000000-C5FWG:1:1101:10670:3151	0.266435986159
M00840:297:000000000-C5FWG:1:2114:6642:7071	0.274305555556
M00840:297:000000000-C5FWG:1:2102:15463:19911	0.286206896552
M00840:297:000000000-C5FWG:1:2103:24869:7082	0.286689419795
M00840:297:000000000-C5FWG:1:1111:14824:19200	0.29889298893
M00840:297:000000000-C5FWG:1:1103:16547:20656	0.299319727891
M00840:297:000000000-C5FWG:1:2113:22078:15490	0.300341296928
M00840:297:000000000-C5FWG:1:1103:26826:13602	0.304054054054
M00840:297:000000000-C5FWG:1:1105:4349:8877	0.304054054054
M00840:297:000000000-C5FWG:1:1112:5163:14870	0.305084745763
M00840:297:000000000-C5FWG:1:2107:12159:26480	0.307432432432
M00840:297:000000000-C5FWG:1:1101:20721:4828	0.309523809524
M00840:297:000000000-C5FWG:1:1105:7079:8266	0.309764309764
M00840:297:000000000-C5FWG:1:1111:26569:17865	0.309764309764
M00840:297:000000000-C5FWG:1:1113:14986:6722	0.309764309764
M00840:297:000000000-C5FWG:1:2103:23860:9450	0.309764309764
M00840:297:000000000-C5FWG:1:2103:26769:12212	0.309764309764
M00840:297:000000000-C5FWG:1:2106:17531:19506	0.309764309764
M00840:297:000000000-C5FWG:1:2107:17821:6420	0.309764309764
M00840:297:000000000-C5FWG:1:2109:11315:23097	0.309764309764
M00840:297:000000000-C5FWG:1:2111:16168:26424	0.309764309764
M00840:297:000000000-C5FWG:1:2111:6350:18343	0.311111111111
M00840:297:000000000-C5FWG:1:1111:18871:18994	0.313131313131
M00840:297:000000000-C5FWG:1:1102:7435:17218	0.314189189189
M00840:297:000000000-C5FWG:1:1103:27298:14287	0.315254237288
M00840:297:000000000-C5FWG:1:1102:14655:15190	0.315436241611
M00840:297:000000000-C5FWG:1:1102:22276:14665	0.315436241611
M00840:297:000000000-C5FWG:1:1103:15106:10413	0.315436241611
M00840:297:000000000-C5FWG:1:1106:3051:11738	0.315436241611
M00840:297:000000000-C5FWG:1:1107:12118:4904	0.315436241611
M00840:297:000000000-C5FWG:1:1109:21968:16770	0.315436241611
M00840:297:000000000-C5FWG:1:1112:23325:15071	0.315436241611
M00840:297:000000000-C5FWG:1:1112:28021:10428	0.315436241611
M00840:297:000000000-C5FWG:1:2106:18949:25861	0.315436241611
M00840:297:000000000-C5FWG:1:2106:21129:8044	0.315436241611
M00840:297:000000000-C5FWG:1:2107:16611:19558	0.315436241611
M00840:297:000000000-C5FWG:1:2114:16516:8533	0.315436241611
M00840:297:000000000-C5FWG:1:1102:11663:6047	0.316498316498
M00840:297:000000000-C5FWG:1:1106:24972:22029	0.316498316498
M00840:297:000000000-C5FWG:1:1110:20248:15843	0.316498316498
M00840:297:000000000-C5FWG:1:2102:10046:10471	0.316498316498
M00840:297:000000000-C5FWG:1:2104:3718:10735	0.316498316498
M00840:297:000000000-C5FWG:1:2109:13413:25522	0.316498316498
M00840:297:000000000-C5FWG:1:1104:8468:9841	0.318791946309
M00840:297:000000000-C5FWG:1:2107:25075:11801	0.318791946309
M00840:297:000000000-C5FWG:1:2102:6411:21212	0.319865319865
M00840:297:000000000-C5FWG:1:1103:28678:18752	0.321070234114
M00840:297:000000000-C5FWG:1:1106:9227:13989	0.321070234114
M00840:297:000000000-C5FWG:1:1109:9023:18422	0.321070234114
M00840:297:000000000-C5FWG:1:1111:23751:15135	0.321070234114
M00840:297:000000000-C5FWG:1:2103:18922:25775	0.321070234114
M00840:297:000000000-C5FWG:1:2103:9544:8097	0.321070234114
M00840:297:000000000-C5FWG:1:2106:26768:7629	0.321070234114
M00840:297:000000000-C5FWG:1:2107:22340:17285	0.321070234114
M00840:297:000000000-C5FWG:1:2107:8576:15575	0.321070234114
M00840:297:000000000-C5FWG:1:2111:17594:10316	0.321070234114
M00840:297:000000000-C5FWG:1:2113:12728:19926	0.321070234114
M00840:297:000000000-C5FWG:1:1102:25233:23168	0.322147651007
M00840:297:000000000-C5FWG:1:1109:24673:25193	0.322147651007
M00840:297:000000000-C5FWG:1:2106:24075:9392	0.322147651007
M00840:297:000000000-C5FWG:1:2109:2854:20846	0.322147651007
M00840:297:000000000-C5FWG:1:1111:23137:7150	0.323232323232
M00840:297:000000000-C5FWG:1:1109:24240:18029	0.324414715719
M00840:297:000000000-C5FWG:1:1101:27052:11581	0.326666666667
M00840:297:000000000-C5FWG:1:1101:8262:13870	0.326666666667
M00840:297:000000000-C5FWG:1:2102:19025:25700	0.326666666667
M00840:297:000000000-C5FWG:1:2106:11846:15644	0.326666666667
M00840:297:000000000-C5FWG:1:1104:11888:14722	0.33110367893
M00840:297:000000000-C5FWG:1:2106:19790:19718	0.33110367893
M00840:297:000000000-C5FWG:1:2113:1937:13028	0.33110367893
M00840:297:000000000-C5FWG:1:1103:28265:15437	0.332225913621
M00840:297:000000000-C5FWG:1:1105:19090:14414	0.332225913621
M00840:297:000000000-C5FWG:1:1112:28856:18281	0.332225913621
M00840:297:000000000-C5FWG:1:2105:20132:23443	0.334459459459
M00840:297:000000000-C5FWG:1:2114:28544:19210	0.335548172757
M00840:297:000000000-C5FWG:1:2103:18583:26561	0.342281879195
M00840:297:000000000-C5FWG:1:2114:11352:19531	0.343234323432
M00840:297:000000000-C5FWG:1:1107:4655:16008	0.348684210526
M00840:297:000000000-C5FWG:1:2104:27501:12409	0.348684210526
M00840:297:000000000-C5FWG:1:1109:8537:5040	0.354098360656
M00840:297:000000000-C5FWG:1:1112:12974:9746	0.35737704918
M00840:297:000000000-C5FWG:1:1110:11834:21871	0.358108108108
M00840:297:000000000-C5FWG:1:1104:7813:5324	0.359322033898
M00840:297:000000000-C5FWG:1:2101:24031:6084	0.359477124183
M00840:297:000000000-C5FWG:1:2112:20945:10335	0.359477124183
M00840:297:000000000-C5FWG:1:2110:26848:15231	0.360655737705
M00840:297:000000000-C5FWG:1:2114:18139:2313	0.364820846906
M00840:297:000000000-C5FWG:1:2107:3372:13336	0.369491525424
M00840:297:000000000-C5FWG:1:2104:9390:15209	0.371710526316
M00840:297:000000000-C5FWG:1:1105:8954:5377	0.374592833876
M00840:297:000000000-C5FWG:1:2105:2973:20514	0.378640776699
M00840:297:000000000-C5FWG:1:2107:16231:14816	0.378640776699
M00840:297:000000000-C5FWG:1:2108:13316:21899	0.378640776699
M00840:297:000000000-C5FWG:1:2101:6141:24407	0.387096774194
M00840:297:000000000-C5FWG:1:1112:13372:6844	0.390977443609
M00840:297:000000000-C5FWG:1:2103:28182:16910	0.393548387097
M00840:297:000000000-C5FWG:1:2113:23707:8696	0.413284132841
M00840:297:000000000-C5FWG:1:1101:14544:22623	0.426332288401
M00840:297:000000000-C5FWG:1:1102:17708:25249	0.426332288401
M00840:297:000000000-C5FWG:1:1105:12346:20793	0.426332288401
M00840:297:000000000-C5FWG:1:1107:18089:28240	0.426332288401
M00840:297:000000000-C5FWG:1:1107:27388:11158	0.426332288401
M00840:297:000000000-C5FWG:1:1109:14029:12921	0.426332288401
M00840:297:000000000-C5FWG:1:1112:12977:27012	0.426332288401
M00840:297:000000000-C5FWG:1:1112:14534:14341	0.426332288401
M00840:297:000000000-C5FWG:1:2104:22492:9185	0.426332288401
M00840:297:000000000-C5FWG:1:2106:12534:26677	0.426332288401
M00840:297:000000000-C5FWG:1:2110:20069:18274	0.426332288401
M00840:297:000000000-C5FWG:1:2108:17764:22397	0.429467084639
M00840:297:000000000-C5FWG:1:1108:14168:26905	0.436137071651
M00840:297:000000000-C5FWG:1:1114:24432:19915	0.44099378882
M00840:297:000000000-C5FWG:1:2105:25494:20951	0.484848484848
M00840:297:000000000-C5FWG:1:2112:2285:13884	0.484848484848
M00840:297:000000000-C5FWG:1:1102:23492:26874	0.486404833837
M00840:297:000000000-C5FWG:1:1108:15524:18430	0.486404833837
M00840:297:000000000-C5FWG:1:1111:29349:12500	0.486404833837
M00840:297:000000000-C5FWG:1:2112:11639:25711	0.486404833837
M00840:297:000000000-C5FWG:1:1107:11048:16007	0.487951807229
M00840:297:000000000-C5FWG:1:2109:7808:7193	0.489296636086
M00840:297:000000000-C5FWG:1:2111:19178:12677	0.489361702128
M00840:297:000000000-C5FWG:1:1102:18836:16930	0.489425981873
M00840:297:000000000-C5FWG:1:1102:19852:3863	0.489425981873
M00840:297:000000000-C5FWG:1:1103:20402:23385	0.489425981873
M00840:297:000000000-C5FWG:1:1109:6092:21029	0.489425981873
M00840:297:000000000-C5FWG:1:1110:6741:10575	0.489425981873
M00840:297:000000000-C5FWG:1:1111:17839:8277	0.489425981873
M00840:297:000000000-C5FWG:1:1112:11964:18256	0.489425981873
M00840:297:000000000-C5FWG:1:1114:25921:19126	0.489425981873
M00840:297:000000000-C5FWG:1:1114:27330:18186	0.489425981873
M00840:297:000000000-C5FWG:1:1114:5523:15568	0.489425981873
M00840:297:000000000-C5FWG:1:2101:27115:14690	0.489425981873
M00840:297:000000000-C5FWG:1:2101:5039:18300	0.489425981873
M00840:297:000000000-C5FWG:1:2102:14458:10410	0.489425981873
M00840:297:000000000-C5FWG:1:2108:21398:9439	0.489425981873
M00840:297:000000000-C5FWG:1:2109:11477:9594	0.489425981873
M00840:297:000000000-C5FWG:1:2109:20113:23291	0.489425981873
M00840:297:000000000-C5FWG:1:2110:22613:19157	0.489425981873
M00840:297:000000000-C5FWG:1:2111:2089:14722	0.489425981873
M00840:297:000000000-C5FWG:1:2113:22885:20669	0.489425981873
M00840:297:000000000-C5FWG:1:2113:23855:5994	0.489425981873
M00840:297:000000000-C5FWG:1:2114:18979:1816	0.489425981873
M00840:297:000000000-C5FWG:1:2101:12075:10245	0.490384615385
M00840:297:000000000-C5FWG:1:2102:2934:9820	0.490566037736
M00840:297:000000000-C5FWG:1:1105:26499:20900	0.490683229814
M00840:297:000000000-C5FWG:1:1108:29521:15085	0.490683229814
M00840:297:000000000-C5FWG:1:2111:10845:20119	0.490909090909
M00840:297:000000000-C5FWG:1:1101:19868:13538	0.490963855422
M00840:297:000000000-C5FWG:1:1101:4746:20512	0.490963855422
M00840:297:000000000-C5FWG:1:1103:18937:2296	0.490963855422
M00840:297:000000000-C5FWG:1:1103:19611:11400	0.490963855422
M00840:297:000000000-C5FWG:1:1104:16205:10355	0.490963855422
M00840:297:000000000-C5FWG:1:1104:26098:18951	0.490963855422
M00840:297:000000000-C5FWG:1:1105:2630:10609	0.490963855422
M00840:297:000000000-C5FWG:1:1108:24987:16961	0.490963855422
M00840:297:000000000-C5FWG:1:1110:2379:12432	0.490963855422
M00840:297:000000000-C5FWG:1:1110:26736:9183	0.490963855422
M00840:297:000000000-C5FWG:1:1110:26820:18625	0.490963855422
M00840:297:000000000-C5FWG:1:1111:22748:22651	0.490963855422
M00840:297:000000000-C5FWG:1:1111:5553:11840	0.490963855422
M00840:297:000000000-C5FWG:1:1112:8059:15131	0.490963855422
M00840:297:000000000-C5FWG:1:1113:12981:14940	0.490963855422
M00840:297:000000000-C5FWG:1:1113:17349:25538	0.490963855422
M00840:297:000000000-C5FWG:1:1113:3489:13858	0.490963855422
M00840:297:000000000-C5FWG:1:1114:22509:7566	0.490963855422
M00840:297:000000000-C5FWG:1:2101:18215:14474	0.490963855422
M00840:297:000000000-C5FWG:1:2103:3946:16676	0.490963855422
M00840:297:000000000-C5FWG:1:2104:9865:13809	0.490963855422
M00840:297:000000000-C5FWG:1:2106:13290:14616	0.490963855422
M00840:297:000000000-C5FWG:1:2106:9627:18249	0.490963855422
M00840:297:000000000-C5FWG:1:2107:14600:8117	0.490963855422
M00840:297:000000000-C5FWG:1:2107:17220:10555	0.490963855422
M00840:297:000000000-C5FWG:1:2107:5836:21535	0.490963855422
M00840:297:000000000-C5FWG:1:2108:16201:3817	0.490963855422
M00840:297:000000000-C5FWG:1:2108:4809:22603	0.490963855422
M00840:297:000000000-C5FWG:1:2108:8542:8778	0.490963855422
M00840:297:000000000-C5FWG:1:2109:15190:8333	0.490963855422
M00840:297:000000000-C5FWG:1:2111:18157:2049	0.490963855422
M00840:297:000000000-C5FWG:1:2111:2330:17341	0.490963855422
M00840:297:000000000-C5FWG:1:2112:20750:11071	0.490963855422
M00840:297:000000000-C5FWG:1:2113:14521:9068	0.490963855422
M00840:297:000000000-C5FWG:1:2113:17605:9281	0.490963855422
M00840:297:000000000-C5FWG:1:2113:27211:10456	0.490963855422
M00840:297:000000000-C5FWG:1:2114:14518:8713	0.490963855422
M00840:297:000000000-C5FWG:1:2114:8116:12777	0.490963855422
M00840:297:000000000-C5FWG:1:1114:29443:15432	0.492307692308
M00840:297:000000000-C5FWG:1:2110:24793:7736	0.492401215805
M00840:297:000000000-C5FWG:1:1113:10685:27325	0.492447129909
M00840:297:000000000-C5FWG:1:2105:7073:22636	0.492447129909
M00840:297:000000000-C5FWG:1:2107:24845:11512	0.492447129909
M00840:297:000000000-C5FWG:1:2107:4941:20041	0.492447129909
M00840:297:000000000-C5FWG:1:2113:12980:11760	0.492447129909
M00840:297:000000000-C5FWG:1:1101:24875:17346	0.492492492492
M00840:297:000000000-C5FWG:1:1103:12039:25595	0.492492492492
M00840:297:000000000-C5FWG:1:1106:15275:21553	0.492492492492
M00840:297:000000000-C5FWG:1:1112:7044:15901	0.492492492492
M00840:297:000000000-C5FWG:1:1102:12843:4883	0.493710691824
M00840:297:000000000-C5FWG:1:2110:15182:11320	0.493710691824
M00840:297:000000000-C5FWG:1:2107:14660:2551	0.493865030675
M00840:297:000000000-C5FWG:1:1101:11300:11561	0.493975903614
M00840:297:000000000-C5FWG:1:1101:12797:2378	0.493975903614
M00840:297:000000000-C5FWG:1:1101:13859:4698	0.493975903614
M00840:297:000000000-C5FWG:1:1101:14849:16503	0.493975903614
M00840:297:000000000-C5FWG:1:1101:16386:18953	0.493975903614
M00840:297:000000000-C5FWG:1:1101:17505:8071	0.493975903614
M00840:297:000000000-C5FWG:1:1101:17726:26677	0.493975903614
M00840:297:000000000-C5FWG:1:1101:19118:11212	0.493975903614
M00840:297:000000000-C5FWG:1:1101:20379:4461	0.493975903614
M00840:297:000000000-C5FWG:1:1101:20949:13278	0.493975903614
M00840:297:000000000-C5FWG:1:1101:22557:6594	0.493975903614
M00840:297:000000000-C5FWG:1:1101:23185:21008	0.493975903614
M00840:297:000000000-C5FWG:1:1101:23322:23118	0.493975903614
M00840:297:000000000-C5FWG:1:1101:28217:19303	0.493975903614
M00840:297:000000000-C5FWG:1:1101:4601:18082	0.493975903614
M00840:297:000000000-C5FWG:1:1101:5068:19128	0.493975903614
M00840:297:000000000-C5FWG:1:1101:9705:12659	0.493975903614
M00840:297:000000000-C5FWG:1:1102:10124:25654	0.493975903614
M00840:297:000000000-C5FWG:1:1102:11280:26737	0.493975903614
M00840:297:000000000-C5FWG:1:1102:17444:19693	0.493975903614
M00840:297:000000000-C5FWG:1:1102:21451:5667	0.493975903614
M00840:297:000000000-C5FWG:1:1102:22539:11241	0.493975903614
M00840:297:000000000-C5FWG:1:1102:25661:8342	0.493975903614
M00840:297:000000000-C5FWG:1:1102:27997:21660	0.493975903614
M00840:297:000000000-C5FWG:1:1102:4356:22842	0.493975903614
M00840:297:000000000-C5FWG:1:1102:4887:19825	0.493975903614
M00840:297:000000000-C5FWG:1:1102:7266:19704	0.493975903614
M00840:297:000000000-C5FWG:1:1103:10224:14090	0.493975903614
M00840:297:000000000-C5FWG:1:1103:12020:3823	0.493975903614
M00840:297:000000000-C5FWG:1:1103:13254:8389	0.493975903614
M00840:297:000000000-C5FWG:1:1103:13574:5842	0.493975903614
M00840:297:000000000-C5FWG:1:1103:21913:22443	0.493975903614
M00840:297:000000000-C5FWG:1:1103:21952:22713	0.493975903614
M00840:297:000000000-C5FWG:1:1103:22432:23372	0.493975903614
M00840:297:000000000-C5FWG:1:1103:7268:20999	0.493975903614
M00840:297:000000000-C5FWG:1:1103:7776:24006	0.493975903614
M00840:297:000000000-C5FWG:1:1103:9251:4887	0.493975903614
M00840:297:000000000-C5FWG:1:1103:9413:19238	0.493975903614
M00840:297:000000000-C5FWG:1:1104:13921:24586	0.493975903614
M00840:297:000000000-C5FWG:1:1104:15393:13502	0.493975903614
M00840:297:000000000-C5FWG:1:1104:17951:15158	0.493975903614
M00840:297:000000000-C5FWG:1:1104:20249:19725	0.493975903614
M00840:297:000000000-C5FWG:1:1104:22427:10265	0.493975903614
M00840:297:000000000-C5FWG:1:1104:24360:22076	0.493975903614
M00840:297:000000000-C5FWG:1:1104:25759:7263	0.493975903614
M00840:297:000000000-C5FWG:1:1104:25861:7350	0.493975903614
M00840:297:000000000-C5FWG:1:1104:26616:15229	0.493975903614
M00840:297:000000000-C5FWG:1:1104:27119:12680	0.493975903614
M00840:297:000000000-C5FWG:1:1104:28282:15386	0.493975903614
M00840:297:000000000-C5FWG:1:1104:8850:15113	0.493975903614
M00840:297:000000000-C5FWG:1:1105:10508:3739	0.493975903614
M00840:297:000000000-C5FWG:1:1105:10762:8206	0.493975903614
M00840:297:000000000-C5FWG:1:1105:12837:3299	0.493975903614
M00840:297:000000000-C5FWG:1:1105:15423:9471	0.493975903614
M00840:297:000000000-C5FWG:1:1105:16176:26258	0.493975903614
M00840:297:000000000-C5FWG:1:1105:16395:18061	0.493975903614
M00840:297:000000000-C5FWG:1:1105:20367:8887	0.493975903614
M00840:297:000000000-C5FWG:1:1105:20388:11736	0.493975903614
M00840:297:000000000-C5FWG:1:1105:20688:5465	0.493975903614
M00840:297:000000000-C5FWG:1:1105:21779:15305	0.493975903614
M00840:297:000000000-C5FWG:1:1105:22323:23734	0.493975903614
M00840:297:000000000-C5FWG:1:1105:3176:19746	0.493975903614
M00840:297:000000000-C5FWG:1:1105:3808:15266	0.493975903614
M00840:297:000000000-C5FWG:1:1105:6226:20798	0.493975903614
M00840:297:000000000-C5FWG:1:1105:6942:5879	0.493975903614
M00840:297:000000000-C5FWG:1:1105:9431:19625	0.493975903614
M00840:297:000000000-C5FWG:1:1106:12471:5638	0.493975903614
M00840:297:000000000-C5FWG:1:1106:13874:8708	0.493975903614
M00840:297:000000000-C5FWG:1:1106:14082:16163	0.493975903614
M00840:297:000000000-C5FWG:1:1106:15502:10634	0.493975903614
M00840:297:000000000-C5FWG:1:1106:18971:11651	0.493975903614
M00840:297:000000000-C5FWG:1:1106:21327:13864	0.493975903614
M00840:297:000000000-C5FWG:1:1106:22312:4649	0.493975903614
M00840:297:000000000-C5FWG:1:1106:22333:18692	0.493975903614
M00840:297:000000000-C5FWG:1:1106:22336:16294	0.493975903614
M00840:297:000000000-C5FWG:1:1106:8658:5369	0.493975903614
M00840:297:000000000-C5FWG:1:1106:9089:12270	0.493975903614
M00840:297:000000000-C5FWG:1:1107:10826:24365	0.493975903614
M00840:297:000000000-C5FWG:1:1107:11512:15492	0.493975903614
M00840:297:000000000-C5FWG:1:1107:12131:7981	0.493975903614
M00840:297:000000000-C5FWG:1:1107:12593:5741	0.493975903614
M00840:297:000000000-C5FWG:1:1107:12855:15894	0.493975903614
M00840:297:000000000-C5FWG:1:1107:13816:16335	0.493975903614
M00840:297:000000000-C5FWG:1:1107:16044:6750	0.493975903614
M00840:297:000000000-C5FWG:1:1107:16319:18189	0.493975903614
M00840:297:000000000-C5FWG:1:1107:17297:22740	0.493975903614
M00840:297:000000000-C5FWG:1:1107:18698:6128	0.493975903614
M00840:297:000000000-C5FWG:1:1107:21276:3380	0.493975903614
M00840:297:000000000-C5FWG:1:1107:22394:16119	0.493975903614
M00840:297:000000000-C5FWG:1:1107:25060:18989	0.493975903614
M00840:297:000000000-C5FWG:1:1107:5731:7358	0.493975903614
M00840:297:000000000-C5FWG:1:1107:7221:17770	0.493975903614
M00840:297:000000000-C5FWG:1:1107:8846:17708	0.493975903614
M00840:297:000000000-C5FWG:1:1108:10086:12350	0.493975903614
M00840:297:000000000-C5FWG:1:1108:10710:21292	0.493975903614
M00840:297:000000000-C5FWG:1:1108:11177:19801	0.493975903614
M00840:297:000000000-C5FWG:1:1108:11743:8516	0.493975903614
M00840:297:000000000-C5FWG:1:1108:18135:5662	0.493975903614
M00840:297:000000000-C5FWG:1:1108:19900:2770	0.493975903614
M00840:297:000000000-C5FWG:1:1108:20372:21544	0.493975903614
M00840:297:000000000-C5FWG:1:1108:21643:2930	0.493975903614
M00840:297:000000000-C5FWG:1:1108:23311:5104	0.493975903614
M00840:297:000000000-C5FWG:1:1108:23403:24514	0.493975903614
M00840:297:000000000-C5FWG:1:1108:23993:9332	0.493975903614
M00840:297:000000000-C5FWG:1:1108:24120:8097	0.493975903614
M00840:297:000000000-C5FWG:1:1108:26083:8850	0.493975903614
M00840:297:000000000-C5FWG:1:1108:3226:18970	0.493975903614
M00840:297:000000000-C5FWG:1:1108:6425:22924	0.493975903614
M00840:297:000000000-C5FWG:1:1108:6458:17306	0.493975903614
M00840:297:000000000-C5FWG:1:1109:10059:5393	0.493975903614
M00840:297:000000000-C5FWG:1:1109:12942:2086	0.493975903614
M00840:297:000000000-C5FWG:1:1109:14080:12008	0.493975903614
M00840:297:000000000-C5FWG:1:1109:14206:3484	0.493975903614
M00840:297:000000000-C5FWG:1:1109:18749:11863	0.493975903614
M00840:297:000000000-C5FWG:1:1109:21799:11497	0.493975903614
M00840:297:000000000-C5FWG:1:1109:23667:23139	0.493975903614
M00840:297:000000000-C5FWG:1:1109:24706:11246	0.493975903614
M00840:297:000000000-C5FWG:1:1109:25832:6039	0.493975903614
M00840:297:000000000-C5FWG:1:1109:3443:16042	0.493975903614
M00840:297:000000000-C5FWG:1:1109:4065:12638	0.493975903614
M00840:297:000000000-C5FWG:1:1109:6470:5713	0.493975903614
M00840:297:000000000-C5FWG:1:1109:7827:8514	0.493975903614
M00840:297:000000000-C5FWG:1:1109:9651:3286	0.493975903614
M00840:297:000000000-C5FWG:1:1110:11095:17291	0.493975903614
M00840:297:000000000-C5FWG:1:1110:11452:12062	0.493975903614
M00840:297:000000000-C5FWG:1:1110:11685:28114	0.493975903614
M00840:297:000000000-C5FWG:1:1110:13010:20324	0.493975903614
M00840:297:000000000-C5FWG:1:1110:14611:8593	0.493975903614
M00840:297:000000000-C5FWG:1:1110:14965:18754	0.493975903614
M00840:297:000000000-C5FWG:1:1110:18312:25022	0.493975903614
M00840:297:000000000-C5FWG:1:1110:21311:23409	0.493975903614
M00840:297:000000000-C5FWG:1:1110:22229:22087	0.493975903614
M00840:297:000000000-C5FWG:1:1110:22686:7207	0.493975903614
M00840:297:000000000-C5FWG:1:1110:24355:10867	0.493975903614
M00840:297:000000000-C5FWG:1:1110:25381:22272	0.493975903614
M00840:297:000000000-C5FWG:1:1110:26899:15758	0.493975903614
M00840:297:000000000-C5FWG:1:1110:29547:17119	0.493975903614
M00840:297:000000000-C5FWG:1:1110:4897:23455	0.493975903614
M00840:297:000000000-C5FWG:1:1110:5659:21597	0.493975903614
M00840:297:000000000-C5FWG:1:1110:7042:8880	0.493975903614
M00840:297:000000000-C5FWG:1:1110:8665:22342	0.493975903614
M00840:297:000000000-C5FWG:1:1111:14258:4199	0.493975903614
M00840:297:000000000-C5FWG:1:1111:16094:1910	0.493975903614
M00840:297:000000000-C5FWG:1:1111:16540:22723	0.493975903614
M00840:297:000000000-C5FWG:1:1111:21647:6583	0.493975903614
M00840:297:000000000-C5FWG:1:1111:22580:14153	0.493975903614
M00840:297:000000000-C5FWG:1:1111:26103:10862	0.493975903614
M00840:297:000000000-C5FWG:1:1111:26139:12212	0.493975903614
M00840:297:000000000-C5FWG:1:1111:26705:22570	0.493975903614
M00840:297:000000000-C5FWG:1:1111:28046:17111	0.493975903614
M00840:297:000000000-C5FWG:1:1111:5036:22321	0.493975903614
M00840:297:000000000-C5FWG:1:1111:6737:16646	0.493975903614
M00840:297:000000000-C5FWG:1:1111:6871:21686	0.493975903614
M00840:297:000000000-C5FWG:1:1111:7531:12688	0.493975903614
M00840:297:000000000-C5FWG:1:1111:8501:5497	0.493975903614
M00840:297:000000000-C5FWG:1:1111:9812:10825	0.493975903614
M00840:297:000000000-C5FWG:1:1112:10278:14586	0.493975903614
M00840:297:000000000-C5FWG:1:1112:13459:15390	0.493975903614
M00840:297:000000000-C5FWG:1:1112:14868:25210	0.493975903614
M00840:297:000000000-C5FWG:1:1112:15951:2440	0.493975903614
M00840:297:000000000-C5FWG:1:1112:17970:11010	0.493975903614
M00840:297:000000000-C5FWG:1:1112:19104:15351	0.493975903614
M00840:297:000000000-C5FWG:1:1112:20093:10606	0.493975903614
M00840:297:000000000-C5FWG:1:1112:20167:25206	0.493975903614
M00840:297:000000000-C5FWG:1:1112:20225:14816	0.493975903614
M00840:297:000000000-C5FWG:1:1112:21571:12637	0.493975903614
M00840:297:000000000-C5FWG:1:1112:22031:8475	0.493975903614
M00840:297:000000000-C5FWG:1:1112:8772:24514	0.493975903614
M00840:297:000000000-C5FWG:1:1112:9079:13791	0.493975903614
M00840:297:000000000-C5FWG:1:1113:10121:12252	0.493975903614
M00840:297:000000000-C5FWG:1:1113:10362:14407	0.493975903614
M00840:297:000000000-C5FWG:1:1113:11974:17301	0.493975903614
M00840:297:000000000-C5FWG:1:1113:14772:13038	0.493975903614
M00840:297:000000000-C5FWG:1:1113:17197:2874	0.493975903614
M00840:297:000000000-C5FWG:1:1113:17417:23167	0.493975903614
M00840:297:000000000-C5FWG:1:1113:21061:5305	0.493975903614
M00840:297:000000000-C5FWG:1:1113:23724:8386	0.493975903614
M00840:297:000000000-C5FWG:1:1113:7825:4285	0.493975903614
M00840:297:000000000-C5FWG:1:1114:20811:17470	0.493975903614
M00840:297:000000000-C5FWG:1:1114:23205:19175	0.493975903614
M00840:297:000000000-C5FWG:1:1114:23755:10833	0.493975903614
M00840:297:000000000-C5FWG:1:1114:4988:22215	0.493975903614
M00840:297:000000000-C5FWG:1:1114:9039:25825	0.493975903614
M00840:297:000000000-C5FWG:1:2101:10508:14305	0.493975903614
M00840:297:000000000-C5FWG:1:2101:19690:18033	0.493975903614
M00840:297:000000000-C5FWG:1:2101:21850:16308	0.493975903614
M00840:297:000000000-C5FWG:1:2101:24102:20196	0.493975903614
M00840:297:000000000-C5FWG:1:2101:24222:10963	0.493975903614
M00840:297:000000000-C5FWG:1:2101:26856:10739	0.493975903614
M00840:297:000000000-C5FWG:1:2101:4257:16500	0.493975903614
M00840:297:000000000-C5FWG:1:2102:12294:12368	0.493975903614
M00840:297:000000000-C5FWG:1:2102:14421:4950	0.493975903614
M00840:297:000000000-C5FWG:1:2102:15517:2334	0.493975903614
M00840:297:000000000-C5FWG:1:2102:17813:8831	0.493975903614
M00840:297:000000000-C5FWG:1:2102:22769:18132	0.493975903614
M00840:297:000000000-C5FWG:1:2102:24820:18154	0.493975903614
M00840:297:000000000-C5FWG:1:2102:5658:17748	0.493975903614
M00840:297:000000000-C5FWG:1:2102:5811:14564	0.493975903614
M00840:297:000000000-C5FWG:1:2102:7717:12403	0.493975903614
M00840:297:000000000-C5FWG:1:2103:11498:27740	0.493975903614
M00840:297:000000000-C5FWG:1:2103:12985:19084	0.493975903614
M00840:297:000000000-C5FWG:1:2103:13475:7635	0.493975903614
M00840:297:000000000-C5FWG:1:2103:14759:5446	0.493975903614
M00840:297:000000000-C5FWG:1:2103:14852:24298	0.493975903614
M00840:297:000000000-C5FWG:1:2103:15823:3467	0.493975903614
M00840:297:000000000-C5FWG:1:2103:21847:15130	0.493975903614
M00840:297:000000000-C5FWG:1:2103:22446:21453	0.493975903614
M00840:297:000000000-C5FWG:1:2103:4233:19179	0.493975903614
M00840:297:000000000-C5FWG:1:2104:13703:21323	0.493975903614
M00840:297:000000000-C5FWG:1:2104:13991:26513	0.493975903614
M00840:297:000000000-C5FWG:1:2104:14605:25624	0.493975903614
M00840:297:000000000-C5FWG:1:2104:19385:20224	0.493975903614
M00840:297:000000000-C5FWG:1:2104:21478:26913	0.493975903614
M00840:297:000000000-C5FWG:1:2104:3945:9727	0.493975903614
M00840:297:000000000-C5FWG:1:2104:4456:16059	0.493975903614
M00840:297:000000000-C5FWG:1:2104:5925:13202	0.493975903614
M00840:297:000000000-C5FWG:1:2105:10931:5535	0.493975903614
M00840:297:000000000-C5FWG:1:2105:12106:5282	0.493975903614
M00840:297:000000000-C5FWG:1:2105:12723:21651	0.493975903614
M00840:297:000000000-C5FWG:1:2105:12744:21310	0.493975903614
M00840:297:000000000-C5FWG:1:2105:16241:27276	0.493975903614
M00840:297:000000000-C5FWG:1:2105:17261:5280	0.493975903614
M00840:297:000000000-C5FWG:1:2105:23652:13177	0.493975903614
M00840:297:000000000-C5FWG:1:2105:6706:24539	0.493975903614
M00840:297:000000000-C5FWG:1:2105:9756:13415	0.493975903614
M00840:297:000000000-C5FWG:1:2105:9867:12258	0.493975903614
M00840:297:000000000-C5FWG:1:2106:12283:22538	0.493975903614
M00840:297:000000000-C5FWG:1:2106:13051:13610	0.493975903614
M00840:297:000000000-C5FWG:1:2106:13945:19027	0.493975903614
M00840:297:000000000-C5FWG:1:2106:14838:7577	0.493975903614
M00840:297:000000000-C5FWG:1:2106:14873:23103	0.493975903614
M00840:297:000000000-C5FWG:1:2106:16624:16873	0.493975903614
M00840:297:000000000-C5FWG:1:2106:17620:15461	0.493975903614
M00840:297:000000000-C5FWG:1:2106:22066:14175	0.493975903614
M00840:297:000000000-C5FWG:1:2106:3751:15783	0.493975903614
M00840:297:000000000-C5FWG:1:2106:9241:14831	0.493975903614
M00840:297:000000000-C5FWG:1:2107:10824:13535	0.493975903614
M00840:297:000000000-C5FWG:1:2107:12469:5211	0.493975903614
M00840:297:000000000-C5FWG:1:2107:19138:7473	0.493975903614
M00840:297:000000000-C5FWG:1:2107:22230:13800	0.493975903614
M00840:297:000000000-C5FWG:1:2107:4698:10671	0.493975903614
M00840:297:000000000-C5FWG:1:2107:6382:16012	0.493975903614
M00840:297:000000000-C5FWG:1:2107:7033:12306	0.493975903614
M00840:297:000000000-C5FWG:1:2107:8150:10001	0.493975903614
M00840:297:000000000-C5FWG:1:2107:9178:13213	0.493975903614
M00840:297:000000000-C5FWG:1:2108:10044:18672	0.493975903614
M00840:297:000000000-C5FWG:1:2108:10273:4663	0.493975903614
M00840:297:000000000-C5FWG:1:2108:11535:11516	0.493975903614
M00840:297:000000000-C5FWG:1:2108:13592:16244	0.493975903614
M00840:297:000000000-C5FWG:1:2108:22411:6691	0.493975903614
M00840:297:000000000-C5FWG:1:2108:22863:20662	0.493975903614
M00840:297:000000000-C5FWG:1:2108:23457:7312	0.493975903614
M00840:297:000000000-C5FWG:1:2108:27084:21239	0.493975903614
M00840:297:000000000-C5FWG:1:2108:3506:9659	0.493975903614
M00840:297:000000000-C5FWG:1:2108:5676:10358	0.493975903614
M00840:297:000000000-C5FWG:1:2108:8468:24283	0.493975903614
M00840:297:000000000-C5FWG:1:2109:12376:12888	0.493975903614
M00840:297:000000000-C5FWG:1:2109:12383:18249	0.493975903614
M00840:297:000000000-C5FWG:1:2109:13750:17090	0.493975903614
M00840:297:000000000-C5FWG:1:2109:13973:9477	0.493975903614
M00840:297:000000000-C5FWG:1:2109:15192:18764	0.493975903614
M00840:297:000000000-C5FWG:1:2109:22677:21018	0.493975903614
M00840:297:000000000-C5FWG:1:2110:11058:9754	0.493975903614
M00840:297:000000000-C5FWG:1:2110:17529:16444	0.493975903614
M00840:297:000000000-C5FWG:1:2110:25285:12040	0.493975903614
M00840:297:000000000-C5FWG:1:2110:4482:20181	0.493975903614
M00840:297:000000000-C5FWG:1:2110:5449:12316	0.493975903614
M00840:297:000000000-C5FWG:1:2110:9268:7233	0.493975903614
M00840:297:000000000-C5FWG:1:2110:9885:2986	0.493975903614
M00840:297:000000000-C5FWG:1:2111:12306:26336	0.493975903614
M00840:297:000000000-C5FWG:1:2111:12461:4961	0.493975903614
M00840:297:000000000-C5FWG:1:2111:13489:22573	0.493975903614
M00840:297:000000000-C5FWG:1:2111:15191:2188	0.493975903614
M00840:297:000000000-C5FWG:1:2111:18859:23819	0.493975903614
M00840:297:000000000-C5FWG:1:2111:22107:10142	0.493975903614
M00840:297:000000000-C5FWG:1:2111:23214:18006	0.493975903614
M00840:297:000000000-C5FWG:1:2111:23756:19316	0.493975903614
M00840:297:000000000-C5FWG:1:2111:24803:19135	0.493975903614
M00840:297:000000000-C5FWG:1:2111:7153:11833	0.493975903614
M00840:297:000000000-C5FWG:1:2112:17416:26602	0.493975903614
M00840:297:000000000-C5FWG:1:2112:18332:5591	0.493975903614
M00840:297:000000000-C5FWG:1:2112:20489:18705	0.493975903614
M00840:297:000000000-C5FWG:1:2112:23764:10295	0.493975903614
M00840:297:000000000-C5FWG:1:2112:26750:13588	0.493975903614
M00840:297:000000000-C5FWG:1:2112:27527:15907	0.493975903614
M00840:297:000000000-C5FWG:1:2112:5290:12379	0.493975903614
M00840:297:000000000-C5FWG:1:2112:8059:19514	0.493975903614
M00840:297:000000000-C5FWG:1:2112:9743:5704	0.493975903614
M00840:297:000000000-C5FWG:1:2113:13840:11246	0.493975903614
M00840:297:000000000-C5FWG:1:2113:14829:12172	0.493975903614
M00840:297:000000000-C5FWG:1:2113:14847:15198	0.493975903614
M00840:297:000000000-C5FWG:1:2113:16081:27277	0.493975903614
M00840:297:000000000-C5FWG:1:2113:17831:10340	0.493975903614
M00840:297:000000000-C5FWG:1:2113:19356:16859	0.493975903614
M00840:297:000000000-C5FWG:1:2113:21642:16454	0.493975903614
M00840:297:000000000-C5FWG:1:2113:27170:9546	0.493975903614
M00840:297:000000000-C5FWG:1:2114:10668:23128	0.493975903614
M00840:297:000000000-C5FWG:1:2114:11677:27638	0.493975903614
M00840:297:000000000-C5FWG:1:2114:13623:2976	0.493975903614
M00840:297:000000000-C5FWG:1:2114:14322:26543	0.493975903614
M00840:297:000000000-C5FWG:1:2114:15555:16639	0.493975903614
M00840:297:000000000-C5FWG:1:2114:19651:26338	0.493975903614
M00840:297:000000000-C5FWG:1:2114:22031:18859	0.493975903614
M00840:297:000000000-C5FWG:1:2114:24718:21332	0.493975903614
M00840:297:000000000-C5FWG:1:2114:24729:7812	0.493975903614
M00840:297:000000000-C5FWG:1:2114:27109:18117	0.493975903614
M00840:297:000000000-C5FWG:1:2114:7567:20479	0.493975903614
M00840:297:000000000-C5FWG:1:2114:8310:21682	0.493975903614
M00840:297:000000000-C5FWG:1:2113:18520:23017	0.495081967213
M00840:297:000000000-C5FWG:1:2110:18951:14446	0.495297805643
M00840:297:000000000-C5FWG:1:2101:5272:13273	0.495356037152
M00840:297:000000000-C5FWG:1:2105:13367:22141	0.495356037152
M00840:297:000000000-C5FWG:1:2112:13213:26287	0.495356037152
M00840:297:000000000-C5FWG:1:2106:26690:7086	0.495384615385
M00840:297:000000000-C5FWG:1:2113:23351:11337	0.495440729483
M00840:297:000000000-C5FWG:1:2114:19469:5459	0.495440729483
M00840:297:000000000-C5FWG:1:1111:13154:8053	0.495468277946
M00840:297:000000000-C5FWG:1:2106:22668:6014	0.495468277946
M00840:297:000000000-C5FWG:1:2111:12736:5835	0.495468277946
M00840:297:000000000-C5FWG:1:1101:11022:21487	0.495495495495
M00840:297:000000000-C5FWG:1:1101:11411:4781	0.495495495495
M00840:297:000000000-C5FWG:1:1101:11616:11221	0.495495495495
M00840:297:000000000-C5FWG:1:1101:11965:27473	0.495495495495
M00840:297:000000000-C5FWG:1:1101:12232:12195	0.495495495495
M00840:297:000000000-C5FWG:1:1101:13987:13973	0.495495495495
M00840:297:000000000-C5FWG:1:1101:15876:20393	0.495495495495
M00840:297:000000000-C5FWG:1:1101:16673:27566	0.495495495495
M00840:297:000000000-C5FWG:1:1101:17336:6220	0.495495495495
M00840:297:000000000-C5FWG:1:1101:17514:29017	0.495495495495
M00840:297:000000000-C5FWG:1:1101:17530:4768	0.495495495495
M00840:297:000000000-C5FWG:1:1101:19944:3372	0.495495495495
M00840:297:000000000-C5FWG:1:1101:20618:7688	0.495495495495
M00840:297:000000000-C5FWG:1:1101:20707:13422	0.495495495495
M00840:297:000000000-C5FWG:1:1101:21486:17005	0.495495495495
M00840:297:000000000-C5FWG:1:1101:21687:27136	0.495495495495
M00840:297:000000000-C5FWG:1:1101:22571:15484	0.495495495495
M00840:297:000000000-C5FWG:1:1101:22796:26317	0.495495495495
M00840:297:000000000-C5FWG:1:1101:23797:22221	0.495495495495
M00840:297:000000000-C5FWG:1:1101:24134:15078	0.495495495495
M00840:297:000000000-C5FWG:1:1101:26912:7054	0.495495495495
M00840:297:000000000-C5FWG:1:1101:28347:10720	0.495495495495
M00840:297:000000000-C5FWG:1:1101:28516:17217	0.495495495495
M00840:297:000000000-C5FWG:1:1101:6038:24923	0.495495495495
M00840:297:000000000-C5FWG:1:1101:6288:13964	0.495495495495
M00840:297:000000000-C5FWG:1:1101:8712:25266	0.495495495495
M00840:297:000000000-C5FWG:1:1102:10433:7426	0.495495495495
M00840:297:000000000-C5FWG:1:1102:10494:2791	0.495495495495
M00840:297:000000000-C5FWG:1:1102:12557:21763	0.495495495495
M00840:297:000000000-C5FWG:1:1102:12858:13697	0.495495495495
M00840:297:000000000-C5FWG:1:1102:13895:2407	0.495495495495
M00840:297:000000000-C5FWG:1:1102:15906:24135	0.495495495495
M00840:297:000000000-C5FWG:1:1102:16659:18050	0.495495495495
M00840:297:000000000-C5FWG:1:1102:18177:25339	0.495495495495
M00840:297:000000000-C5FWG:1:1102:20654:14996	0.495495495495
M00840:297:000000000-C5FWG:1:1102:28631:11774	0.495495495495
M00840:297:000000000-C5FWG:1:1102:3978:13695	0.495495495495
M00840:297:000000000-C5FWG:1:1102:4021:17744	0.495495495495
M00840:297:000000000-C5FWG:1:1102:7121:17056	0.495495495495
M00840:297:000000000-C5FWG:1:1102:7192:12516	0.495495495495
M00840:297:000000000-C5FWG:1:1102:7879:8882	0.495495495495
M00840:297:000000000-C5FWG:1:1103:10125:23428	0.495495495495
M00840:297:000000000-C5FWG:1:1103:10165:27653	0.495495495495
M00840:297:000000000-C5FWG:1:1103:11255:9978	0.495495495495
M00840:297:000000000-C5FWG:1:1103:11838:12062	0.495495495495
M00840:297:000000000-C5FWG:1:1103:13287:7943	0.495495495495
M00840:297:000000000-C5FWG:1:1103:16496:17035	0.495495495495
M00840:297:000000000-C5FWG:1:1103:19015:23785	0.495495495495
M00840:297:000000000-C5FWG:1:1103:19138:21222	0.495495495495
M00840:297:000000000-C5FWG:1:1103:20955:11747	0.495495495495
M00840:297:000000000-C5FWG:1:1103:22522:21910	0.495495495495
M00840:297:000000000-C5FWG:1:1103:23066:13532	0.495495495495
M00840:297:000000000-C5FWG:1:1103:23125:25669	0.495495495495
M00840:297:000000000-C5FWG:1:1103:24010:16789	0.495495495495
M00840:297:000000000-C5FWG:1:1103:24691:13382	0.495495495495
M00840:297:000000000-C5FWG:1:1103:27500:12778	0.495495495495
M00840:297:000000000-C5FWG:1:1103:28513:15883	0.495495495495
M00840:297:000000000-C5FWG:1:1103:4033:16074	0.495495495495
M00840:297:000000000-C5FWG:1:1103:4144:13546	0.495495495495
M00840:297:000000000-C5FWG:1:1103:6537:19697	0.495495495495
M00840:297:000000000-C5FWG:1:1103:7217:5519	0.495495495495
M00840:297:000000000-C5FWG:1:1103:7824:17126	0.495495495495
M00840:297:000000000-C5FWG:1:1103:8329:6924	0.495495495495
M00840:297:000000000-C5FWG:1:1104:10848:20621	0.495495495495
M00840:297:000000000-C5FWG:1:1104:11006:14380	0.495495495495
M00840:297:000000000-C5FWG:1:1104:12040:3651	0.495495495495
M00840:297:000000000-C5FWG:1:1104:15381:12324	0.495495495495
M00840:297:000000000-C5FWG:1:1104:15865:25546	0.495495495495
M00840:297:000000000-C5FWG:1:1104:16587:17987	0.495495495495
M00840:297:000000000-C5FWG:1:1104:16840:15109	0.495495495495
M00840:297:000000000-C5FWG:1:1104:17106:26902	0.495495495495
M00840:297:000000000-C5FWG:1:1104:17570:22955	0.495495495495
M00840:297:000000000-C5FWG:1:1104:18651:10171	0.495495495495
M00840:297:000000000-C5FWG:1:1104:19603:28585	0.495495495495
M00840:297:000000000-C5FWG:1:1104:20245:23470	0.495495495495
M00840:297:000000000-C5FWG:1:1104:21222:16173	0.495495495495
M00840:297:000000000-C5FWG:1:1104:5320:22605	0.495495495495
M00840:297:000000000-C5FWG:1:1104:5482:17701	0.495495495495
M00840:297:000000000-C5FWG:1:1104:6988:7820	0.495495495495
M00840:297:000000000-C5FWG:1:1104:8693:12463	0.495495495495
M00840:297:000000000-C5FWG:1:1104:9110:5542	0.495495495495
M00840:297:000000000-C5FWG:1:1104:9496:19501	0.495495495495
M00840:297:000000000-C5FWG:1:1104:9740:5336	0.495495495495
M00840:297:000000000-C5FWG:1:1105:10273:16983	0.495495495495
M00840:297:000000000-C5FWG:1:1105:10707:15185	0.495495495495
M00840:297:000000000-C5FWG:1:1105:11432:27268	0.495495495495
M00840:297:000000000-C5FWG:1:1105:12078:18174	0.495495495495
M00840:297:000000000-C5FWG:1:1105:12842:19395	0.495495495495
M00840:297:000000000-C5FWG:1:1105:13119:22971	0.495495495495
M00840:297:000000000-C5FWG:1:1105:13531:11514	0.495495495495
M00840:297:000000000-C5FWG:1:1105:13621:25096	0.495495495495
M00840:297:000000000-C5FWG:1:1105:13928:1971	0.495495495495
M00840:297:000000000-C5FWG:1:1105:15291:18655	0.495495495495
M00840:297:000000000-C5FWG:1:1105:16333:27319	0.495495495495
M00840:297:000000000-C5FWG:1:1105:19841:22956	0.495495495495
M00840:297:000000000-C5FWG:1:1105:22794:24297	0.495495495495
M00840:297:000000000-C5FWG:1:1105:23599:14760	0.495495495495
M00840:297:000000000-C5FWG:1:1105:4577:17659	0.495495495495
M00840:297:000000000-C5FWG:1:1105:6875:16161	0.495495495495
M00840:297:000000000-C5FWG:1:1106:10638:26165	0.495495495495
M00840:297:000000000-C5FWG:1:1106:11102:20180	0.495495495495
M00840:297:000000000-C5FWG:1:1106:11617:14422	0.495495495495
M00840:297:000000000-C5FWG:1:1106:11814:2441	0.495495495495
M00840:297:000000000-C5FWG:1:1106:13981:13040	0.495495495495
M00840:297:000000000-C5FWG:1:1106:16089:11226	0.495495495495
M00840:297:000000000-C5FWG:1:1106:18113:15276	0.495495495495
M00840:297:000000000-C5FWG:1:1106:19075:25537	0.495495495495
M00840:297:000000000-C5FWG:1:1106:19704:26454	0.495495495495
M00840:297:000000000-C5FWG:1:1106:21242:9310	0.495495495495
M00840:297:000000000-C5FWG:1:1106:21638:8842	0.495495495495
M00840:297:000000000-C5FWG:1:1106:21874:8449	0.495495495495
M00840:297:000000000-C5FWG:1:1106:23886:8585	0.495495495495
M00840:297:000000000-C5FWG:1:1106:24600:23086	0.495495495495
M00840:297:000000000-C5FWG:1:1106:3606:9314	0.495495495495
M00840:297:000000000-C5FWG:1:1106:8025:25813	0.495495495495
M00840:297:000000000-C5FWG:1:1107:10062:17127	0.495495495495
M00840:297:000000000-C5FWG:1:1107:10152:8259	0.495495495495
M00840:297:000000000-C5FWG:1:1107:10480:10965	0.495495495495
M00840:297:000000000-C5FWG:1:1107:10845:4049	0.495495495495
M00840:297:000000000-C5FWG:1:1107:11481:13074	0.495495495495
M00840:297:000000000-C5FWG:1:1107:12053:11602	0.495495495495
M00840:297:000000000-C5FWG:1:1107:12571:25618	0.495495495495
M00840:297:000000000-C5FWG:1:1107:12925:12265	0.495495495495
M00840:297:000000000-C5FWG:1:1107:14016:16642	0.495495495495
M00840:297:000000000-C5FWG:1:1107:15157:13999	0.495495495495
M00840:297:000000000-C5FWG:1:1107:17786:20695	0.495495495495
M00840:297:000000000-C5FWG:1:1107:19183:10111	0.495495495495
M00840:297:000000000-C5FWG:1:1107:19687:9187	0.495495495495
M00840:297:000000000-C5FWG:1:1107:20993:4913	0.495495495495
M00840:297:000000000-C5FWG:1:1107:21630:16121	0.495495495495
M00840:297:000000000-C5FWG:1:1107:22946:21420	0.495495495495
M00840:297:000000000-C5FWG:1:1107:24472:15346	0.495495495495
M00840:297:000000000-C5FWG:1:1107:24915:12371	0.495495495495
M00840:297:000000000-C5FWG:1:1107:25820:21478	0.495495495495
M00840:297:000000000-C5FWG:1:1107:29087:14674	0.495495495495
M00840:297:000000000-C5FWG:1:1107:6154:17986	0.495495495495
M00840:297:000000000-C5FWG:1:1107:7041:16662	0.495495495495
M00840:297:000000000-C5FWG:1:1107:8383:5578	0.495495495495
M00840:297:000000000-C5FWG:1:1107:9399:19858	0.495495495495
M00840:297:000000000-C5FWG:1:1108:14913:4720	0.495495495495
M00840:297:000000000-C5FWG:1:1108:15276:11770	0.495495495495
M00840:297:000000000-C5FWG:1:1108:16695:4847	0.495495495495
M00840:297:000000000-C5FWG:1:1108:17285:25744	0.495495495495
M00840:297:000000000-C5FWG:1:1108:22980:11436	0.495495495495
M00840:297:000000000-C5FWG:1:1108:24207:5253	0.495495495495
M00840:297:000000000-C5FWG:1:1108:5249:15025	0.495495495495
M00840:297:000000000-C5FWG:1:1108:6820:13026	0.495495495495
M00840:297:000000000-C5FWG:1:1108:7657:18316	0.495495495495
M00840:297:000000000-C5FWG:1:1108:7985:19350	0.495495495495
M00840:297:000000000-C5FWG:1:1108:8972:17512	0.495495495495
M00840:297:000000000-C5FWG:1:1108:9078:18797	0.495495495495
M00840:297:000000000-C5FWG:1:1109:10088:27928	0.495495495495
M00840:297:000000000-C5FWG:1:1109:10611:7552	0.495495495495
M00840:297:000000000-C5FWG:1:1109:10622:11601	0.495495495495
M00840:297:000000000-C5FWG:1:1109:10626:11217	0.495495495495
M00840:297:000000000-C5FWG:1:1109:12504:28047	0.495495495495
M00840:297:000000000-C5FWG:1:1109:14843:20951	0.495495495495
M00840:297:000000000-C5FWG:1:1109:16327:8300	0.495495495495
M00840:297:000000000-C5FWG:1:1109:16557:12467	0.495495495495
M00840:297:000000000-C5FWG:1:1109:18016:8445	0.495495495495
M00840:297:000000000-C5FWG:1:1109:21000:27471	0.495495495495
M00840:297:000000000-C5FWG:1:1109:21574:23631	0.495495495495
M00840:297:000000000-C5FWG:1:1109:22724:24874	0.495495495495
M00840:297:000000000-C5FWG:1:1109:23255:5095	0.495495495495
M00840:297:000000000-C5FWG:1:1109:24667:19098	0.495495495495
M00840:297:000000000-C5FWG:1:1109:24985:14726	0.495495495495
M00840:297:000000000-C5FWG:1:1109:7515:26171	0.495495495495
M00840:297:000000000-C5FWG:1:1109:8896:9938	0.495495495495
M00840:297:000000000-C5FWG:1:1109:9806:5240	0.495495495495
M00840:297:000000000-C5FWG:1:1110:11370:6343	0.495495495495
M00840:297:000000000-C5FWG:1:1110:11423:9789	0.495495495495
M00840:297:000000000-C5FWG:1:1110:12075:16310	0.495495495495
M00840:297:000000000-C5FWG:1:1110:12324:15402	0.495495495495
M00840:297:000000000-C5FWG:1:1110:14048:2136	0.495495495495
M00840:297:000000000-C5FWG:1:1110:1933:15188	0.495495495495
M00840:297:000000000-C5FWG:1:1110:22927:17111	0.495495495495
M00840:297:000000000-C5FWG:1:1110:22961:14325	0.495495495495
M00840:297:000000000-C5FWG:1:1110:9031:16080	0.495495495495
M00840:297:000000000-C5FWG:1:1110:9505:3367	0.495495495495
M00840:297:000000000-C5FWG:1:1111:11300:9530	0.495495495495
M00840:297:000000000-C5FWG:1:1111:13156:26414	0.495495495495
M00840:297:000000000-C5FWG:1:1111:14502:16938	0.495495495495
M00840:297:000000000-C5FWG:1:1111:16712:19300	0.495495495495
M00840:297:000000000-C5FWG:1:1111:17380:14524	0.495495495495
M00840:297:000000000-C5FWG:1:1111:17596:15599	0.495495495495
M00840:297:000000000-C5FWG:1:1111:19737:21693	0.495495495495
M00840:297:000000000-C5FWG:1:1111:19791:15289	0.495495495495
M00840:297:000000000-C5FWG:1:1111:20545:17706	0.495495495495
M00840:297:000000000-C5FWG:1:1111:22832:10599	0.495495495495
M00840:297:000000000-C5FWG:1:1111:24597:13088	0.495495495495
M00840:297:000000000-C5FWG:1:1111:26793:11628	0.495495495495
M00840:297:000000000-C5FWG:1:1111:3448:20717	0.495495495495
M00840:297:000000000-C5FWG:1:1111:4655:14824	0.495495495495
M00840:297:000000000-C5FWG:1:1111:5848:10211	0.495495495495
M00840:297:000000000-C5FWG:1:1111:7156:18438	0.495495495495
M00840:297:000000000-C5FWG:1:1111:9749:25249	0.495495495495
M00840:297:000000000-C5FWG:1:1112:12313:12524	0.495495495495
M00840:297:000000000-C5FWG:1:1112:14069:22376	0.495495495495
M00840:297:000000000-C5FWG:1:1112:16416:6006	0.495495495495
M00840:297:000000000-C5FWG:1:1112:17580:8096	0.495495495495
M00840:297:000000000-C5FWG:1:1112:1807:16658	0.495495495495
M00840:297:000000000-C5FWG:1:1112:20101:2480	0.495495495495
M00840:297:000000000-C5FWG:1:1112:20473:14038	0.495495495495
M00840:297:000000000-C5FWG:1:1112:21291:20509	0.495495495495
M00840:297:000000000-C5FWG:1:1112:21997:17716	0.495495495495
M00840:297:000000000-C5FWG:1:1112:4168:15213	0.495495495495
M00840:297:000000000-C5FWG:1:1112:6859:12864	0.495495495495
M00840:297:000000000-C5FWG:1:1112:7006:17735	0.495495495495
M00840:297:000000000-C5FWG:1:1112:7799:16786	0.495495495495
M00840:297:000000000-C5FWG:1:1112:8271:19083	0.495495495495
M00840:297:000000000-C5FWG:1:1112:8951:6774	0.495495495495
M00840:297:000000000-C5FWG:1:1113:13385:24175	0.495495495495
M00840:297:000000000-C5FWG:1:1113:14660:9491	0.495495495495
M00840:297:000000000-C5FWG:1:1113:15998:23641	0.495495495495
M00840:297:000000000-C5FWG:1:1113:17629:8799	0.495495495495
M00840:297:000000000-C5FWG:1:1113:18014:27094	0.495495495495
M00840:297:000000000-C5FWG:1:1113:18167:13125	0.495495495495
M00840:297:000000000-C5FWG:1:1113:18642:28792	0.495495495495
M00840:297:000000000-C5FWG:1:1113:19936:24546	0.495495495495
M00840:297:000000000-C5FWG:1:1113:19980:26261	0.495495495495
M00840:297:000000000-C5FWG:1:1113:21740:26991	0.495495495495
M00840:297:000000000-C5FWG:1:1113:22368:24892	0.495495495495
M00840:297:000000000-C5FWG:1:1113:27642:17489	0.495495495495
M00840:297:000000000-C5FWG:1:1113:3998:8917	0.495495495495
M00840:297:000000000-C5FWG:1:1114:11107:12381	0.495495495495
M00840:297:000000000-C5FWG:1:1114:11688:17110	0.495495495495
M00840:297:000000000-C5FWG:1:1114:12913:1993	0.495495495495
M00840:297:000000000-C5FWG:1:1114:13026:5513	0.495495495495
M00840:297:000000000-C5FWG:1:1114:13968:13456	0.495495495495
M00840:297:000000000-C5FWG:1:1114:14088:6062	0.495495495495
M00840:297:000000000-C5FWG:1:1114:16848:18743	0.495495495495
M00840:297:000000000-C5FWG:1:1114:18011:17150	0.495495495495
M00840:297:000000000-C5FWG:1:1114:19513:25513	0.495495495495
M00840:297:000000000-C5FWG:1:1114:20275:19573	0.495495495495
M00840:297:000000000-C5FWG:1:1114:22467:20651	0.495495495495
M00840:297:000000000-C5FWG:1:1114:3235:13551	0.495495495495
M00840:297:000000000-C5FWG:1:1114:6787:11235	0.495495495495
M00840:297:000000000-C5FWG:1:2101:11734:15979	0.495495495495
M00840:297:000000000-C5FWG:1:2101:11816:25715	0.495495495495
M00840:297:000000000-C5FWG:1:2101:11912:22010	0.495495495495
M00840:297:000000000-C5FWG:1:2101:13502:4581	0.495495495495
M00840:297:000000000-C5FWG:1:2101:15491:10176	0.495495495495
M00840:297:000000000-C5FWG:1:2101:15648:7431	0.495495495495
M00840:297:000000000-C5FWG:1:2101:18789:24518	0.495495495495
M00840:297:000000000-C5FWG:1:2101:21615:23132	0.495495495495
M00840:297:000000000-C5FWG:1:2101:23372:11239	0.495495495495
M00840:297:000000000-C5FWG:1:2101:23928:9917	0.495495495495
M00840:297:000000000-C5FWG:1:2101:24620:10192	0.495495495495
M00840:297:000000000-C5FWG:1:2101:25965:6633	0.495495495495
M00840:297:000000000-C5FWG:1:2101:28791:14253	0.495495495495
M00840:297:000000000-C5FWG:1:2101:4755:16383	0.495495495495
M00840:297:000000000-C5FWG:1:2101:5155:23335	0.495495495495
M00840:297:000000000-C5FWG:1:2101:5282:6612	0.495495495495
M00840:297:000000000-C5FWG:1:2101:5747:14391	0.495495495495
M00840:297:000000000-C5FWG:1:2101:7125:16031	0.495495495495
M00840:297:000000000-C5FWG:1:2101:8012:10259	0.495495495495
M00840:297:000000000-C5FWG:1:2101:8238:10911	0.495495495495
M00840:297:000000000-C5FWG:1:2101:8240:16431	0.495495495495
M00840:297:000000000-C5FWG:1:2101:9021:25076	0.495495495495
M00840:297:000000000-C5FWG:1:2101:9693:20584	0.495495495495
M00840:297:000000000-C5FWG:1:2102:13345:8036	0.495495495495
M00840:297:000000000-C5FWG:1:2102:14553:12714	0.495495495495
M00840:297:000000000-C5FWG:1:2102:15573:14673	0.495495495495
M00840:297:000000000-C5FWG:1:2102:15765:17975	0.495495495495
M00840:297:000000000-C5FWG:1:2102:21884:8269	0.495495495495
M00840:297:000000000-C5FWG:1:2102:24642:17660	0.495495495495
M00840:297:000000000-C5FWG:1:2102:7728:20573	0.495495495495
M00840:297:000000000-C5FWG:1:2103:11293:17942	0.495495495495
M00840:297:000000000-C5FWG:1:2103:11296:24052	0.495495495495
M00840:297:000000000-C5FWG:1:2103:13415:22589	0.495495495495
M00840:297:000000000-C5FWG:1:2103:14150:25679	0.495495495495
M00840:297:000000000-C5FWG:1:2103:20429:15733	0.495495495495
M00840:297:000000000-C5FWG:1:2103:21375:8576	0.495495495495
M00840:297:000000000-C5FWG:1:2103:26524:21475	0.495495495495
M00840:297:000000000-C5FWG:1:2103:7189:21276	0.495495495495
M00840:297:000000000-C5FWG:1:2103:9307:16912	0.495495495495
M00840:297:000000000-C5FWG:1:2104:11057:9138	0.495495495495
M00840:297:000000000-C5FWG:1:2104:12446:3619	0.495495495495
M00840:297:000000000-C5FWG:1:2104:16799:17424	0.495495495495
M00840:297:000000000-C5FWG:1:2104:17840:15555	0.495495495495
M00840:297:000000000-C5FWG:1:2104:19086:22972	0.495495495495
M00840:297:000000000-C5FWG:1:2104:19151:19835	0.495495495495
M00840:297:000000000-C5FWG:1:2104:20178:19082	0.495495495495
M00840:297:000000000-C5FWG:1:2104:21623:16346	0.495495495495
M00840:297:000000000-C5FWG:1:2104:21690:18802	0.495495495495
M00840:297:000000000-C5FWG:1:2104:3168:10585	0.495495495495
M00840:297:000000000-C5FWG:1:2104:3874:17553	0.495495495495
M00840:297:000000000-C5FWG:1:2104:4210:14833	0.495495495495
M00840:297:000000000-C5FWG:1:2104:6455:15140	0.495495495495
M00840:297:000000000-C5FWG:1:2104:9866:18379	0.495495495495
M00840:297:000000000-C5FWG:1:2105:11625:7638	0.495495495495
M00840:297:000000000-C5FWG:1:2105:12874:5731	0.495495495495
M00840:297:000000000-C5FWG:1:2105:13419:5599	0.495495495495
M00840:297:000000000-C5FWG:1:2105:14281:7557	0.495495495495
M00840:297:000000000-C5FWG:1:2105:16454:19483	0.495495495495
M00840:297:000000000-C5FWG:1:2105:16804:9344	0.495495495495
M00840:297:000000000-C5FWG:1:2105:17849:20397	0.495495495495
M00840:297:000000000-C5FWG:1:2105:17900:18861	0.495495495495
M00840:297:000000000-C5FWG:1:2105:19096:16023	0.495495495495
M00840:297:000000000-C5FWG:1:2105:19423:6513	0.495495495495
M00840:297:000000000-C5FWG:1:2105:2246:13187	0.495495495495
M00840:297:000000000-C5FWG:1:2105:22974:17319	0.495495495495
M00840:297:000000000-C5FWG:1:2105:23950:17550	0.495495495495
M00840:297:000000000-C5FWG:1:2105:28572:13279	0.495495495495
M00840:297:000000000-C5FWG:1:2106:10035:22139	0.495495495495
M00840:297:000000000-C5FWG:1:2106:11149:20321	0.495495495495
M00840:297:000000000-C5FWG:1:2106:11419:5314	0.495495495495
M00840:297:000000000-C5FWG:1:2106:11668:9135	0.495495495495
M00840:297:000000000-C5FWG:1:2106:12706:13020	0.495495495495
M00840:297:000000000-C5FWG:1:2106:13172:7606	0.495495495495
M00840:297:000000000-C5FWG:1:2106:15401:11981	0.495495495495
M00840:297:000000000-C5FWG:1:2106:16778:19373	0.495495495495
M00840:297:000000000-C5FWG:1:2106:17225:1827	0.495495495495
M00840:297:000000000-C5FWG:1:2106:21596:4422	0.495495495495
M00840:297:000000000-C5FWG:1:2106:22942:9091	0.495495495495
M00840:297:000000000-C5FWG:1:2106:3902:14726	0.495495495495
M00840:297:000000000-C5FWG:1:2106:7889:20185	0.495495495495
M00840:297:000000000-C5FWG:1:2106:9155:15753	0.495495495495
M00840:297:000000000-C5FWG:1:2106:9305:6244	0.495495495495
M00840:297:000000000-C5FWG:1:2106:9756:7069	0.495495495495
M00840:297:000000000-C5FWG:1:2107:10883:12069	0.495495495495
M00840:297:000000000-C5FWG:1:2107:11146:17985	0.495495495495
M00840:297:000000000-C5FWG:1:2107:12571:14753	0.495495495495
M00840:297:000000000-C5FWG:1:2107:13387:8834	0.495495495495
M00840:297:000000000-C5FWG:1:2107:15574:7181	0.495495495495
M00840:297:000000000-C5FWG:1:2107:16360:18931	0.495495495495
M00840:297:000000000-C5FWG:1:2107:19529:6165	0.495495495495
M00840:297:000000000-C5FWG:1:2107:19772:26453	0.495495495495
M00840:297:000000000-C5FWG:1:2107:20678:19326	0.495495495495
M00840:297:000000000-C5FWG:1:2107:20683:20458	0.495495495495
M00840:297:000000000-C5FWG:1:2107:21928:3348	0.495495495495
M00840:297:000000000-C5FWG:1:2107:22357:15865	0.495495495495
M00840:297:000000000-C5FWG:1:2107:23307:18526	0.495495495495
M00840:297:000000000-C5FWG:1:2107:24551:21277	0.495495495495
M00840:297:000000000-C5FWG:1:2107:4655:9005	0.495495495495
M00840:297:000000000-C5FWG:1:2107:7066:17097	0.495495495495
M00840:297:000000000-C5FWG:1:2107:7986:20898	0.495495495495
M00840:297:000000000-C5FWG:1:2107:8333:6374	0.495495495495
M00840:297:000000000-C5FWG:1:2108:10521:9055	0.495495495495
M00840:297:000000000-C5FWG:1:2108:12292:8740	0.495495495495
M00840:297:000000000-C5FWG:1:2108:12879:2273	0.495495495495
M00840:297:000000000-C5FWG:1:2108:12991:11416	0.495495495495
M00840:297:000000000-C5FWG:1:2108:13651:10881	0.495495495495
M00840:297:000000000-C5FWG:1:2108:13908:22491	0.495495495495
M00840:297:000000000-C5FWG:1:2108:13978:23644	0.495495495495
M00840:297:000000000-C5FWG:1:2108:17202:15035	0.495495495495
M00840:297:000000000-C5FWG:1:2108:17256:28508	0.495495495495
M00840:297:000000000-C5FWG:1:2108:18137:12266	0.495495495495
M00840:297:000000000-C5FWG:1:2108:19447:6841	0.495495495495
M00840:297:000000000-C5FWG:1:2108:20313:4689	0.495495495495
M00840:297:000000000-C5FWG:1:2108:20548:27837	0.495495495495
M00840:297:000000000-C5FWG:1:2108:21368:19462	0.495495495495
M00840:297:000000000-C5FWG:1:2108:21434:4920	0.495495495495
M00840:297:000000000-C5FWG:1:2108:21911:19861	0.495495495495
M00840:297:000000000-C5FWG:1:2108:22775:21101	0.495495495495
M00840:297:000000000-C5FWG:1:2108:24368:14221	0.495495495495
M00840:297:000000000-C5FWG:1:2108:24419:18788	0.495495495495
M00840:297:000000000-C5FWG:1:2108:25621:19176	0.495495495495
M00840:297:000000000-C5FWG:1:2108:3131:16206	0.495495495495
M00840:297:000000000-C5FWG:1:2108:7415:18018	0.495495495495
M00840:297:000000000-C5FWG:1:2108:7597:5049	0.495495495495
M00840:297:000000000-C5FWG:1:2108:9390:14335	0.495495495495
M00840:297:000000000-C5FWG:1:2109:12002:4342	0.495495495495
M00840:297:000000000-C5FWG:1:2109:12085:25242	0.495495495495
M00840:297:000000000-C5FWG:1:2109:12448:16487	0.495495495495
M00840:297:000000000-C5FWG:1:2109:12585:10324	0.495495495495
M00840:297:000000000-C5FWG:1:2109:17215:2336	0.495495495495
M00840:297:000000000-C5FWG:1:2109:19198:3788	0.495495495495
M00840:297:000000000-C5FWG:1:2109:24985:17526	0.495495495495
M00840:297:000000000-C5FWG:1:2109:3967:9193	0.495495495495
M00840:297:000000000-C5FWG:1:2109:6874:8148	0.495495495495
M00840:297:000000000-C5FWG:1:2109:7082:4583	0.495495495495
M00840:297:000000000-C5FWG:1:2109:7466:14528	0.495495495495
M00840:297:000000000-C5FWG:1:2109:9962:24116	0.495495495495
M00840:297:000000000-C5FWG:1:2110:10893:16649	0.495495495495
M00840:297:000000000-C5FWG:1:2110:11182:2091	0.495495495495
M00840:297:000000000-C5FWG:1:2110:13979:12450	0.495495495495
M00840:297:000000000-C5FWG:1:2110:15341:9402	0.495495495495
M00840:297:000000000-C5FWG:1:2110:15790:7718	0.495495495495
M00840:297:000000000-C5FWG:1:2110:16717:15122	0.495495495495
M00840:297:000000000-C5FWG:1:2110:17074:17286	0.495495495495
M00840:297:000000000-C5FWG:1:2110:17272:15502	0.495495495495
M00840:297:000000000-C5FWG:1:2110:26640:13623	0.495495495495
M00840:297:000000000-C5FWG:1:2110:4086:10354	0.495495495495
M00840:297:000000000-C5FWG:1:2110:9336:3333	0.495495495495
M00840:297:000000000-C5FWG:1:2110:9520:16708	0.495495495495
M00840:297:000000000-C5FWG:1:2111:10068:7833	0.495495495495
M00840:297:000000000-C5FWG:1:2111:13899:21201	0.495495495495
M00840:297:000000000-C5FWG:1:2111:14471:23120	0.495495495495
M00840:297:000000000-C5FWG:1:2111:15173:17956	0.495495495495
M00840:297:000000000-C5FWG:1:2111:15888:10395	0.495495495495
M00840:297:000000000-C5FWG:1:2111:1738:15620	0.495495495495
M00840:297:000000000-C5FWG:1:2111:18084:22580	0.495495495495
M00840:297:000000000-C5FWG:1:2111:18562:16857	0.495495495495
M00840:297:000000000-C5FWG:1:2111:20614:12629	0.495495495495
M00840:297:000000000-C5FWG:1:2111:23025:3546	0.495495495495
M00840:297:000000000-C5FWG:1:2111:25244:8049	0.495495495495
M00840:297:000000000-C5FWG:1:2111:25887:14285	0.495495495495
M00840:297:000000000-C5FWG:1:2111:7554:8063	0.495495495495
M00840:297:000000000-C5FWG:1:2111:8577:16179	0.495495495495
M00840:297:000000000-C5FWG:1:2111:8595:10278	0.495495495495
M00840:297:000000000-C5FWG:1:2112:11902:11837	0.495495495495
M00840:297:000000000-C5FWG:1:2112:13091:19248	0.495495495495
M00840:297:000000000-C5FWG:1:2112:14678:8299	0.495495495495
M00840:297:000000000-C5FWG:1:2112:15179:12070	0.495495495495
M00840:297:000000000-C5FWG:1:2112:23418:16170	0.495495495495
M00840:297:000000000-C5FWG:1:2112:23570:24965	0.495495495495
M00840:297:000000000-C5FWG:1:2112:25204:17643	0.495495495495
M00840:297:000000000-C5FWG:1:2112:28836:16525	0.495495495495
M00840:297:000000000-C5FWG:1:2112:6400:9246	0.495495495495
M00840:297:000000000-C5FWG:1:2112:9838:9010	0.495495495495
M00840:297:000000000-C5FWG:1:2113:11149:13096	0.495495495495
M00840:297:000000000-C5FWG:1:2113:12496:5856	0.495495495495
M00840:297:000000000-C5FWG:1:2113:14828:24117	0.495495495495
M00840:297:000000000-C5FWG:1:2113:15428:19395	0.495495495495
M00840:297:000000000-C5FWG:1:2113:17740:19455	0.495495495495
M00840:297:000000000-C5FWG:1:2113:17943:5269	0.495495495495
M00840:297:000000000-C5FWG:1:2113:21243:19541	0.495495495495
M00840:297:000000000-C5FWG:1:2113:22034:11688	0.495495495495
M00840:297:000000000-C5FWG:1:2113:24447:5174	0.495495495495
M00840:297:000000000-C5FWG:1:2113:25394:16944	0.495495495495
M00840:297:000000000-C5FWG:1:2113:8986:12828	0.495495495495
M00840:297:000000000-C5FWG:1:2113:9343:21939	0.495495495495
M00840:297:000000000-C5FWG:1:2114:10320:22372	0.495495495495
M00840:297:000000000-C5FWG:1:2114:11762:6322	0.495495495495
M00840:297:000000000-C5FWG:1:2114:11958:8610	0.495495495495
M00840:297:000000000-C5FWG:1:2114:12209:15125	0.495495495495
M00840:297:000000000-C5FWG:1:2114:13235:10665	0.495495495495
M00840:297:000000000-C5FWG:1:2114:21840:20987	0.495495495495
M00840:297:000000000-C5FWG:1:2114:2842:15712	0.495495495495
M00840:297:000000000-C5FWG:1:2114:3857:21114	0.495495495495
M00840:297:000000000-C5FWG:1:2114:9628:7689	0.495495495495
M00840:297:000000000-C5FWG:1:2112:10810:2324	0.496794871795
M00840:297:000000000-C5FWG:1:2108:26746:15135	0.496855345912
M00840:297:000000000-C5FWG:1:2114:23241:5114	0.496913580247
M00840:297:000000000-C5FWG:1:2107:22592:26840	0.496932515337
M00840:297:000000000-C5FWG:1:2113:16051:27250	0.496932515337
M00840:297:000000000-C5FWG:1:1104:21865:3865	0.496951219512
M00840:297:000000000-C5FWG:1:2108:20260:26585	0.49696969697
M00840:297:000000000-C5FWG:1:2113:16111:25043	0.49696969697
M00840:297:000000000-C5FWG:1:1102:11170:10278	0.496987951807
M00840:297:000000000-C5FWG:1:1102:14996:25462	0.496987951807
M00840:297:000000000-C5FWG:1:1103:20041:24697	0.496987951807
M00840:297:000000000-C5FWG:1:1107:3461:11864	0.496987951807
M00840:297:000000000-C5FWG:1:1110:20773:16470	0.496987951807
M00840:297:000000000-C5FWG:1:1113:14121:12064	0.496987951807
M00840:297:000000000-C5FWG:1:1114:10720:26937	0.496987951807
M00840:297:000000000-C5FWG:1:2101:6160:19639	0.496987951807
M00840:297:000000000-C5FWG:1:2102:19887:2223	0.496987951807
M00840:297:000000000-C5FWG:1:2103:15221:3704	0.496987951807
M00840:297:000000000-C5FWG:1:2104:8242:21212	0.496987951807
M00840:297:000000000-C5FWG:1:2105:10381:12770	0.496987951807
M00840:297:000000000-C5FWG:1:2105:24745:19600	0.496987951807
M00840:297:000000000-C5FWG:1:2106:14157:11531	0.496987951807
M00840:297:000000000-C5FWG:1:2106:15691:20523	0.496987951807
M00840:297:000000000-C5FWG:1:2107:11827:27917	0.496987951807
M00840:297:000000000-C5FWG:1:2107:6504:25025	0.496987951807
M00840:297:000000000-C5FWG:1:2110:18042:21403	0.496987951807
M00840:297:000000000-C5FWG:1:2111:13020:20485	0.496987951807
M00840:297:000000000-C5FWG:1:2112:14354:7554	0.496987951807
M00840:297:000000000-C5FWG:1:2113:21477:9673	0.496987951807
M00840:297:000000000-C5FWG:1:2114:11278:3631	0.496987951807
M00840:297:000000000-C5FWG:1:2114:11510:12304	0.496987951807
M00840:297:000000000-C5FWG:1:2114:21767:8200	0.496987951807
M00840:297:000000000-C5FWG:1:1102:10688:2370	0.497005988024
M00840:297:000000000-C5FWG:1:1102:3448:12815	0.497005988024
M00840:297:000000000-C5FWG:1:1102:6551:14279	0.497005988024
M00840:297:000000000-C5FWG:1:1103:17238:28453	0.497005988024
M00840:297:000000000-C5FWG:1:1104:15301:18007	0.497005988024
M00840:297:000000000-C5FWG:1:1105:10502:6583	0.497005988024
M00840:297:000000000-C5FWG:1:1105:23543:12656	0.497005988024
M00840:297:000000000-C5FWG:1:1105:29359:15873	0.497005988024
M00840:297:000000000-C5FWG:1:1106:13908:10141	0.497005988024
M00840:297:000000000-C5FWG:1:1110:19286:25501	0.497005988024
M00840:297:000000000-C5FWG:1:1110:20868:19751	0.497005988024
M00840:297:000000000-C5FWG:1:1112:24103:23828	0.497005988024
M00840:297:000000000-C5FWG:1:1113:5097:15331	0.497005988024
M00840:297:000000000-C5FWG:1:1114:22339:5878	0.497005988024
M00840:297:000000000-C5FWG:1:2101:14929:4066	0.497005988024
M00840:297:000000000-C5FWG:1:2101:21554:6535	0.497005988024
M00840:297:000000000-C5FWG:1:2106:14284:19537	0.497005988024
M00840:297:000000000-C5FWG:1:2106:16932:5286	0.497005988024
M00840:297:000000000-C5FWG:1:2107:21940:14930	0.497005988024
M00840:297:000000000-C5FWG:1:2107:24840:13512	0.497005988024
M00840:297:000000000-C5FWG:1:2108:10934:14644	0.497005988024
M00840:297:000000000-C5FWG:1:2108:5953:10410	0.497005988024
M00840:297:000000000-C5FWG:1:2112:22013:25251	0.497005988024
M00840:297:000000000-C5FWG:1:2114:18569:2748	0.497005988024
M00840:297:000000000-C5FWG:1:2114:18995:5665	0.497005988024
M00840:297:000000000-C5FWG:1:2114:3077:18113	0.497005988024
M00840:297:000000000-C5FWG:1:2114:5905:22439	0.497005988024
M00840:297:000000000-C5FWG:1:2114:8296:22470	0.497005988024
M00840:297:000000000-C5FWG:1:2113:24347:5517	0.498381877023
M00840:297:000000000-C5FWG:1:1101:18108:28837	0.498432601881
M00840:297:000000000-C5FWG:1:2112:22117:26092	0.498432601881
M00840:297:000000000-C5FWG:1:1102:17503:3575	0.498461538462
M00840:297:000000000-C5FWG:1:1107:18749:16226	0.498461538462
M00840:297:000000000-C5FWG:1:2103:10256:27221	0.498461538462
M00840:297:000000000-C5FWG:1:2103:16268:20044	0.498461538462
M00840:297:000000000-C5FWG:1:2105:26508:17972	0.498461538462
M00840:297:000000000-C5FWG:1:2107:17696:1556	0.498461538462
M00840:297:000000000-C5FWG:1:2109:24725:21733	0.498461538462
M00840:297:000000000-C5FWG:1:2110:12687:24991	0.498461538462
M00840:297:000000000-C5FWG:1:2110:13688:25311	0.498461538462
M00840:297:000000000-C5FWG:1:1103:16159:19292	0.498470948012
M00840:297:000000000-C5FWG:1:2102:15970:23190	0.498470948012
M00840:297:000000000-C5FWG:1:2102:3679:13440	0.498470948012
M00840:297:000000000-C5FWG:1:2103:20555:26289	0.498470948012
M00840:297:000000000-C5FWG:1:2108:29532:15835	0.498470948012
M00840:297:000000000-C5FWG:1:2109:18948:28591	0.498470948012
M00840:297:000000000-C5FWG:1:2110:9798:26584	0.498470948012
M00840:297:000000000-C5FWG:1:2112:25549:21774	0.498470948012
M00840:297:000000000-C5FWG:1:2114:20066:25708	0.498470948012
M00840:297:000000000-C5FWG:1:2101:11430:16300	0.498480243161
M00840:297:000000000-C5FWG:1:1106:24258:10187	0.498489425982
M00840:297:000000000-C5FWG:1:1114:23943:9893	0.498489425982
M00840:297:000000000-C5FWG:1:2110:28161:18188	0.498489425982
M00840:297:000000000-C5FWG:1:2113:5120:7522	0.498489425982
M00840:297:000000000-C5FWG:1:1101:23146:17968	0.498498498498
M00840:297:000000000-C5FWG:1:1101:26582:8612	0.498498498498
M00840:297:000000000-C5FWG:1:1101:27920:21826	0.498498498498
M00840:297:000000000-C5FWG:1:1101:5727:14026	0.498498498498
M00840:297:000000000-C5FWG:1:1101:9085:26670	0.498498498498
M00840:297:000000000-C5FWG:1:1102:11761:6015	0.498498498498
M00840:297:000000000-C5FWG:1:1102:23613:3875	0.498498498498
M00840:297:000000000-C5FWG:1:1102:5940:15028	0.498498498498
M00840:297:000000000-C5FWG:1:1105:2186:16882	0.498498498498
M00840:297:000000000-C5FWG:1:1105:2384:13939	0.498498498498
M00840:297:000000000-C5FWG:1:1106:18894:27691	0.498498498498
M00840:297:000000000-C5FWG:1:1107:19167:22135	0.498498498498
M00840:297:000000000-C5FWG:1:1107:5143:17035	0.498498498498
M00840:297:000000000-C5FWG:1:1107:6318:19810	0.498498498498
M00840:297:000000000-C5FWG:1:1108:13637:28372	0.498498498498
M00840:297:000000000-C5FWG:1:1109:14853:15360	0.498498498498
M00840:297:000000000-C5FWG:1:1109:5880:15477	0.498498498498
M00840:297:000000000-C5FWG:1:1110:10020:24103	0.498498498498
M00840:297:000000000-C5FWG:1:1110:14430:6013	0.498498498498
M00840:297:000000000-C5FWG:1:1110:15318:16806	0.498498498498
M00840:297:000000000-C5FWG:1:1110:16328:12151	0.498498498498
M00840:297:000000000-C5FWG:1:1110:9097:17738	0.498498498498
M00840:297:000000000-C5FWG:1:1111:12321:4896	0.498498498498
M00840:297:000000000-C5FWG:1:1111:13842:12454	0.498498498498
M00840:297:000000000-C5FWG:1:1111:8352:14548	0.498498498498
M00840:297:000000000-C5FWG:1:1111:8489:23202	0.498498498498
M00840:297:000000000-C5FWG:1:1111:9167:25376	0.498498498498
M00840:297:000000000-C5FWG:1:1112:14495:10836	0.498498498498
M00840:297:000000000-C5FWG:1:1112:19242:9484	0.498498498498
M00840:297:000000000-C5FWG:1:1112:27717:16181	0.498498498498
M00840:297:000000000-C5FWG:1:1112:29362:13307	0.498498498498
M00840:297:000000000-C5FWG:1:1112:3588:20919	0.498498498498
M00840:297:000000000-C5FWG:1:1113:14225:28884	0.498498498498
M00840:297:000000000-C5FWG:1:1113:14905:15120	0.498498498498
M00840:297:000000000-C5FWG:1:1113:19283:10250	0.498498498498
M00840:297:000000000-C5FWG:1:1113:19361:4678	0.498498498498
M00840:297:000000000-C5FWG:1:1113:6860:25314	0.498498498498
M00840:297:000000000-C5FWG:1:1114:22867:4743	0.498498498498
M00840:297:000000000-C5FWG:1:1114:8249:13413	0.498498498498
M00840:297:000000000-C5FWG:1:2101:12247:5220	0.498498498498
M00840:297:000000000-C5FWG:1:2101:17044:2443	0.498498498498
M00840:297:000000000-C5FWG:1:2101:24272:23627	0.498498498498
M00840:297:000000000-C5FWG:1:2101:25522:20435	0.498498498498
M00840:297:000000000-C5FWG:1:2101:28637:14039	0.498498498498
M00840:297:000000000-C5FWG:1:2102:14133:12116	0.498498498498
M00840:297:000000000-C5FWG:1:2102:21406:17646	0.498498498498
M00840:297:000000000-C5FWG:1:2102:22617:21647	0.498498498498
M00840:297:000000000-C5FWG:1:2102:7626:8182	0.498498498498
M00840:297:000000000-C5FWG:1:2103:11191:9100	0.498498498498
M00840:297:000000000-C5FWG:1:2103:13924:19620	0.498498498498
M00840:297:000000000-C5FWG:1:2103:2774:13048	0.498498498498
M00840:297:000000000-C5FWG:1:2103:5713:13257	0.498498498498
M00840:297:000000000-C5FWG:1:2103:8084:12666	0.498498498498
M00840:297:000000000-C5FWG:1:2103:8113:13081	0.498498498498
M00840:297:000000000-C5FWG:1:2104:10065:6614	0.498498498498
M00840:297:000000000-C5FWG:1:2104:17051:2618	0.498498498498
M00840:297:000000000-C5FWG:1:2104:18169:2209	0.498498498498
M00840:297:000000000-C5FWG:1:2104:21627:27219	0.498498498498
M00840:297:000000000-C5FWG:1:2104:22789:18320	0.498498498498
M00840:297:000000000-C5FWG:1:2104:25673:15738	0.498498498498
M00840:297:000000000-C5FWG:1:2104:27533:9328	0.498498498498
M00840:297:000000000-C5FWG:1:2104:5146:20495	0.498498498498
M00840:297:000000000-C5FWG:1:2105:12703:14954	0.498498498498
M00840:297:000000000-C5FWG:1:2105:16985:13750	0.498498498498
M00840:297:000000000-C5FWG:1:2105:21287:21085	0.498498498498
M00840:297:000000000-C5FWG:1:2105:23354:20523	0.498498498498
M00840:297:000000000-C5FWG:1:2105:2452:10923	0.498498498498
M00840:297:000000000-C5FWG:1:2105:2955:14256	0.498498498498
M00840:297:000000000-C5FWG:1:2105:8251:12553	0.498498498498
M00840:297:000000000-C5FWG:1:2105:8905:23353	0.498498498498
M00840:297:000000000-C5FWG:1:2106:17989:26395	0.498498498498
M00840:297:000000000-C5FWG:1:2106:21165:14834	0.498498498498
M00840:297:000000000-C5FWG:1:2106:6242:12577	0.498498498498
M00840:297:000000000-C5FWG:1:2107:16728:8898	0.498498498498
M00840:297:000000000-C5FWG:1:2107:17638:5467	0.498498498498
M00840:297:000000000-C5FWG:1:2107:19495:19760	0.498498498498
M00840:297:000000000-C5FWG:1:2107:20472:22240	0.498498498498
M00840:297:000000000-C5FWG:1:2107:21449:24774	0.498498498498
M00840:297:000000000-C5FWG:1:2107:27340:18406	0.498498498498
M00840:297:000000000-C5FWG:1:2108:17597:21200	0.498498498498
M00840:297:000000000-C5FWG:1:2108:22280:20572	0.498498498498
M00840:297:000000000-C5FWG:1:2108:27788:17841	0.498498498498
M00840:297:000000000-C5FWG:1:2108:28885:18277	0.498498498498
M00840:297:000000000-C5FWG:1:2109:12805:26506	0.498498498498
M00840:297:000000000-C5FWG:1:2109:15845:16511	0.498498498498
M00840:297:000000000-C5FWG:1:2109:17282:18615	0.498498498498
M00840:297:000000000-C5FWG:1:2109:20803:6112	0.498498498498
M00840:297:000000000-C5FWG:1:2109:20927:23301	0.498498498498
M00840:297:000000000-C5FWG:1:2109:23066:7059	0.498498498498
M00840:297:000000000-C5FWG:1:2109:8320:22639	0.498498498498
M00840:297:000000000-C5FWG:1:2110:13404:29038	0.498498498498
M00840:297:000000000-C5FWG:1:2110:15698:26691	0.498498498498
M00840:297:000000000-C5FWG:1:2110:16767:26701	0.498498498498
M00840:297:000000000-C5FWG:1:2110:17044:23537	0.498498498498
M00840:297:000000000-C5FWG:1:2110:26215:16012	0.498498498498
M00840:297:000000000-C5FWG:1:2111:11954:6574	0.498498498498
M00840:297:000000000-C5FWG:1:2111:23939:9939	0.498498498498
M00840:297:000000000-C5FWG:1:2111:2780:15583	0.498498498498
M00840:297:000000000-C5FWG:1:2112:18030:14322	0.498498498498
M00840:297:000000000-C5FWG:1:2112:18354:12214	0.498498498498
M00840:297:000000000-C5FWG:1:2112:28103:9243	0.498498498498
M00840:297:000000000-C5FWG:1:2112:4949:7116	0.498498498498
M00840:297:000000000-C5FWG:1:2113:15592:26228	0.498498498498
M00840:297:000000000-C5FWG:1:2113:15978:27484	0.498498498498
M00840:297:000000000-C5FWG:1:2113:16804:3269	0.498498498498
M00840:297:000000000-C5FWG:1:2113:20041:19146	0.498498498498
M00840:297:000000000-C5FWG:1:2113:2049:14962	0.498498498498
M00840:297:000000000-C5FWG:1:2114:15638:22554	0.498498498498
M00840:297:000000000-C5FWG:1:2114:9518:15765	0.498498498498
M00840:297:000000000-C5FWG:1:1101:12803:10825	0.5
M00840:297:000000000-C5FWG:1:1101:16911:3364	0.5
M00840:297:000000000-C5FWG:1:1101:19711:18764	0.5
M00840:297:000000000-C5FWG:1:1101:20785:27563	0.5
M00840:297:000000000-C5FWG:1:1101:20876:13383	0.5
M00840:297:000000000-C5FWG:1:1101:24079:14390	0.5
M00840:297:000000000-C5FWG:1:1101:25425:25336	0.5
M00840:297:000000000-C5FWG:1:1101:3544:16730	0.5
M00840:297:000000000-C5FWG:1:1101:3622:19799	0.5
M00840:297:000000000-C5FWG:1:1101:6265:24402	0.5
M00840:297:000000000-C5FWG:1:1101:7574:17188	0.5
M00840:297:000000000-C5FWG:1:1101:9418:6953	0.5
M00840:297:000000000-C5FWG:1:1102:10665:25584	0.5
M00840:297:000000000-C5FWG:1:1102:11529:3492	0.5
M00840:297:000000000-C5FWG:1:1102:14186:3061	0.5
M00840:297:000000000-C5FWG:1:1102:14330:23979	0.5
M00840:297:000000000-C5FWG:1:1102:15040:17435	0.5
M00840:297:000000000-C5FWG:1:1102:15543:21990	0.5
M00840:297:000000000-C5FWG:1:1102:15838:8356	0.5
M00840:297:000000000-C5FWG:1:1102:16176:21798	0.5
M00840:297:000000000-C5FWG:1:1102:18720:26910	0.5
M00840:297:000000000-C5FWG:1:1102:19881:25455	0.5
M00840:297:000000000-C5FWG:1:1102:19942:27295	0.5
M00840:297:000000000-C5FWG:1:1102:20801:25163	0.5
M00840:297:000000000-C5FWG:1:1102:20954:7394	0.5
M00840:297:000000000-C5FWG:1:1102:21051:7973	0.5
M00840:297:000000000-C5FWG:1:1102:24273:10495	0.5
M00840:297:000000000-C5FWG:1:1102:25637:11734	0.5
M00840:297:000000000-C5FWG:1:1102:26511:15797	0.5
M00840:297:000000000-C5FWG:1:1102:4755:23572	0.5
M00840:297:000000000-C5FWG:1:1102:5503:10849	0.5
M00840:297:000000000-C5FWG:1:1102:5878:20790	0.5
M00840:297:000000000-C5FWG:1:1102:7458:9381	0.5
M00840:297:000000000-C5FWG:1:1102:9749:14277	0.5
M00840:297:000000000-C5FWG:1:1103:13130:19675	0.5
M00840:297:000000000-C5FWG:1:1103:14956:27272	0.5
M00840:297:000000000-C5FWG:1:1103:16291:27641	0.5
M00840:297:000000000-C5FWG:1:1103:17645:2534	0.5
M00840:297:000000000-C5FWG:1:1103:18142:24257	0.5
M00840:297:000000000-C5FWG:1:1103:21157:19465	0.5
M00840:297:000000000-C5FWG:1:1103:29007:18746	0.5
M00840:297:000000000-C5FWG:1:1103:6638:9524	0.5
M00840:297:000000000-C5FWG:1:1103:8878:24496	0.5
M00840:297:000000000-C5FWG:1:1104:10281:11003	0.5
M00840:297:000000000-C5FWG:1:1104:10351:4468	0.5
M00840:297:000000000-C5FWG:1:1104:10939:2928	0.5
M00840:297:000000000-C5FWG:1:1104:11226:7158	0.5
M00840:297:000000000-C5FWG:1:1104:11238:24214	0.5
M00840:297:000000000-C5FWG:1:1104:12178:9959	0.5
M00840:297:000000000-C5FWG:1:1104:12682:26362	0.5
M00840:297:000000000-C5FWG:1:1104:13922:25311	0.5
M00840:297:000000000-C5FWG:1:1104:14311:23015	0.5
M00840:297:000000000-C5FWG:1:1104:15105:6512	0.5
M00840:297:000000000-C5FWG:1:1104:21062:10557	0.5
M00840:297:000000000-C5FWG:1:1104:24140:21500	0.5
M00840:297:000000000-C5FWG:1:1104:24204:26334	0.5
M00840:297:000000000-C5FWG:1:1104:24847:11555	0.5
M00840:297:000000000-C5FWG:1:1104:26378:7219	0.5
M00840:297:000000000-C5FWG:1:1104:26909:20514	0.5
M00840:297:000000000-C5FWG:1:1104:29672:14772	0.5
M00840:297:000000000-C5FWG:1:1104:5692:23221	0.5
M00840:297:000000000-C5FWG:1:1104:8027:13737	0.5
M00840:297:000000000-C5FWG:1:1105:10488:21385	0.5
M00840:297:000000000-C5FWG:1:1105:13895:7679	0.5
M00840:297:000000000-C5FWG:1:1105:18494:2465	0.5
M00840:297:000000000-C5FWG:1:1105:19058:13623	0.5
M00840:297:000000000-C5FWG:1:1105:20343:3983	0.5
M00840:297:000000000-C5FWG:1:1105:6839:4754	0.5
M00840:297:000000000-C5FWG:1:1106:10496:6847	0.5
M00840:297:000000000-C5FWG:1:1106:10870:5718	0.5
M00840:297:000000000-C5FWG:1:1106:11230:26850	0.5
M00840:297:000000000-C5FWG:1:1106:12671:8194	0.5
M00840:297:000000000-C5FWG:1:1106:14067:7238	0.5
M00840:297:000000000-C5FWG:1:1106:18948:22618	0.5
M00840:297:000000000-C5FWG:1:1106:19465:3877	0.5
M00840:297:000000000-C5FWG:1:1106:20982:25103	0.5
M00840:297:000000000-C5FWG:1:1106:22021:18010	0.5
M00840:297:000000000-C5FWG:1:1106:27262:22185	0.5
M00840:297:000000000-C5FWG:1:1106:2848:20154	0.5
M00840:297:000000000-C5FWG:1:1106:3894:20806	0.5
M00840:297:000000000-C5FWG:1:1106:8316:19130	0.5
M00840:297:000000000-C5FWG:1:1107:10476:15729	0.5
M00840:297:000000000-C5FWG:1:1107:13902:28271	0.5
M00840:297:000000000-C5FWG:1:1107:14411:7874	0.5
M00840:297:000000000-C5FWG:1:1107:15521:14800	0.5
M00840:297:000000000-C5FWG:1:1107:18600:23664	0.5
M00840:297:000000000-C5FWG:1:1107:20542:25465	0.5
M00840:297:000000000-C5FWG:1:1107:23676:21775	0.5
M00840:297:000000000-C5FWG:1:1107:24566:13914	0.5
M00840:297:000000000-C5FWG:1:1107:25728:11118	0.5
M00840:297:000000000-C5FWG:1:1107:25771:21412	0.5
M00840:297:000000000-C5FWG:1:1107:26692:15580	0.5
M00840:297:000000000-C5FWG:1:1107:29522:15294	0.5
M00840:297:000000000-C5FWG:1:1107:4877:17918	0.5
M00840:297:000000000-C5FWG:1:1107:6361:22864	0.5
M00840:297:000000000-C5FWG:1:1107:7211:23554	0.5
M00840:297:000000000-C5FWG:1:1108:10488:6479	0.5
M00840:297:000000000-C5FWG:1:1108:12156:27304	0.5
M00840:297:000000000-C5FWG:1:1108:12411:26735	0.5
M00840:297:000000000-C5FWG:1:1108:12435:8458	0.5
M00840:297:000000000-C5FWG:1:1108:12496:26728	0.5
M00840:297:000000000-C5FWG:1:1108:14292:12659	0.5
M00840:297:000000000-C5FWG:1:1108:14351:26087	0.5
M00840:297:000000000-C5FWG:1:1108:14620:11039	0.5
M00840:297:000000000-C5FWG:1:1108:16876:2124	0.5
M00840:297:000000000-C5FWG:1:1108:21918:21062	0.5
M00840:297:000000000-C5FWG:1:1108:22331:21473	0.5
M00840:297:000000000-C5FWG:1:1108:22911:7734	0.5
M00840:297:000000000-C5FWG:1:1108:22966:6822	0.5
M00840:297:000000000-C5FWG:1:1108:23783:10973	0.5
M00840:297:000000000-C5FWG:1:1108:24654:11156	0.5
M00840:297:000000000-C5FWG:1:1108:25890:12633	0.5
M00840:297:000000000-C5FWG:1:1108:27260:19327	0.5
M00840:297:000000000-C5FWG:1:1108:27582:13681	0.5
M00840:297:000000000-C5FWG:1:1108:29391:15227	0.5
M00840:297:000000000-C5FWG:1:1108:4918:18228	0.5
M00840:297:000000000-C5FWG:1:1108:6672:16429	0.5
M00840:297:000000000-C5FWG:1:1108:9472:13929	0.5
M00840:297:000000000-C5FWG:1:1109:10990:2575	0.5
M00840:297:000000000-C5FWG:1:1109:11728:14261	0.5
M00840:297:000000000-C5FWG:1:1109:12420:16122	0.5
M00840:297:000000000-C5FWG:1:1109:14740:13168	0.5
M00840:297:000000000-C5FWG:1:1109:16234:28443	0.5
M00840:297:000000000-C5FWG:1:1109:21974:25979	0.5
M00840:297:000000000-C5FWG:1:1109:29698:14587	0.5
M00840:297:000000000-C5FWG:1:1109:3599:14366	0.5
M00840:297:000000000-C5FWG:1:1110:11393:13535	0.5
M00840:297:000000000-C5FWG:1:1110:11607:23121	0.5
M00840:297:000000000-C5FWG:1:1110:11801:26094	0.5
M00840:297:000000000-C5FWG:1:1110:13106:20380	0.5
M00840:297:000000000-C5FWG:1:1110:16469:27379	0.5
M00840:297:000000000-C5FWG:1:1110:17642:26349	0.5
M00840:297:000000000-C5FWG:1:1110:20951:2846	0.5
M00840:297:000000000-C5FWG:1:1110:22373:6667	0.5
M00840:297:000000000-C5FWG:1:1110:22400:17852	0.5
M00840:297:000000000-C5FWG:1:1110:22628:10004	0.5
M00840:297:000000000-C5FWG:1:1110:26231:23964	0.5
M00840:297:000000000-C5FWG:1:1110:2741:20292	0.5
M00840:297:000000000-C5FWG:1:1110:27549:11879	0.5
M00840:297:000000000-C5FWG:1:1110:2824:18826	0.5
M00840:297:000000000-C5FWG:1:1110:28292:10956	0.5
M00840:297:000000000-C5FWG:1:1110:5390:5905	0.5
M00840:297:000000000-C5FWG:1:1110:6998:16823	0.5
M00840:297:000000000-C5FWG:1:1111:11072:8074	0.5
M00840:297:000000000-C5FWG:1:1111:11612:20698	0.5
M00840:297:000000000-C5FWG:1:1111:11961:19937	0.5
M00840:297:000000000-C5FWG:1:1111:12545:13618	0.5
M00840:297:000000000-C5FWG:1:1111:12689:28263	0.5
M00840:297:000000000-C5FWG:1:1111:15714:16836	0.5
M00840:297:000000000-C5FWG:1:1111:17068:20125	0.5
M00840:297:000000000-C5FWG:1:1111:18506:24936	0.5
M00840:297:000000000-C5FWG:1:1111:20347:17630	0.5
M00840:297:000000000-C5FWG:1:1111:20657:10629	0.5
M00840:297:000000000-C5FWG:1:1111:20703:27437	0.5
M00840:297:000000000-C5FWG:1:1111:21122:25888	0.5
M00840:297:000000000-C5FWG:1:1111:7122:13255	0.5
M00840:297:000000000-C5FWG:1:1111:8396:24326	0.5
M00840:297:000000000-C5FWG:1:1111:9669:21404	0.5
M00840:297:000000000-C5FWG:1:1112:10198:27428	0.5
M00840:297:000000000-C5FWG:1:1112:10469:9224	0.5
M00840:297:000000000-C5FWG:1:1112:17250:26777	0.5
M00840:297:000000000-C5FWG:1:1112:20867:3537	0.5
M00840:297:000000000-C5FWG:1:1112:20920:8961	0.5
M00840:297:000000000-C5FWG:1:1112:21317:20139	0.5
M00840:297:000000000-C5FWG:1:1112:23289:3578	0.5
M00840:297:000000000-C5FWG:1:1112:26423:7650	0.5
M00840:297:000000000-C5FWG:1:1112:26840:19455	0.5
M00840:297:000000000-C5FWG:1:1112:28182:20869	0.5
M00840:297:000000000-C5FWG:1:1112:28981:12369	0.5
M00840:297:000000000-C5FWG:1:1112:4519:21571	0.5
M00840:297:000000000-C5FWG:1:1112:5792:11303	0.5
M00840:297:000000000-C5FWG:1:1112:6555:14056	0.5
M00840:297:000000000-C5FWG:1:1112:6847:18919	0.5
M00840:297:000000000-C5FWG:1:1112:7619:12643	0.5
M00840:297:000000000-C5FWG:1:1113:10343:20877	0.5
M00840:297:000000000-C5FWG:1:1113:12783:12852	0.5
M00840:297:000000000-C5FWG:1:1113:13024:21136	0.5
M00840:297:000000000-C5FWG:1:1113:13739:6521	0.5
M00840:297:000000000-C5FWG:1:1113:13790:22743	0.5
M00840:297:000000000-C5FWG:1:1113:18396:14690	0.5
M00840:297:000000000-C5FWG:1:1113:18720:14790	0.5
M00840:297:000000000-C5FWG:1:1113:18914:10521	0.5
M00840:297:000000000-C5FWG:1:1113:20246:18328	0.5
M00840:297:000000000-C5FWG:1:1113:23141:17355	0.5
M00840:297:000000000-C5FWG:1:1113:25022:23894	0.5
M00840:297:000000000-C5FWG:1:1113:26612:23110	0.5
M00840:297:000000000-C5FWG:1:1113:26725:9259	0.5
M00840:297:000000000-C5FWG:1:1113:27438:16417	0.5
M00840:297:000000000-C5FWG:1:1113:28467:20756	0.5
M00840:297:000000000-C5FWG:1:1113:6537:14713	0.5
M00840:297:000000000-C5FWG:1:1113:6957:13784	0.5
M00840:297:000000000-C5FWG:1:1113:7951:16582	0.5
M00840:297:000000000-C5FWG:1:1113:9957:19074	0.5
M00840:297:000000000-C5FWG:1:1114:16609:7236	0.5
M00840:297:000000000-C5FWG:1:1114:18283:26463	0.5
M00840:297:000000000-C5FWG:1:1114:19883:4184	0.5
M00840:297:000000000-C5FWG:1:1114:20103:16032	0.5
M00840:297:000000000-C5FWG:1:1114:2166:17468	0.5
M00840:297:000000000-C5FWG:1:1114:22755:4559	0.5
M00840:297:000000000-C5FWG:1:1114:24225:7566	0.5
M00840:297:000000000-C5FWG:1:1114:25086:20278	0.5
M00840:297:000000000-C5FWG:1:1114:25163:23899	0.5
M00840:297:000000000-C5FWG:1:1114:27479:20778	0.5
M00840:297:000000000-C5FWG:1:1114:27581:9864	0.5
M00840:297:000000000-C5FWG:1:1114:27943:21935	0.5
M00840:297:000000000-C5FWG:1:1114:28272:14332	0.5
M00840:297:000000000-C5FWG:1:1114:28826:18225	0.5
M00840:297:000000000-C5FWG:1:1114:7838:11928	0.5
M00840:297:000000000-C5FWG:1:2101:11929:13996	0.5
M00840:297:000000000-C5FWG:1:2101:13364:12147	0.5
M00840:297:000000000-C5FWG:1:2101:13671:5570	0.5
M00840:297:000000000-C5FWG:1:2101:16521:1590	0.5
M00840:297:000000000-C5FWG:1:2101:16794:8426	0.5
M00840:297:000000000-C5FWG:1:2101:16835:18946	0.5
M00840:297:000000000-C5FWG:1:2101:17531:12021	0.5
M00840:297:000000000-C5FWG:1:2101:19012:26718	0.5
M00840:297:000000000-C5FWG:1:2101:19558:8450	0.5
M00840:297:000000000-C5FWG:1:2101:21295:27223	0.5
M00840:297:000000000-C5FWG:1:2101:21895:23866	0.5
M00840:297:000000000-C5FWG:1:2101:22928:9774	0.5
M00840:297:000000000-C5FWG:1:2101:23029:22533	0.5
M00840:297:000000000-C5FWG:1:2101:23132:7125	0.5
M00840:297:000000000-C5FWG:1:2101:4832:12891	0.5
M00840:297:000000000-C5FWG:1:2101:5590:6832	0.5
M00840:297:000000000-C5FWG:1:2101:6334:12096	0.5
M00840:297:000000000-C5FWG:1:2101:7158:26007	0.5
M00840:297:000000000-C5FWG:1:2101:8529:3362	0.5
M00840:297:000000000-C5FWG:1:2102:10018:2551	0.5
M00840:297:000000000-C5FWG:1:2102:10204:11492	0.5
M00840:297:000000000-C5FWG:1:2102:11578:17960	0.5
M00840:297:000000000-C5FWG:1:2102:11807:11138	0.5
M00840:297:000000000-C5FWG:1:2102:12184:16681	0.5
M00840:297:000000000-C5FWG:1:2102:12349:13893	0.5
M00840:297:000000000-C5FWG:1:2102:13932:20176	0.5
M00840:297:000000000-C5FWG:1:2102:14194:3562	0.5
M00840:297:000000000-C5FWG:1:2102:16539:19659	0.5
M00840:297:000000000-C5FWG:1:2102:16994:4770	0.5
M00840:297:000000000-C5FWG:1:2102:18612:25947	0.5
M00840:297:000000000-C5FWG:1:2102:18834:4525	0.5
M00840:297:000000000-C5FWG:1:2102:19108:17158	0.5
M00840:297:000000000-C5FWG:1:2102:19191:10630	0.5
M00840:297:000000000-C5FWG:1:2102:19339:15948	0.5
M00840:297:000000000-C5FWG:1:2102:20998:26270	0.5
M00840:297:000000000-C5FWG:1:2102:21528:17085	0.5
M00840:297:000000000-C5FWG:1:2102:22051:11341	0.5
M00840:297:000000000-C5FWG:1:2102:23376:21386	0.5
M00840:297:000000000-C5FWG:1:2102:23383:14324	0.5
M00840:297:000000000-C5FWG:1:2102:24585:25967	0.5
M00840:297:000000000-C5FWG:1:2102:25282:11536	0.5
M00840:297:000000000-C5FWG:1:2102:26414:17859	0.5
M00840:297:000000000-C5FWG:1:2102:26455:15540	0.5
M00840:297:000000000-C5FWG:1:2102:27016:17150	0.5
M00840:297:000000000-C5FWG:1:2102:27344:15386	0.5
M00840:297:000000000-C5FWG:1:2102:27551:12099	0.5
M00840:297:000000000-C5FWG:1:2102:3813:8484	0.5
M00840:297:000000000-C5FWG:1:2102:5297:9750	0.5
M00840:297:000000000-C5FWG:1:2102:5353:22364	0.5
M00840:297:000000000-C5FWG:1:2102:5817:16993	0.5
M00840:297:000000000-C5FWG:1:2102:7224:8683	0.5
M00840:297:000000000-C5FWG:1:2102:7958:25936	0.5
M00840:297:000000000-C5FWG:1:2102:8286:21438	0.5
M00840:297:000000000-C5FWG:1:2103:11624:26905	0.5
M00840:297:000000000-C5FWG:1:2103:12610:9473	0.5
M00840:297:000000000-C5FWG:1:2103:14375:2634	0.5
M00840:297:000000000-C5FWG:1:2103:15627:15782	0.5
M00840:297:000000000-C5FWG:1:2103:16934:4320	0.5
M00840:297:000000000-C5FWG:1:2103:18586:3656	0.5
M00840:297:000000000-C5FWG:1:2103:23748:24193	0.5
M00840:297:000000000-C5FWG:1:2103:23893:19109	0.5
M00840:297:000000000-C5FWG:1:2103:26323:13748	0.5
M00840:297:000000000-C5FWG:1:2103:27240:8458	0.5
M00840:297:000000000-C5FWG:1:2103:27855:10451	0.5
M00840:297:000000000-C5FWG:1:2103:29416:14232	0.5
M00840:297:000000000-C5FWG:1:2103:3015:10889	0.5
M00840:297:000000000-C5FWG:1:2103:5812:21344	0.5
M00840:297:000000000-C5FWG:1:2103:7201:25680	0.5
M00840:297:000000000-C5FWG:1:2103:7439:13350	0.5
M00840:297:000000000-C5FWG:1:2103:7750:6052	0.5
M00840:297:000000000-C5FWG:1:2104:12056:20370	0.5
M00840:297:000000000-C5FWG:1:2104:15593:20571	0.5
M00840:297:000000000-C5FWG:1:2104:19872:13791	0.5
M00840:297:000000000-C5FWG:1:2104:20628:9484	0.5
M00840:297:000000000-C5FWG:1:2104:22239:18450	0.5
M00840:297:000000000-C5FWG:1:2104:27253:16169	0.5
M00840:297:000000000-C5FWG:1:2104:28750:18094	0.5
M00840:297:000000000-C5FWG:1:2104:3289:15898	0.5
M00840:297:000000000-C5FWG:1:2104:4957:22588	0.5
M00840:297:000000000-C5FWG:1:2104:8791:25018	0.5
M00840:297:000000000-C5FWG:1:2104:9811:4922	0.5
M00840:297:000000000-C5FWG:1:2105:10312:27715	0.5
M00840:297:000000000-C5FWG:1:2105:12458:26519	0.5
M00840:297:000000000-C5FWG:1:2105:12866:3418	0.5
M00840:297:000000000-C5FWG:1:2105:13036:16315	0.5
M00840:297:000000000-C5FWG:1:2105:14197:12692	0.5
M00840:297:000000000-C5FWG:1:2105:15578:24810	0.5
M00840:297:000000000-C5FWG:1:2105:17571:20832	0.5
M00840:297:000000000-C5FWG:1:2105:19170:3606	0.5
M00840:297:000000000-C5FWG:1:2105:20163:12940	0.5
M00840:297:000000000-C5FWG:1:2105:21047:26776	0.5
M00840:297:000000000-C5FWG:1:2105:21135:3726	0.5
M00840:297:000000000-C5FWG:1:2105:23824:25733	0.5
M00840:297:000000000-C5FWG:1:2105:24096:7679	0.5
M00840:297:000000000-C5FWG:1:2105:2657:10985	0.5
M00840:297:000000000-C5FWG:1:2105:2676:14228	0.5
M00840:297:000000000-C5FWG:1:2105:26869:22211	0.5
M00840:297:000000000-C5FWG:1:2105:27518:12681	0.5
M00840:297:000000000-C5FWG:1:2105:3816:16995	0.5
M00840:297:000000000-C5FWG:1:2105:4368:8370	0.5
M00840:297:000000000-C5FWG:1:2105:5566:22953	0.5
M00840:297:000000000-C5FWG:1:2105:7419:24480	0.5
M00840:297:000000000-C5FWG:1:2105:8304:27126	0.5
M00840:297:000000000-C5FWG:1:2105:9520:27289	0.5
M00840:297:000000000-C5FWG:1:2106:11793:10410	0.5
M00840:297:000000000-C5FWG:1:2106:12580:4751	0.5
M00840:297:000000000-C5FWG:1:2106:16192:14459	0.5
M00840:297:000000000-C5FWG:1:2106:16389:18288	0.5
M00840:297:000000000-C5FWG:1:2106:17986:2071	0.5
M00840:297:000000000-C5FWG:1:2106:18418:26092	0.5
M00840:297:000000000-C5FWG:1:2106:22179:11536	0.5
M00840:297:000000000-C5FWG:1:2106:24645:19451	0.5
M00840:297:000000000-C5FWG:1:2106:26621:21850	0.5
M00840:297:000000000-C5FWG:1:2106:28232:9888	0.5
M00840:297:000000000-C5FWG:1:2106:8072:18850	0.5
M00840:297:000000000-C5FWG:1:2106:9380:24662	0.5
M00840:297:000000000-C5FWG:1:2107:10496:2362	0.5
M00840:297:000000000-C5FWG:1:2107:11749:15992	0.5
M00840:297:000000000-C5FWG:1:2107:12565:17427	0.5
M00840:297:000000000-C5FWG:1:2107:13593:16618	0.5
M00840:297:000000000-C5FWG:1:2107:15118:24222	0.5
M00840:297:000000000-C5FWG:1:2107:15669:16551	0.5
M00840:297:000000000-C5FWG:1:2107:16277:21871	0.5
M00840:297:000000000-C5FWG:1:2107:20206:7261	0.5
M00840:297:000000000-C5FWG:1:2107:22527:14434	0.5
M00840:297:000000000-C5FWG:1:2107:25367:25048	0.5
M00840:297:000000000-C5FWG:1:2107:26307:9431	0.5
M00840:297:000000000-C5FWG:1:2107:28459:12176	0.5
M00840:297:000000000-C5FWG:1:2107:3811:14852	0.5
M00840:297:000000000-C5FWG:1:2107:4853:19083	0.5
M00840:297:000000000-C5FWG:1:2107:5302:10648	0.5
M00840:297:000000000-C5FWG:1:2107:8022:21275	0.5
M00840:297:000000000-C5FWG:1:2107:8794:13539	0.5
M00840:297:000000000-C5FWG:1:2107:9913:4125	0.5
M00840:297:000000000-C5FWG:1:2108:12605:28607	0.5
M00840:297:000000000-C5FWG:1:2108:14868:16274	0.5
M00840:297:000000000-C5FWG:1:2108:15675:12410	0.5
M00840:297:000000000-C5FWG:1:2108:16308:24215	0.5
M00840:297:000000000-C5FWG:1:2108:16538:23204	0.5
M00840:297:000000000-C5FWG:1:2108:16931:23487	0.5
M00840:297:000000000-C5FWG:1:2108:17036:4656	0.5
M00840:297:000000000-C5FWG:1:2108:21063:4780	0.5
M00840:297:000000000-C5FWG:1:2108:21430:22146	0.5
M00840:297:000000000-C5FWG:1:2108:21534:3709	0.5
M00840:297:000000000-C5FWG:1:2108:21868:21548	0.5
M00840:297:000000000-C5FWG:1:2108:22014:17945	0.5
M00840:297:000000000-C5FWG:1:2108:2497:13794	0.5
M00840:297:000000000-C5FWG:1:2108:26493:6668	0.5
M00840:297:000000000-C5FWG:1:2108:26758:9248	0.5
M00840:297:000000000-C5FWG:1:2108:3065:15314	0.5
M00840:297:000000000-C5FWG:1:2108:6561:25049	0.5
M00840:297:000000000-C5FWG:1:2108:8867:3752	0.5
M00840:297:000000000-C5FWG:1:2109:10898:7213	0.5
M00840:297:000000000-C5FWG:1:2109:11392:8237	0.5
M00840:297:000000000-C5FWG:1:2109:13353:3182	0.5
M00840:297:000000000-C5FWG:1:2109:13586:7340	0.5
M00840:297:000000000-C5FWG:1:2109:15334:7467	0.5
M00840:297:000000000-C5FWG:1:2109:15747:28211	0.5
M00840:297:000000000-C5FWG:1:2109:16094:14848	0.5
M00840:297:000000000-C5FWG:1:2109:17785:28066	0.5
M00840:297:000000000-C5FWG:1:2109:18706:28320	0.5
M00840:297:000000000-C5FWG:1:2109:18769:7576	0.5
M00840:297:000000000-C5FWG:1:2109:19298:28000	0.5
M00840:297:000000000-C5FWG:1:2109:20198:4325	0.5
M00840:297:000000000-C5FWG:1:2109:20771:21547	0.5
M00840:297:000000000-C5FWG:1:2109:21354:2518	0.5
M00840:297:000000000-C5FWG:1:2109:23664:22914	0.5
M00840:297:000000000-C5FWG:1:2109:23665:5333	0.5
M00840:297:000000000-C5FWG:1:2109:24897:12325	0.5
M00840:297:000000000-C5FWG:1:2109:26261:11795	0.5
M00840:297:000000000-C5FWG:1:2109:28226:20720	0.5
M00840:297:000000000-C5FWG:1:2109:3257:18796	0.5
M00840:297:000000000-C5FWG:1:2109:6627:5073	0.5
M00840:297:000000000-C5FWG:1:2110:11037:17931	0.5
M00840:297:000000000-C5FWG:1:2110:11432:25702	0.5
M00840:297:000000000-C5FWG:1:2110:11944:23924	0.5
M00840:297:000000000-C5FWG:1:2110:12444:25028	0.5
M00840:297:000000000-C5FWG:1:2110:12690:19928	0.5
M00840:297:000000000-C5FWG:1:2110:13883:7575	0.5
M00840:297:000000000-C5FWG:1:2110:14286:28648	0.5
M00840:297:000000000-C5FWG:1:2110:14339:27341	0.5
M00840:297:000000000-C5FWG:1:2110:15175:5912	0.5
M00840:297:000000000-C5FWG:1:2110:16094:27291	0.5
M00840:297:000000000-C5FWG:1:2110:18369:11898	0.5
M00840:297:000000000-C5FWG:1:2110:19019:20365	0.5
M00840:297:000000000-C5FWG:1:2110:19441:27856	0.5
M00840:297:000000000-C5FWG:1:2110:19826:3104	0.5
M00840:297:000000000-C5FWG:1:2110:19856:19495	0.5
M00840:297:000000000-C5FWG:1:2110:19891:22391	0.5
M00840:297:000000000-C5FWG:1:2110:20522:28087	0.5
M00840:297:000000000-C5FWG:1:2110:20804:19584	0.5
M00840:297:000000000-C5FWG:1:2110:23519:20253	0.5
M00840:297:000000000-C5FWG:1:2110:24228:25056	0.5
M00840:297:000000000-C5FWG:1:2110:24279:5269	0.5
M00840:297:000000000-C5FWG:1:2110:24576:7940	0.5
M00840:297:000000000-C5FWG:1:2110:4528:16100	0.5
M00840:297:000000000-C5FWG:1:2110:4960:20085	0.5
M00840:297:000000000-C5FWG:1:2110:5268:18900	0.5
M00840:297:000000000-C5FWG:1:2110:5853:21676	0.5
M00840:297:000000000-C5FWG:1:2110:7031:18490	0.5
M00840:297:000000000-C5FWG:1:2110:7556:13141	0.5
M00840:297:000000000-C5FWG:1:2110:7595:26523	0.5
M00840:297:000000000-C5FWG:1:2111:10366:25497	0.5
M00840:297:000000000-C5FWG:1:2111:10969:21762	0.5
M00840:297:000000000-C5FWG:1:2111:12081:12640	0.5
M00840:297:000000000-C5FWG:1:2111:12477:26130	0.5
M00840:297:000000000-C5FWG:1:2111:12758:27871	0.5
M00840:297:000000000-C5FWG:1:2111:13264:9020	0.5
M00840:297:000000000-C5FWG:1:2111:14487:21419	0.5
M00840:297:000000000-C5FWG:1:2111:14999:14303	0.5
M00840:297:000000000-C5FWG:1:2111:15547:24669	0.5
M00840:297:000000000-C5FWG:1:2111:16050:8116	0.5
M00840:297:000000000-C5FWG:1:2111:17016:26970	0.5
M00840:297:000000000-C5FWG:1:2111:19082:28049	0.5
M00840:297:000000000-C5FWG:1:2111:20388:5966	0.5
M00840:297:000000000-C5FWG:1:2111:20402:13297	0.5
M00840:297:000000000-C5FWG:1:2111:20875:23726	0.5
M00840:297:000000000-C5FWG:1:2111:22171:13077	0.5
M00840:297:000000000-C5FWG:1:2111:24616:22415	0.5
M00840:297:000000000-C5FWG:1:2111:24685:6538	0.5
M00840:297:000000000-C5FWG:1:2111:27378:21917	0.5
M00840:297:000000000-C5FWG:1:2111:27739:17201	0.5
M00840:297:000000000-C5FWG:1:2111:28244:19769	0.5
M00840:297:000000000-C5FWG:1:2111:4809:17837	0.5
M00840:297:000000000-C5FWG:1:2111:4958:20062	0.5
M00840:297:000000000-C5FWG:1:2111:6120:8022	0.5
M00840:297:000000000-C5FWG:1:2111:6562:10721	0.5
M00840:297:000000000-C5FWG:1:2111:7849:11450	0.5
M00840:297:000000000-C5FWG:1:2111:8312:5037	0.5
M00840:297:000000000-C5FWG:1:2112:11035:17008	0.5
M00840:297:000000000-C5FWG:1:2112:11783:26107	0.5
M00840:297:000000000-C5FWG:1:2112:12578:17793	0.5
M00840:297:000000000-C5FWG:1:2112:12718:8836	0.5
M00840:297:000000000-C5FWG:1:2112:15132:27600	0.5
M00840:297:000000000-C5FWG:1:2112:15703:13903	0.5
M00840:297:000000000-C5FWG:1:2112:17363:27806	0.5
M00840:297:000000000-C5FWG:1:2112:19583:20582	0.5
M00840:297:000000000-C5FWG:1:2112:20035:12335	0.5
M00840:297:000000000-C5FWG:1:2112:20980:23792	0.5
M00840:297:000000000-C5FWG:1:2112:20989:3500	0.5
M00840:297:000000000-C5FWG:1:2112:21143:17503	0.5
M00840:297:000000000-C5FWG:1:2112:22066:26254	0.5
M00840:297:000000000-C5FWG:1:2112:22693:4540	0.5
M00840:297:000000000-C5FWG:1:2112:23443:3800	0.5
M00840:297:000000000-C5FWG:1:2112:23521:25662	0.5
M00840:297:000000000-C5FWG:1:2112:23602:24982	0.5
M00840:297:000000000-C5FWG:1:2112:25129:7618	0.5
M00840:297:000000000-C5FWG:1:2112:25836:23031	0.5
M00840:297:000000000-C5FWG:1:2112:27677:16373	0.5
M00840:297:000000000-C5FWG:1:2112:4339:10824	0.5
M00840:297:000000000-C5FWG:1:2112:4446:19252	0.5
M00840:297:000000000-C5FWG:1:2112:5485:23121	0.5
M00840:297:000000000-C5FWG:1:2112:6216:15469	0.5
M00840:297:000000000-C5FWG:1:2112:6414:5328	0.5
M00840:297:000000000-C5FWG:1:2112:9291:24613	0.5
M00840:297:000000000-C5FWG:1:2113:10260:9435	0.5
M00840:297:000000000-C5FWG:1:2113:11415:2860	0.5
M00840:297:000000000-C5FWG:1:2113:11645:23154	0.5
M00840:297:000000000-C5FWG:1:2113:12827:23361	0.5
M00840:297:000000000-C5FWG:1:2113:13946:2057	0.5
M00840:297:000000000-C5FWG:1:2113:14030:11849	0.5
M00840:297:000000000-C5FWG:1:2113:14476:10731	0.5
M00840:297:000000000-C5FWG:1:2113:15836:25481	0.5
M00840:297:000000000-C5FWG:1:2113:18008:12909	0.5
M00840:297:000000000-C5FWG:1:2113:19300:9832	0.5
M00840:297:000000000-C5FWG:1:2113:21752:22077	0.5
M00840:297:000000000-C5FWG:1:2113:22955:10112	0.5
M00840:297:000000000-C5FWG:1:2113:25065:15951	0.5
M00840:297:000000000-C5FWG:1:2113:25213:8706	0.5
M00840:297:000000000-C5FWG:1:2113:25900:19604	0.5
M00840:297:000000000-C5FWG:1:2113:2791:17135	0.5
M00840:297:000000000-C5FWG:1:2113:28579:18446	0.5
M00840:297:000000000-C5FWG:1:2113:9227:12262	0.5
M00840:297:000000000-C5FWG:1:2114:10033:23740	0.5
M00840:297:000000000-C5FWG:1:2114:12738:7896	0.5
M00840:297:000000000-C5FWG:1:2114:13925:19029	0.5
M00840:297:000000000-C5FWG:1:2114:15038:4684	0.5
M00840:297:000000000-C5FWG:1:2114:16195:25935	0.5
M00840:297:000000000-C5FWG:1:2114:17218:6148	0.5
M00840:297:000000000-C5FWG:1:2114:18910:12496	0.5
M00840:297:000000000-C5FWG:1:2114:20323:24601	0.5
M00840:297:000000000-C5FWG:1:2114:20677:26812	0.5
M00840:297:000000000-C5FWG:1:2114:20908:10025	0.5
M00840:297:000000000-C5FWG:1:2114:21206:19166	0.5
M00840:297:000000000-C5FWG:1:2114:21521:5966	0.5
M00840:297:000000000-C5FWG:1:2114:22354:11719	0.5
M00840:297:000000000-C5FWG:1:2114:24296:18658	0.5
M00840:297:000000000-C5FWG:1:2114:2669:12816	0.5
M00840:297:000000000-C5FWG:1:2114:2737:13882	0.5
M00840:297:000000000-C5FWG:1:2114:4486:19946	0.5
M00840:297:000000000-C5FWG:1:2114:5870:8008	0.5
M00840:297:000000000-C5FWG:1:2114:8889:4178	0.5
M00840:297:000000000-C5FWG:1:1101:11200:23623	0.501492537313
M00840:297:000000000-C5FWG:1:1101:24937:5165	0.501492537313
M00840:297:000000000-C5FWG:1:1102:15345:16695	0.501492537313
M00840:297:000000000-C5FWG:1:1102:26693:13879	0.501492537313
M00840:297:000000000-C5FWG:1:1103:15373:4320	0.501492537313
M00840:297:000000000-C5FWG:1:1104:4218:14789	0.501492537313
M00840:297:000000000-C5FWG:1:1105:19616:27894	0.501492537313
M00840:297:000000000-C5FWG:1:1105:27985:18711	0.501492537313
M00840:297:000000000-C5FWG:1:1106:4746:11190	0.501492537313
M00840:297:000000000-C5FWG:1:1110:11564:21762	0.501492537313
M00840:297:000000000-C5FWG:1:1110:13846:13067	0.501492537313
M00840:297:000000000-C5FWG:1:1110:26280:14023	0.501492537313
M00840:297:000000000-C5FWG:1:1113:10576:20435	0.501492537313
M00840:297:000000000-C5FWG:1:1113:18457:9433	0.501492537313
M00840:297:000000000-C5FWG:1:1114:4779:8243	0.501492537313
M00840:297:000000000-C5FWG:1:2102:13256:24513	0.501492537313
M00840:297:000000000-C5FWG:1:2105:19427:19054	0.501492537313
M00840:297:000000000-C5FWG:1:2105:8581:11044	0.501492537313
M00840:297:000000000-C5FWG:1:2108:25380:11509	0.501492537313
M00840:297:000000000-C5FWG:1:2108:26485:12435	0.501492537313
M00840:297:000000000-C5FWG:1:2110:11408:24805	0.501492537313
M00840:297:000000000-C5FWG:1:2111:10258:5447	0.501492537313
M00840:297:000000000-C5FWG:1:2111:12074:25541	0.501492537313
M00840:297:000000000-C5FWG:1:2112:5902:21806	0.501492537313
M00840:297:000000000-C5FWG:1:1102:25561:16718	0.501501501502
M00840:297:000000000-C5FWG:1:2104:3586:11767	0.501501501502
M00840:297:000000000-C5FWG:1:2105:14190:25287	0.501501501502
M00840:297:000000000-C5FWG:1:2105:17416:3332	0.501501501502
M00840:297:000000000-C5FWG:1:2105:26969:17777	0.501501501502
M00840:297:000000000-C5FWG:1:2107:13513:12845	0.501501501502
M00840:297:000000000-C5FWG:1:2107:9628:3720	0.501501501502
M00840:297:000000000-C5FWG:1:2108:23436:13229	0.501501501502
M00840:297:000000000-C5FWG:1:2113:22760:16751	0.501501501502
M00840:297:000000000-C5FWG:1:2113:7541:4811	0.501501501502
M00840:297:000000000-C5FWG:1:2114:21197:20023	0.501501501502
M00840:297:000000000-C5FWG:1:1104:14269:8096	0.501510574018
M00840:297:000000000-C5FWG:1:2109:13567:28715	0.501510574018
M00840:297:000000000-C5FWG:1:1105:19624:17541	0.501519756839
M00840:297:000000000-C5FWG:1:1106:16710:3929	0.501519756839
M00840:297:000000000-C5FWG:1:1113:22837:24099	0.501519756839
M00840:297:000000000-C5FWG:1:2105:23316:25127	0.501519756839
M00840:297:000000000-C5FWG:1:2110:21804:12058	0.501519756839
M00840:297:000000000-C5FWG:1:2112:12592:5341	0.501519756839
M00840:297:000000000-C5FWG:1:1106:7341:25324	0.501529051988
M00840:297:000000000-C5FWG:1:1109:17139:21770	0.501529051988
M00840:297:000000000-C5FWG:1:2102:22402:12902	0.501529051988
M00840:297:000000000-C5FWG:1:2112:16216:21693	0.501529051988
M00840:297:000000000-C5FWG:1:2112:26715:21100	0.501529051988
M00840:297:000000000-C5FWG:1:2112:8366:6979	0.501529051988
M00840:297:000000000-C5FWG:1:2113:28108:14615	0.501529051988
M00840:297:000000000-C5FWG:1:2114:27002:9868	0.501529051988
M00840:297:000000000-C5FWG:1:1111:3319:10175	0.501557632399
M00840:297:000000000-C5FWG:1:2113:9986:26822	0.501557632399
M00840:297:000000000-C5FWG:1:1111:28590:12655	0.501567398119
M00840:297:000000000-C5FWG:1:1112:10684:7907	0.501567398119
M00840:297:000000000-C5FWG:1:2108:4868:11216	0.501567398119
M00840:297:000000000-C5FWG:1:2113:26516:23698	0.501567398119
M00840:297:000000000-C5FWG:1:2109:21755:24537	0.501577287066
M00840:297:000000000-C5FWG:1:1107:15187:27986	0.501587301587
M00840:297:000000000-C5FWG:1:2108:27363:13883	0.501587301587
M00840:297:000000000-C5FWG:1:1102:9188:26722	0.501597444089
M00840:297:000000000-C5FWG:1:1104:18420:21907	0.501597444089
M00840:297:000000000-C5FWG:1:2102:25315:9662	0.501597444089
M00840:297:000000000-C5FWG:1:1101:10344:7865	0.502994011976
M00840:297:000000000-C5FWG:1:1101:11313:10803	0.502994011976
M00840:297:000000000-C5FWG:1:1101:12361:10365	0.502994011976
M00840:297:000000000-C5FWG:1:1101:12692:15141	0.502994011976
M00840:297:000000000-C5FWG:1:1101:12796:11780	0.502994011976
M00840:297:000000000-C5FWG:1:1101:14835:12550	0.502994011976
M00840:297:000000000-C5FWG:1:1101:14979:14418	0.502994011976
M00840:297:000000000-C5FWG:1:1101:15004:19165	0.502994011976
M00840:297:000000000-C5FWG:1:1101:15705:6648	0.502994011976
M00840:297:000000000-C5FWG:1:1101:15733:25692	0.502994011976
M00840:297:000000000-C5FWG:1:1101:16774:21127	0.502994011976
M00840:297:000000000-C5FWG:1:1101:17132:27440	0.502994011976
M00840:297:000000000-C5FWG:1:1101:17975:28688	0.502994011976
M00840:297:000000000-C5FWG:1:1101:19051:7373	0.502994011976
M00840:297:000000000-C5FWG:1:1101:20362:19653	0.502994011976
M00840:297:000000000-C5FWG:1:1101:21151:16513	0.502994011976
M00840:297:000000000-C5FWG:1:1101:23560:21914	0.502994011976
M00840:297:000000000-C5FWG:1:1101:24864:6929	0.502994011976
M00840:297:000000000-C5FWG:1:1101:25176:10286	0.502994011976
M00840:297:000000000-C5FWG:1:1101:25768:9657	0.502994011976
M00840:297:000000000-C5FWG:1:1101:26179:22341	0.502994011976
M00840:297:000000000-C5FWG:1:1101:26299:8536	0.502994011976
M00840:297:000000000-C5FWG:1:1101:27171:19310	0.502994011976
M00840:297:000000000-C5FWG:1:1101:27896:17214	0.502994011976
M00840:297:000000000-C5FWG:1:1101:3143:20524	0.502994011976
M00840:297:000000000-C5FWG:1:1101:5487:23929	0.502994011976
M00840:297:000000000-C5FWG:1:1101:5792:15271	0.502994011976
M00840:297:000000000-C5FWG:1:1101:6652:10000	0.502994011976
M00840:297:000000000-C5FWG:1:1101:9018:12794	0.502994011976
M00840:297:000000000-C5FWG:1:1102:11383:8657	0.502994011976
M00840:297:000000000-C5FWG:1:1102:12583:12905	0.502994011976
M00840:297:000000000-C5FWG:1:1102:13312:4166	0.502994011976
M00840:297:000000000-C5FWG:1:1102:16010:24890	0.502994011976
M00840:297:000000000-C5FWG:1:1102:16056:17883	0.502994011976
M00840:297:000000000-C5FWG:1:1102:16468:17123	0.502994011976
M00840:297:000000000-C5FWG:1:1102:17843:15911	0.502994011976
M00840:297:000000000-C5FWG:1:1102:20295:21017	0.502994011976
M00840:297:000000000-C5FWG:1:1102:21551:13441	0.502994011976
M00840:297:000000000-C5FWG:1:1102:22938:18049	0.502994011976
M00840:297:000000000-C5FWG:1:1102:23652:13580	0.502994011976
M00840:297:000000000-C5FWG:1:1102:24052:6866	0.502994011976
M00840:297:000000000-C5FWG:1:1102:24422:5326	0.502994011976
M00840:297:000000000-C5FWG:1:1102:24875:17893	0.502994011976
M00840:297:000000000-C5FWG:1:1102:25190:20617	0.502994011976
M00840:297:000000000-C5FWG:1:1102:27481:21962	0.502994011976
M00840:297:000000000-C5FWG:1:1102:27707:21264	0.502994011976
M00840:297:000000000-C5FWG:1:1102:2827:11221	0.502994011976
M00840:297:000000000-C5FWG:1:1102:7357:4757	0.502994011976
M00840:297:000000000-C5FWG:1:1102:7606:11309	0.502994011976
M00840:297:000000000-C5FWG:1:1102:8040:9285	0.502994011976
M00840:297:000000000-C5FWG:1:1102:8477:9068	0.502994011976
M00840:297:000000000-C5FWG:1:1102:8554:10689	0.502994011976
M00840:297:000000000-C5FWG:1:1102:8895:26732	0.502994011976
M00840:297:000000000-C5FWG:1:1103:10340:2672	0.502994011976
M00840:297:000000000-C5FWG:1:1103:12285:16627	0.502994011976
M00840:297:000000000-C5FWG:1:1103:12475:15074	0.502994011976
M00840:297:000000000-C5FWG:1:1103:15345:4106	0.502994011976
M00840:297:000000000-C5FWG:1:1103:17145:10540	0.502994011976
M00840:297:000000000-C5FWG:1:1103:17534:11639	0.502994011976
M00840:297:000000000-C5FWG:1:1103:18493:17853	0.502994011976
M00840:297:000000000-C5FWG:1:1103:18746:10733	0.502994011976
M00840:297:000000000-C5FWG:1:1103:21165:17279	0.502994011976
M00840:297:000000000-C5FWG:1:1103:22337:5386	0.502994011976
M00840:297:000000000-C5FWG:1:1103:8591:18927	0.502994011976
M00840:297:000000000-C5FWG:1:1103:9071:18206	0.502994011976
M00840:297:000000000-C5FWG:1:1104:13399:3977	0.502994011976
M00840:297:000000000-C5FWG:1:1104:13964:5808	0.502994011976
M00840:297:000000000-C5FWG:1:1104:14241:14498	0.502994011976
M00840:297:000000000-C5FWG:1:1104:15556:8434	0.502994011976
M00840:297:000000000-C5FWG:1:1104:17888:4387	0.502994011976
M00840:297:000000000-C5FWG:1:1104:18211:5491	0.502994011976
M00840:297:000000000-C5FWG:1:1104:18326:6158	0.502994011976
M00840:297:000000000-C5FWG:1:1104:21106:3167	0.502994011976
M00840:297:000000000-C5FWG:1:1104:21394:19210	0.502994011976
M00840:297:000000000-C5FWG:1:1104:21687:5007	0.502994011976
M00840:297:000000000-C5FWG:1:1104:22847:22189	0.502994011976
M00840:297:000000000-C5FWG:1:1104:25104:7540	0.502994011976
M00840:297:000000000-C5FWG:1:1104:26113:23033	0.502994011976
M00840:297:000000000-C5FWG:1:1104:27277:21019	0.502994011976
M00840:297:000000000-C5FWG:1:1104:2742:17944	0.502994011976
M00840:297:000000000-C5FWG:1:1104:3989:16794	0.502994011976
M00840:297:000000000-C5FWG:1:1104:8309:4254	0.502994011976
M00840:297:000000000-C5FWG:1:1104:8609:22003	0.502994011976
M00840:297:000000000-C5FWG:1:1104:8617:10396	0.502994011976
M00840:297:000000000-C5FWG:1:1104:8647:15802	0.502994011976
M00840:297:000000000-C5FWG:1:1104:9453:19643	0.502994011976
M00840:297:000000000-C5FWG:1:1105:10165:25719	0.502994011976
M00840:297:000000000-C5FWG:1:1105:12814:10568	0.502994011976
M00840:297:000000000-C5FWG:1:1105:13733:3169	0.502994011976
M00840:297:000000000-C5FWG:1:1105:14240:16900	0.502994011976
M00840:297:000000000-C5FWG:1:1105:14258:13464	0.502994011976
M00840:297:000000000-C5FWG:1:1105:15507:26904	0.502994011976
M00840:297:000000000-C5FWG:1:1105:17525:9742	0.502994011976
M00840:297:000000000-C5FWG:1:1105:19339:4998	0.502994011976
M00840:297:000000000-C5FWG:1:1105:24349:19626	0.502994011976
M00840:297:000000000-C5FWG:1:1105:25656:21415	0.502994011976
M00840:297:000000000-C5FWG:1:1105:29653:15283	0.502994011976
M00840:297:000000000-C5FWG:1:1105:5448:19981	0.502994011976
M00840:297:000000000-C5FWG:1:1105:8055:18901	0.502994011976
M00840:297:000000000-C5FWG:1:1106:10588:9646	0.502994011976
M00840:297:000000000-C5FWG:1:1106:10722:21222	0.502994011976
M00840:297:000000000-C5FWG:1:1106:10798:5908	0.502994011976
M00840:297:000000000-C5FWG:1:1106:11137:7092	0.502994011976
M00840:297:000000000-C5FWG:1:1106:12124:6870	0.502994011976
M00840:297:000000000-C5FWG:1:1106:15498:11608	0.502994011976
M00840:297:000000000-C5FWG:1:1106:16907:12197	0.502994011976
M00840:297:000000000-C5FWG:1:1106:17540:11695	0.502994011976
M00840:297:000000000-C5FWG:1:1106:20032:28526	0.502994011976
M00840:297:000000000-C5FWG:1:1106:20468:9214	0.502994011976
M00840:297:000000000-C5FWG:1:1106:21350:21187	0.502994011976
M00840:297:000000000-C5FWG:1:1106:26523:21757	0.502994011976
M00840:297:000000000-C5FWG:1:1106:2794:11070	0.502994011976
M00840:297:000000000-C5FWG:1:1106:5043:18925	0.502994011976
M00840:297:000000000-C5FWG:1:1107:11912:28268	0.502994011976
M00840:297:000000000-C5FWG:1:1107:15929:2887	0.502994011976
M00840:297:000000000-C5FWG:1:1107:16417:5963	0.502994011976
M00840:297:000000000-C5FWG:1:1107:17389:28298	0.502994011976
M00840:297:000000000-C5FWG:1:1107:18950:18558	0.502994011976
M00840:297:000000000-C5FWG:1:1107:21269:20581	0.502994011976
M00840:297:000000000-C5FWG:1:1107:22235:16679	0.502994011976
M00840:297:000000000-C5FWG:1:1107:24414:16093	0.502994011976
M00840:297:000000000-C5FWG:1:1107:25138:7010	0.502994011976
M00840:297:000000000-C5FWG:1:1107:26241:14533	0.502994011976
M00840:297:000000000-C5FWG:1:1107:3649:17776	0.502994011976
M00840:297:000000000-C5FWG:1:1107:6020:21498	0.502994011976
M00840:297:000000000-C5FWG:1:1107:6072:14682	0.502994011976
M00840:297:000000000-C5FWG:1:1108:11932:24407	0.502994011976
M00840:297:000000000-C5FWG:1:1108:12938:17192	0.502994011976
M00840:297:000000000-C5FWG:1:1108:13037:26664	0.502994011976
M00840:297:000000000-C5FWG:1:1108:13424:2659	0.502994011976
M00840:297:000000000-C5FWG:1:1108:13514:7104	0.502994011976
M00840:297:000000000-C5FWG:1:1108:16244:6032	0.502994011976
M00840:297:000000000-C5FWG:1:1108:17469:3447	0.502994011976
M00840:297:000000000-C5FWG:1:1108:18005:1823	0.502994011976
M00840:297:000000000-C5FWG:1:1108:19806:22894	0.502994011976
M00840:297:000000000-C5FWG:1:1108:21106:4582	0.502994011976
M00840:297:000000000-C5FWG:1:1108:22303:18797	0.502994011976
M00840:297:000000000-C5FWG:1:1108:25005:8360	0.502994011976
M00840:297:000000000-C5FWG:1:1108:26182:22751	0.502994011976
M00840:297:000000000-C5FWG:1:1108:26775:10544	0.502994011976
M00840:297:000000000-C5FWG:1:1108:27326:8285	0.502994011976
M00840:297:000000000-C5FWG:1:1108:28749:11262	0.502994011976
M00840:297:000000000-C5FWG:1:1108:4099:18443	0.502994011976
M00840:297:000000000-C5FWG:1:1108:5923:8428	0.502994011976
M00840:297:000000000-C5FWG:1:1109:10414:23887	0.502994011976
M00840:297:000000000-C5FWG:1:1109:12643:6853	0.502994011976
M00840:297:000000000-C5FWG:1:1109:13733:22778	0.502994011976
M00840:297:000000000-C5FWG:1:1109:13950:26850	0.502994011976
M00840:297:000000000-C5FWG:1:1109:14273:16043	0.502994011976
M00840:297:000000000-C5FWG:1:1109:16097:18564	0.502994011976
M00840:297:000000000-C5FWG:1:1109:20351:11039	0.502994011976
M00840:297:000000000-C5FWG:1:1109:21994:3547	0.502994011976
M00840:297:000000000-C5FWG:1:1109:22109:18467	0.502994011976
M00840:297:000000000-C5FWG:1:1109:2625:13352	0.502994011976
M00840:297:000000000-C5FWG:1:1109:27068:16661	0.502994011976
M00840:297:000000000-C5FWG:1:1109:28241:9231	0.502994011976
M00840:297:000000000-C5FWG:1:1109:5692:21142	0.502994011976
M00840:297:000000000-C5FWG:1:1110:13076:24333	0.502994011976
M00840:297:000000000-C5FWG:1:1110:15160:12087	0.502994011976
M00840:297:000000000-C5FWG:1:1110:18115:19212	0.502994011976
M00840:297:000000000-C5FWG:1:1110:18814:5554	0.502994011976
M00840:297:000000000-C5FWG:1:1110:21645:9123	0.502994011976
M00840:297:000000000-C5FWG:1:1110:21908:17610	0.502994011976
M00840:297:000000000-C5FWG:1:1110:25163:20565	0.502994011976
M00840:297:000000000-C5FWG:1:1110:25275:12595	0.502994011976
M00840:297:000000000-C5FWG:1:1110:27428:11472	0.502994011976
M00840:297:000000000-C5FWG:1:1110:27539:12665	0.502994011976
M00840:297:000000000-C5FWG:1:1110:28551:17141	0.502994011976
M00840:297:000000000-C5FWG:1:1110:29392:17686	0.502994011976
M00840:297:000000000-C5FWG:1:1110:5707:14207	0.502994011976
M00840:297:000000000-C5FWG:1:1110:8874:23522	0.502994011976
M00840:297:000000000-C5FWG:1:1111:11384:8109	0.502994011976
M00840:297:000000000-C5FWG:1:1111:12393:10223	0.502994011976
M00840:297:000000000-C5FWG:1:1111:12975:23751	0.502994011976
M00840:297:000000000-C5FWG:1:1111:14390:9468	0.502994011976
M00840:297:000000000-C5FWG:1:1111:19039:23307	0.502994011976
M00840:297:000000000-C5FWG:1:1111:19414:25429	0.502994011976
M00840:297:000000000-C5FWG:1:1111:20923:9148	0.502994011976
M00840:297:000000000-C5FWG:1:1111:21247:6978	0.502994011976
M00840:297:000000000-C5FWG:1:1111:22866:22397	0.502994011976
M00840:297:000000000-C5FWG:1:1111:26615:11105	0.502994011976
M00840:297:000000000-C5FWG:1:1111:5489:21263	0.502994011976
M00840:297:000000000-C5FWG:1:1111:6910:20423	0.502994011976
M00840:297:000000000-C5FWG:1:1111:7987:14338	0.502994011976
M00840:297:000000000-C5FWG:1:1111:8036:6423	0.502994011976
M00840:297:000000000-C5FWG:1:1112:10020:24368	0.502994011976
M00840:297:000000000-C5FWG:1:1112:13336:8599	0.502994011976
M00840:297:000000000-C5FWG:1:1112:14052:12954	0.502994011976
M00840:297:000000000-C5FWG:1:1112:18119:20205	0.502994011976
M00840:297:000000000-C5FWG:1:1112:19784:5996	0.502994011976
M00840:297:000000000-C5FWG:1:1112:21472:20699	0.502994011976
M00840:297:000000000-C5FWG:1:1112:25217:16745	0.502994011976
M00840:297:000000000-C5FWG:1:1112:25681:6599	0.502994011976
M00840:297:000000000-C5FWG:1:1112:25688:22978	0.502994011976
M00840:297:000000000-C5FWG:1:1112:25949:18014	0.502994011976
M00840:297:000000000-C5FWG:1:1112:27239:13837	0.502994011976
M00840:297:000000000-C5FWG:1:1112:6835:15230	0.502994011976
M00840:297:000000000-C5FWG:1:1112:7190:13516	0.502994011976
M00840:297:000000000-C5FWG:1:1113:10739:4677	0.502994011976
M00840:297:000000000-C5FWG:1:1113:11806:1955	0.502994011976
M00840:297:000000000-C5FWG:1:1113:11853:7740	0.502994011976
M00840:297:000000000-C5FWG:1:1113:15193:23869	0.502994011976
M00840:297:000000000-C5FWG:1:1113:16056:27148	0.502994011976
M00840:297:000000000-C5FWG:1:1113:20638:22680	0.502994011976
M00840:297:000000000-C5FWG:1:1113:22364:11922	0.502994011976
M00840:297:000000000-C5FWG:1:1113:2780:15477	0.502994011976
M00840:297:000000000-C5FWG:1:1113:2879:15874	0.502994011976
M00840:297:000000000-C5FWG:1:1113:3491:16236	0.502994011976
[truncated: 63,536 more rows]

## Sheet: Artemia parthenogenetica
Seq_ID	the Hamming distance		Bacteria	GenBank Accession number	Query Cover	E value	Per. Ident.
M00840:297:000000000-C5FWG:1:2110:11038:10200	0.00793650793651		Wolbachia pipientis	CP037426	1	7e-125	99.60%	R1 - M00840:297:000000000-C5FWG:1:2110:11038:10200 1:N:0:11: CCTACGGGGGGCAGCAGTGGGGAATATTGGACAATGGGCGAAAGCCTGATCCAGCCATGCCGCATGAGTGAAGAAGGCCTTTGGGTTGTAAAGCTCTTTTAGTGAGGAAGATAATGACGGTACTCACAGAAGAAGTCCTGGCTAACTCCGTGCCAGCAGCCGCGGTAATACGGAGAGGGCTAGCGTTATTCGGAATTATTGGGCGTAAAGGGCGCGTAGGCGGATTAGTAAGTTAAAAGTGAAATCCCAAG
a(2)								R2 - M00840:297:000000000-C5FWG:1:2110:11038:10200 2:N:0:11: GACTACCCGGGTATCTAATCCTGTTTGCTCCCCACGCTTTCGCACCTCAGCGTCAGTAATGAGCCAGATAGCCGCCTTCGCCACTGGTGTTCCTCCTAATATTTACGAATTTCACCTCTACACTCGGAATTCCTCTCTCCTCTCTCAGTCTCTAGACTAGCAGTTTTAAAAGCAATTCCAAGGTTGAGCCTTGGGATTTCACTTTTAACTTACTAATCCGCCTACGCGCCCTTTACGCCCAATAATTCCGA
M00840:297:000000000-C5FWG:1:2112:19581:8958	0.00793650793651		Wolbachia pipientis	CP037426	1	7e-125	99.60%	R1 - M00840:297:000000000-C5FWG:1:2112:19581:8958 1:N:0:11: CCTACGGGGGGCAGCAGTGGGGAATATTGGACAATGGGCGAAAGCCTGATCCAGCCATGCCGCATGAGTGAAGAAGGCCTTTGGGTTGTAAAGCTCTTTTAGTGAGGAAGATAATGACGGTACTCACAGAAGAAGTCCTGGCTAACTCCGTGCCAGCAGCCGCGGTAATACGGAGAGGGCTAGCGTTATTCGGAATTATTGGGCGTAAAGGGCGCGTAGGCGGATTAGTAAGTTAAAAGTGAAATCCCAAG
								R2 - M00840:297:000000000-C5FWG:1:2112:19581:8958 2:N:0:11: GACTACCAGGGTATCTAATCCTGTTTGCTCCCCACGCCTTCGCGCCTCAGCGTCAGATTTGAACCAGATAGACGCCTTCGCCACTGGTGTTCCTCCTAATATTTACGAATTTCACCTCTACACTAGGAATTCCTCTATCCTCTTTCAATCTCTAGATTAGCAGTTTTAAAAGCAATTCCAAGGTTGAGCCTTGGGATTTCACTTTTAACTTACTAATCCGCCTACGCGCCCTTTACGCCCAATAATTCCGA
M00840:297:000000000-C5FWG:1:1107:11180:11214	0.0158102766798		Wolbachia pipientis	CP037426	1	1e-126	1	R1 - M00840:297:000000000-C5FWG:1:1107:11180:11214 1:N:0:11: CCTACGGGTGGCAGCAGTGGGGAATATTGGACAATGGGCGAAAGCCTGATCCAGCCATGCCGCATGAGTGAAGAAGGCCTTTGGGTTGTAAAGCTCTTTTAGTGAGGAAGATAATGACGGTACTCACAGAAGAAGTCCTGGCTAACTCCGTGCCAGCAGCCGCGGTAATACGGAGAGGGCTAGCGTTATTCGGAATTATTGGGCGTAAAGGGCGCGTAGGCGGATTAGTAAGTTAAAAGTGAAATCCCAAG
b(5)								R2 - M00840:297:000000000-C5FWG:1:1107:11180:11214 2:N:0:11: GACTACTGGGGTATCTAATCCTGTTTGCTCCCCACGCTTTCGCGCCTGAGCGTCAGATTTGGACCAGATAGACGCTTTCGCCACTGGTGTTCCTTCCGATATCTACGAATTTCACCTCTACACTAGAAATTCCTCTATCCTCTTTCAATCCCTAGATTCGCAGTTTCAAAAGCAATTCCAAGGTTGAGCCCTGGCATTTCACTTTTAACTTACTAATCCACCTACGCGCGCTTTACGCCCACTAATTCCGA
M00840:297:000000000-C5FWG:1:1108:25611:6834	0.0158102766798		Wolbachia pipientis	CP037426	1	1e-126	1	R1 - M00840:297:000000000-C5FWG:1:1108:25611:6834 1:N:0:11: CCTACGGGAGGCAGCAGTGGGGAATATTGGACAATGGGCGAAAGCCTGATCCAGCCATGCCGCATGAGTGAAGAAGGCCTTTGGGTTGTAAAGCTCTTTTAGTGAGGAAGATAATGACGGTACTCACAGAAGAAGTCCTGGCTAACTCCGTGCCAGCAGCCGCGGTAATACGGAGAGGGCTAGCGTTATTCGGAATTATTGGGCGTAAAGGGCGCGTAGGCGGATTAGTAAGTTAAAAGTGAAATCCCAAG
								R2 - M00840:297:000000000-C5FWG:1:1108:25611:6834 2:N:0:11: GATTAAAAGGATCTCTGGCCATGTGTGAAAAGAAAGAAGTAGAGACGAAGCTAAAGATGATTTCTATATCCACGCCTTCGCCCCCGCTGCTCCTCTGATTCTACAAGAATTTCTCGTCTACACTGGGACTACTACTAATATCTTATTTTCTCTCTCCACCATGTATTACACTCACTTCCTTCATTAACCATAGTGATTTCTCTAATTACAAATCTACAGTCTAACGCTCGGTGTTCACTCTTGAATTCACA
M00840:297:000000000-C5FWG:1:1114:12096:20355	0.0158102766798		Wolbachia pipientis	CP037426	1	1e-126	1	R1 - M00840:297:000000000-C5FWG:1:1114:12096:20355 1:N:0:11: CCTACGGGAGGCAGCAGTGGGGAATATTGGACAATGGGCGAAAGCCTGATCCAGCCATGCCGCATGAGTGAAGAAGGCCTTTGGGTTGTAAAGCTCTTTTAGTGAGGAAGATAATGACGGTACTCACAGAAGAAGTCCTGGCTAACTCCGTGCCAGCAGCCGCGGTAATACGGAGAGGGCTAGCGTTATTCGGAATTATTGGGCGTAAAGGGCGCGTAGGCGGATTAGTAAGTTAAAAGTGAAATCCCAAG
								R2 - M00840:297:000000000-C5FWG:1:1114:12096:20355 2:N:0:11: GACTACCCGGGTATCTAATCCTGTTTGCTCCCCACGTCTTCGCGCCTCAGCGTCAGATTTGAACCGGATAGACGCCTTCGCCACTGGTGTTCCTCCTAATATTTACGAATTTCACCTCTACACTAGGAATTCCTCTATCCTCTTTCAATCTCTAGATTAGCAGTTTTAAAAGCAATTCCAAGTTTGAGCCTTGGGATTTCACTTTTAACTTACTAATCCGCCTACGCGCCCTTTTCTCCCAATAATTCCGA
M00840:297:000000000-C5FWG:1:2107:19727:22916	0.0158102766798		Wolbachia pipientis	CP037426	1	1e-126	1	R1 - M00840:297:000000000-C5FWG:1:2107:19727:22916: CCTACGGGAGGCAGCAGTGGGGAATATTGGACAATGGGCGAAAGCCTGATCCAGCCATGCCGCATGAGTGAAGAAGGCCTTTGGGTTGTAAAGCTCTTTTAGTGAGGAAGATAATGACGGTACTCACAGAAGAAGTCCTGGCTAACTCCGTGCCAGCAGCCGCGGTAATACGGAGAGGGCTAGCGTTATTCGGAATTATTGGGCGTAAAGGGCGCGTAGGCGGATTAGTAAGTTAAAAGTGAAATCCCAAG
								R2 - M00840:297:000000000-C5FWG:1:2107:19727:22916: GACTACCCGGGTATCTAATCCTGTTTGCTCCCCACGTCTTCGCGCCTCAGCGTCAGATTTGAACCGGATAGACGCCTTCGCCACTGGTGTTCCTCCTAATATTTACGAATTTCACCTCTACACTAGGAATTCCTCTATCCTCTTTCAATCTCTAGATTAGCAGTTTTAAAAGCAATTCCAAGTTTGAGCCTTGGGATTTCACTTTTAACTTACTAATCCGCCTACGCGCCCTTTTCTCCCAATAATTCCGA
M00840:297:000000000-C5FWG:1:2107:5259:13590	0.0158102766798		Wolbachia pipientis	CP037426	1	1e-126	1	R1 - M00840:297:000000000-C5FWG:1:2107:5259:13590: CCTACGGGAGGCAGCAGTGGGGAATATTGGACAATGGGCGAAAGCCTGATCCAGCCATGCCGCATGAGTGAAGAAGGCCTTTGGGTTGTAAAGCTCTTTTAGTGAGGAAGATAATGACGGTACTCACAGAAGAAGTCCTGGCTAACTCCGTGCCAGCAGCCGCGGTAATACGGAGAGGGCTAGCGTTATTCGGAATTATTGGGCGTAAAGGGCGCGTAGGCGGATTAGTAAGTTAAAAGTGAAATCCCAAG
								R2 - M00840:297:000000000-C5FWG:1:2107:5259:13590: GACTACCCGGGTATCTAATCCTGTTTGCTCCCCACGTCTTCGCGCCTCAGCGTCAGATTTGAACCGGATAGACGCCTTCGCCACTGGTGTTCCTCCTAATATTTACGAATTTCACCTCTACACTAGGAATTCCTCTATCCTCTTTCAATCTCTAGATTAGCAGTTTTAAAAGCAATTCCAAGTTTGAGCCTTGGGATTTCACTTTTAACTTACTAATCCGCCTACGCGCCCTTTTCTCCCAATAATTCCGA
M00840:297:000000000-C5FWG:1:1102:14147:17869	0.0236220472441		Wolbachia pipientis	CP037426	1	7e-125	99.60%	R1 - M00840:297:000000000-C5FWG:1:1102:14147:17869 1:N:0:11: CCTACGGGAGGCAGCAGTGGGGAATATTGGACAATGGGCGAAAGCCTGATCCAGCCATGCCGCATGAGAGAAGAAGGCCTTTGGGTTGTAAAGCTCTTTTAGTGAGGAAGATAATGACGGTACTCACAGAAGAAGTCCTGGCTAACTCCGTGCCAGCAGCCGCGGTAATACGGAGAGGGCTAGCGTTATTCGGAATTATTGGGCGTAAAGGGCGCGTAGGCGGATTAGTAAGTTAAAAGTGAAATCCCAAG
c(7)								R2 - M00840:297:000000000-C5FWG:1:1102:14147:17869 2:N:0:11: GACTACAAGGGTATCTAATCCTGTTTGCTCCCCACGCCTTCGCGCCTCAGCGTCAGATTTGAACCAGATAGACGCCTTCGCCACTGGTGTTCCTCCTAATATTTACGAATTTCACCTCTACACTAGGAATTCCTCTATCCTCTTTCAATCTCAAGATTAGCAGTTTTAAAAGCAATTCCAAGGTTGAGCCTTGGGATTTCACTTTTAACTTACTAATCCGCCTACGCGCGCTTTACGCCCACTAATTCCGA
M00840:297:000000000-C5FWG:1:1110:5434:15815	0.0236220472441		Wolbachia pipientis	CP037426	1	7e-125	99.60%	R1 - M00840:297:000000000-C5FWG:1:1110:5434:15815: CCTACGGGAGGCAGCAGTGGGGAATATTGGACAATGGGCGAAAGCCTGATCCAGCCATGCCGCATGAGAGAAGAAGGCCTTTGGGTTGTAAAGCTCTTTTAGTGAGGAAGATAATGACGGTACTCACAGAAGAAGTCCTGGCTAACTCCGTGCCAGCAGCCGCGGTAATACGGAGAGGGCTAGCGTTATTCGGAATTATTGGGCGTAAAGGGCGCGTAGGCGGATTAGTAAGTTAAAAGTGAAATCCCAAG
								R2 - M00840:297:000000000-C5FWG:1:1110:5434:15815 2:N:0:11: GACTACAAGGGTATCTAATCCTGTTTGCTCCCCACGCCTTCGCGCCTCAGCGTCAGATTTGAACCAGATAGACGCCTTCGCCACTGGTGTTCCTCCTAATATTTACGAATTTCACCTCTACACTAGGAATTCCTCTATCCTCTTTCAATCTCAAGATTAGCAGTTTTAAAAGCAATTCCAAGGTTGAGCCTTGGGATTTCACTTTTAACTTACTAATCCGCCTACGCGCGCTTTACGCCCACTAATTCCGA
M00840:297:000000000-C5FWG:1:1111:20507:21600	0.0236220472441		Wolbachia pipientis	CP037426	1	7e-125	99.60%	R1 - M00840:297:000000000-C5FWG:1:1111:20507:21600: CCTACGGGAGGCAGCAGTGGGGAATATTGGACAATGGGCGAAAGCCTGATCCAGCCATGCCGCATGAGAGAAGAAGGCCTTTGGGTTGTAAAGCTCTTTTAGTGAGGAAGATAATGACGGTACTCACAGAAGAAGTCCTGGCTAACTCCGTGCCAGCAGCCGCGGTAATACGGAGAGGGCTAGCGTTATTCGGAATTATTGGGCGTAAAGGGCGCGTAGGCGGATTAGTAAGTTAAAAGTGAAATCCCAAG
								R2 - M00840:297:000000000-C5FWG:1:1111:20507:21600: GACTACAAGGGTATCTAATCCTGTTTGCTCCCCACGCCTTCGCGCCTCAGCGTCAGATTTGAACCAGATAGACGCCTTCGCCACTGGTGTTCCTCCTAATATTTACGAATTTCACCTCTACACTAGGAATTCCTCTATCCTCTTTCAATCTCAAGATTAGCAGTTTTAAAAGCAATTCCAAGGTTGAGCCTTGGGATTTCACTTTTAACTTACTAATCCGCCTACGCGCGCTTTACGCCCACTAATTCCGA
M00840:297:000000000-C5FWG:1:2101:16502:11713	0.0236220472441		Wolbachia pipientis	CP037426	1	7e-125	99.60%	R1 - M00840:297:000000000-C5FWG:1:2101:16502:11713: CCTACGGGAGGCAGCAGTGGGGAATATTGGACAATGGGCGAAAGCCTGATCCAGCCATGCCGCATGAGAGAAGAAGGCCTTTGGGTTGTAAAGCTCTTTTAGTGAGGAAGATAATGACGGTACTCACAGAAGAAGTCCTGGCTAACTCCGTGCCAGCAGCCGCGGTAATACGGAGAGGGCTAGCGTTATTCGGAATTATTGGGCGTAAAGGGCGCGTAGGCGGATTAGTAAGTTAAAAGTGAAATCCCAAG
								R2 - M00840:297:000000000-C5FWG:1:2101:16502:11713 2:N:0:11: GACTACAAGGGTATCTAATCCTGTTTGCTCCCCACGCCTTCGCGCCTCAGCGTCAGATTTGAACCAGATAGACGCCTTCGCCACTGGTGTTCCTCCTAATATTTACGAATTTCACCTCTACACTAGGAATTCCTCTATCCTCTTTCAATCTCAAGATTAGCAGTTTTAAAAGCAATTCCAAGGTTGAGCCTTGGGATTTCACTTTTAACTTACTAATCCGCCTACGCGCGCTTTACGCCCACTAATTCCGA
M00840:297:000000000-C5FWG:1:2101:23001:18811	0.0236220472441		Wolbachia pipientis	CP037426	1	7e-125	99.60%	R1 - M00840:297:000000000-C5FWG:1:2101:23001:18811: CCTACGGGAGGCAGCAGTGGGGAATATTGGACAATGGGCGAAAGCCTGATCCAGCCATGCCGCATGAGAGAAGAAGGCCTTTGGGTTGTAAAGCTCTTTTAGTGAGGAAGATAATGACGGTACTCACAGAAGAAGTCCTGGCTAACTCCGTGCCAGCAGCCGCGGTAATACGGAGAGGGCTAGCGTTATTCGGAATTATTGGGCGTAAAGGGCGCGTAGGCGGATTAGTAAGTTAAAAGTGAAATCCCAAG
								R2 - M00840:297:000000000-C5FWG:1:2101:23001:18811 2:N:0:11: GACTACAAGGGTATCTAATCCTGTTTGCTCCCCACGCCTTCGCGCCTCAGCGTCAGATTTGAACCAGATAGACGCCTTCGCCACTGGTGTTCCTCCTAATATTTACGAATTTCACCTCTACACTAGGAATTCCTCTATCCTCTTTCAATCTCAAGATTAGCAGTTTTAAAAGCAATTCCAAGGTTGAGCCTTGGGATTTCACTTTTAACTTACTAATCCGCCTACGCGCGCTTTACGCCCACTAATTCCGA
M00840:297:000000000-C5FWG:1:2107:15220:24236	0.0236220472441		Wolbachia pipientis	CP037426	1	7e-125	99.60%	R1 - M00840:297:000000000-C5FWG:1:2107:15220:24236: CCTACGGGAGGCAGCAGTGGGGAATATTGGACAATGGGCGAAAGCCTGATCCAGCCATGCCGCATGAGAGAAGAAGGCCTTTGGGTTGTAAAGCTCTTTTAGTGAGGAAGATAATGACGGTACTCACAGAAGAAGTCCTGGCTAACTCCGTGCCAGCAGCCGCGGTAATACGGAGAGGGCTAGCGTTATTCGGAATTATTGGGCGTAAAGGGCGCGTAGGCGGATTAGTAAGTTAAAAGTGAAATCCCAAG
								R2 - M00840:297:000000000-C5FWG:1:2107:15220:24236: GACTACAAGGGTATCTAATCCTGTTTGCTCCCCACGCCTTCGCGCCTCAGCGTCAGATTTGAACCAGATAGACGCCTTCGCCACTGGTGTTCCTCCTAATATTTACGAATTTCACCTCTACACTAGGAATTCCTCTATCCTCTTTCAATCTCAAGATTAGCAGTTTTAAAAGCAATTCCAAGGTTGAGCCTTGGGATTTCACTTTTAACTTACTAATCCGCCTACGCGCGCTTTACGCCCACTAATTCCGA
M00840:297:000000000-C5FWG:1:2114:17092:14571	0.0236220472441		Wolbachia pipientis	CP037426	1	7e-125	99.60%	R1 - M00840:297:000000000-C5FWG:1:2114:17092:14571: CCTACGGGAGGCAGCAGTGGGGAATATTGGACAATGGGCGAAAGCCTGATCCAGCCATGCCGCATGAGAGAAGAAGGCCTTTGGGTTGTAAAGCTCTTTTAGTGAGGAAGATAATGACGGTACTCACAGAAGAAGTCCTGGCTAACTCCGTGCCAGCAGCCGCGGTAATACGGAGAGGGCTAGCGTTATTCGGAATTATTGGGCGTAAAGGGCGCGTAGGCGGATTAGTAAGTTAAAAGTGAAATCCCAAG
								R2 - M00840:297:000000000-C5FWG:1:2114:17092:14571: GACTACAAGGGTATCTAATCCTGTTTGCTCCCCACGCCTTCGCGCCTCAGCGTCAGATTTGAACCAGATAGACGCCTTCGCCACTGGTGTTCCTCCTAATATTTACGAATTTCACCTCTACACTAGGAATTCCTCTATCCTCTTTCAATCTCAAGATTAGCAGTTTTAAAAGCAATTCCAAGGTTGAGCCTTGGGATTTCACTTTTAACTTACTAATCCGCCTACGCGCGCTTTACGCCCACTAATTCCGA
M00840:297:000000000-C5FWG:1:1108:11826:18174	0.0313725490196		Wolbachia pipientis	JX182385	1	3e-123	99.20%	R1 - M00840:297:000000000-C5FWG:1:1108:11826:18174 1:N:0:11: CCTACGGGTGGCAGCAGTGGGGAATATTGGACAATGGGCGAAAGCCTGATCCAGCCATGCCGCATGAGTGAAGAAGGCCTTTGGGTTGTAAAGCTCTTTTAGTGAGGAAGATAATGACGGTACTCACAGAAGAAGTCCTGGCTAACTCCGTGCCAGCAGCCGCGGTAATACGGAGAGGGCTAGCGTTACTCGGAATTATTGGGCGTAAAGGGCGCGTAGGCGGATTAGTAAGTTAAAAGTGAAGTCCCAAG
d(2)								R2 - M00840:297:000000000-C5FWG:1:1108:11826:18174 2:N:0:11: GACTACAAGGGTATCTAATCCTGTTCGCTCCCCACGCCTTCGCGCCTCAGCGTCAGATTTTAACCAGTTACACGCCTTCGCCACGGGTGTTCCTCCTAATATTTACGAATTTCACTGCTACACTATAAATTCCTCTTACCTCTTTAATTCTCTAGATTAGCAGTTTTAAATGCAATTCCAAGGTTGAGCCTCGGGATTTCACTTTTAACTTACTAATCCGCCTACGCTCCCTTTACGCCCAATAATTCCGA
M00840:297:000000000-C5FWG:1:1111:17129:27539	0.0313725490196		Wolbachia pipientis	JX182385	1	3e-123	99.20%	R1 - M00840:297:000000000-C5FWG:1:1111:17129:27539: CCTACGGGTGGCAGCAGTGGGGAATATTGGACAATGGGCGAAAGCCTGATCCAGCCATGCCGCATGAGTGAAGAAGGCCTTTGGGTTGTAAAGCTCTTTTAGTGAGGAAGATAATGACGGTACTCACAGAAGAAGTCCTGGCTAACTCCGTGCCAGCAGCCGCGGTAATACGGAGAGGGCTAGCGTTACTCGGAATTATTGGGCGTAAAGGGCGCGTAGGCGGATTAGTAAGTTAAAAGTGAAGTCCCAAG
								R2 - M00840:297:000000000-C5FWG:1:1111:17129:27539 2:N:0:11: GACTACAAGGGTATCTAATCCTGTTCGCTCCCCACGCCTTCGCGCCTCAGCGTCAGATTTTAACCAGTTACACGCCTTCGCCACGGGTGTTCCTCCTAATATTTACGAATTTCACTGCTACACTATAAATTCCTCTTACCTCTTTAATTCTCTAGATTAGCAGTTTTAAATGCAATTCCAAGGTTGAGCCTCGGGATTTCACTTTTAACTTACTAATCCGCCTACGCTCCCTTTACGCCCAATAATTCCGA
M00840:297:000000000-C5FWG:1:1109:7617:8215	0.0466926070039		Wolbachia pipientis	CP037426	1	1e-116	97.61%	R1 - M00840:297:000000000-C5FWG:1:1109:7617:8215 1:N:0:11: CCTACGGGGGGCAGCAGTGGGGAATATTGGACAATGGGCGAAAGCCTGATCCAGCCATGCCGCATGAGTGAAGAAGGCCTTTGGGTTGTAAAGCTCTTTTAGTGAGGAGGATAATGACGGTACTCACAGAAGAAGTCCTGGCTGACTCCGGGCCAGCAGCCGCGGTAATACGGAGAGGGCTAGCGTTCTTCGGAATTATTGGGCGTAAAGGGCGCGTAGGCGGATTAGTAAGGTAAAAGTGAAATCCCAAG
e(2)								R2 - M00840:297:000000000-C5FWG:1:1109:7617:8215 2:N:0:11: GACTACAGGGGTATCTAATCCGGGTTGCTCCCAACGCTTTCGCACCTGAGCGTCAGTCTTCGTCCAGGGGCCCGCCTTCTCCACCGGTATTCCTCCAGATCTCTACGCATTTCACCGCTACACCTGGAGTTCTACCCCCCTCTTCGAGACTCAAGCTTGCCATTATCAGATGCAGTTCCCAGGTTGAGCCCGGGGATTTCACCTTTGACTTAACAAACCGCCTGCGTGCGCTCTACGCCCAGTATTTCCGA
M00840:297:000000000-C5FWG:1:2112:14043:27080	0.0466926070039		Wolbachia pipientis	CP037426	1	1e-116	97.61%	R1 - M00840:297:000000000-C5FWG:1:2112:14043:27080: CCTACGGGGGGCAGCAGTGGGGAATATTGGACAATGGGCGAAAGCCTGATCCAGCCATGCCGCATGAGTGAAGAAGGCCTTTGGGTTGTAAAGCTCTTTTAGTGAGGAGGATAATGACGGTACTCACAGAAGAAGTCCTGGCTGACTCCGGGCCAGCAGCCGCGGTAATACGGAGAGGGCTAGCGTTCTTCGGAATTATTGGGCGTAAAGGGCGCGTAGGCGGATTAGTAAGGTAAAAGTGAAATCCCAAG
								R2 - M00840:297:000000000-C5FWG:1:2112:14043:27080 2:N:0:11: GACTACAGGGGTATCTAATCCGGGTTGCTCCCAACGCTTTCGCACCTGAGCGTCAGTCTTCGTCCAGGGGCCCGCCTTCTCCACCGGTATTCCTCCAGATCTCTACGCATTTCACCGCTACACCTGGAGTTCTACCCCCCTCTTCGAGACTCAAGCTTGCCATTATCAGATGCAGTTCCCAGGTTGAGCCCGGGGATTTCACCTTTGACTTAACAAACCGCCTGCGTGCGCTCTACGCCCAGTATTTCCGA
M00840:297:000000000-C5FWG:1:2104:9066:3686	0.0513833992095		Wolbachia pipientis	CP037426	1	7e-125	99.60%	R1 - M00840:297:000000000-C5FWG:1:2104:9066:3686 1:N:0:11: CCTACGGGTGGCAGCAGTGGGGAATATTGGACAATGGGCGAAAGCCTGATCCAGCCATGCCGCATGAGTGAAGAAGGCCTTTGGGTTGTAAAGCTCTTTTAGTGAGGAAGATAATGACGGTACTCACAGAAGAAGTCCTGGCTAACTCCGTGCCAGCAGCCGCGGTAATACGGAGAGGGCTAGCGTTATTCGGAATTATTGGGCGTAAAGGGCGCGTAGGCGGATTAGTAAGTTAAAAGTGAAATCCCAAG
f								R2 - M00840:297:000000000-C5FWG:1:2104:9066:3686 2:N:0:11: CCCTACCGGGCTATCTATCCCTGTTTGCACCCCACCCAAACGCCCATCGGCGTCTATCTTCGTCCAGGACCTCGCCTTCGCCACCCCTACTCCTCACTATATCCACGAATCTCACCTCTACACCGGGAATTCCCTTTCCTCCTACGCAATTCAACCTATACACTTCGGGACGCACTTCTTAGGTTGAGCACTCGCCTTTCCCATTCATATTACACAGCCCTCTACGTTCGCTTTACTCCACATTATTCCGA
M00840:297:000000000-C5FWG:1:2108:9605:22983	0.0692307692308		Wolbachia pipientis	CP037426	1	3e-113	96.81%	R1 - M00840:297:000000000-C5FWG:1:2108:9605:22983 1:N:0:11: CCTACGGGTGGCAGCAGAGGGGAATATTGGCCAATGGGCGAAAGCCTGATCCAGCCATGCCGCATGAGGGAAGAAGGCCTTTGGGTTGTAAAGCTCTTTTAGTGAGGAAGATAATGACGGTACTCACAGAAGAAGTCCTGGCTAACTCCGTGCAAGCAGCGGCGGTAATACGGAGGGGGCTAGCGTTATTCGGAATTATTGGGCGTAAAGGGCGCGTAGGCGGCTTAGTAAGTTAAAAGTGAAATCCCAAG
g								R2 - M00840:297:000000000-C5FWG:1:2108:9605:22983 2:N:0:11: GACTACTGGGGTATCTAATCCTGTTTGCTCCCCACGCCTTCGCGCCTCAGCGTCAGATTTGAACCAGATAGACGCCTTCGCCACTGGTGTTCCTCCTAATATTTACGCATTTCACCTCTACACTAGGAATTCCTCTATCCTCTTTCAATCTCTAGATTAGCAGTTTTAAAAGCAATTCCAAGGTTGAGCCTTGGGATTTCACTTTTAACTTACTAATCCGCCTACGCGCCCTTTACGCCCAATAATTCCGA
M00840:297:000000000-C5FWG:1:2109:28668:17009	0.0730769230769		Wolbachia sp.	GQ167636	1	1e-116	97.61%	R1 - M00840:297:000000000-C5FWG:1:2109:28668:17009 1:N:0:11: CCTACGGGAGGCAGCAGTGGGGAATATTGGACAATGGGCGAAAGCCTGATCCAGCCATGCCGCATGAGTGAAGAAGGCCTTTGGGTTGTAAAGTTCTTTTAGTGAGGAAGATAATGGCGGTACTCACAGATGAAGTCCTGGCTAACTCCGTGCCAGCAGCCGCGGTAATACGGAGAGGGCTAGCGCTATTCGGAATTATTGGGCGTAACGGGCGCGTAGGCTGATTAGTAAGTTAAAAGTGAAATCACAAG
h								R2 - M00840:297:000000000-C5FWG:1:2109:28668:17009 2:N:0:11: GACTACAAGGGTATCTAATCCTGTTTGCTCCAAACGCTTTAGCACCTGAGTGGCAGTTTTAGTCTAGGGGGCCTCCACCGCCACCGGTATTCCTCCATATTTCTAAGCATTTCACCGCTACACCTGGAATTCTACACCCATCTACGAGACTCAAGCTTTCCAGTATACAATGCCGTTCCCAGGTTCAACACTGGGCGTACACATCTAATTGAACAAAACGCCTGCGTGTGATTTACGCCAATTAATACCTA
M00840:297:000000000-C5FWG:1:2108:5652:6388	0.0766283524904		Wolbachia pipientis	CP037426	1	3e-113	96.81%	R1 - M00840:297:000000000-C5FWG:1:2108:5652:6388 1:N:0:11: CCTACTGGAGGCAGCAGTGGGGAATATTGGACAATGGGCGAAAGCCTGATCCGGCCATGCCGCATGAGTGAAGAAGGCCTATGGGTTGTAAAGCTCTTTTAGTGAGGAAGATAATGACGGTACTCAAAGAAGAAGTCCTGGCTAACTCCGTGCCAGCAGCCGCGGTAATACGGAGAGGGCTAGCGTTATTCGGAATTAGTGGGCGTAAAGGGCGCGTCGGCGAATTAGTACGTTAAAAGTGAAATCCCAAG
i								R2 - M00840:297:000000000-C5FWG:1:2108:5652:6388 2:N:0:11: GACGAGAACGGTATGTAATCCTGTTTGGTCCCGACACTTTCGGACCTCAGCGTCAGTATCGAGCCCGTGAGACGCCTTCGCCACTGGTGTTCCTCCGAATATGTCCGAATTTCACCTCTACCCTCGGAATTTCCATCTCCTCTCTCGAACTATAGACCGATAGTTTTGGAGGCAGTTCCGCTCTTTAGCCCCGCGATTTCTCCCTCTATATACCCATTCGCCTACTTGCGCTTTATGTCTTTTACTTTCAT
M00840:297:000000000-C5FWG:1:1109:20249:15972	0.110266159696		Wolbachia pipientis	CP037426	1	9e-104	94.80%	R1 - M00840:297:000000000-C5FWG:1:1109:20249:15972 1:N:0:11: CCTACGGGTGGCAGCAGTGGGGAATATTGGACAATGGGCGAAAGCCTGATCCAGCCATGCCGCATGCGTGAAGAAGGCCTTTGGGTTGTAAAGCTCTTTTAGTGAGGAAGATAATGACGGTACTAACAGAAGAAGTCATGGCTAACTCCGTGCCAGCAGCCGCGGTAATACGGAGAGGGCTAGCGTTATTCGGAATTATGGGGCGTAAAGGGCGCGGAGCGGATTGGGAAAGTAACAAGGGAAATCCCAGG
j								R2 - M00840:297:000000000-C5FWG:1:1109:20249:15972 2:N:0:11: GACTACTCGGGTATCTAATCCTGTTTGCTCCCCACGCCTTCGCGCCTCAGCGTCAGATTTGAACCAGATAGACGCCTTCGCCACTGGTGTTCCTCCTAATATTTACGAATTTCACCTCTACACTAGGAATTCCTCTATCCTCTTTCAATCTCTAGCTTAGCAGTTTTAAAAGCAATTCCAAGGTTGAGCCTTGGGATTTCACTTTTAACTTACTAATCCGCCTACGCACCCTTTACGCCCATTAATTCCGA
M00840:297:000000000-C5FWG:1:1106:6842:23140	0.121568627451		Wolbachia pipientis	CP037426	1	1e-116	97.61%	R1 - M00840:297:000000000-C5FWG:1:1106:6842:23140 1:N:0:11: CCTACGGGGGGCAGCAGTGGGGAATATTGGACAATGGGCGAAAGCCTGATCCAGCCATGCCGCATGAGTGAAGAAGGCCTTTGGGTTGTAAAGCTCTTTTAGTGAGGAAGATAATGACGATACTCGCAGAAGAAGTCCTGGCTAACTCCGTGCCAGCAGCCGCGGTAATACGGAGAGGGCTAGCGTTATTCGGAATTATTGGGCGTACAGGGCGCGTAGGCGGATTAGGAAGTTAAAAGTGAAAGCCCAAG
k								R2 - M00840:297:000000000-C5FWG:1:1106:6842:23140 2:N:0:11: GACTACCAGGGTATCTCATCCCGTTTGCTCCCCTGGCTTTCGCGCCTCAGCGTCAGAAGAGGTCCAGTGCGCCGCCTTCGCCACCGGAGTTCCTAAGGATATCAACGCATTTCACCGCTCCACCCTTAGTCCCGCACGCCCCTACCTCACTCGAGACCGCCAGTATCCGAGGCCGTTCTCCGGTTGAGCCGGAGGATTTCACCCCAGAATGGGCAGCCCGCTGACGCGCCCTTTCAGCTCCGTGATTCCTA
M00840:297:000000000-C5FWG:1:1106:14553:21682	0.140740740741		Wolbachia endosymbiont of Cubitermes sp.	EF417899	0.98	1e-96	93.17%	R1 - M00840:297:000000000-C5FWG:1:1106:14553:21682 1:N:0:11: CCTACGGGAGGCTGCAGTGGGGAATATTGGACAATGGGCGAAAGCCTGATCCAGCCATGCCGCATGAGTGAAGAAGGCCTTTGGGTTGTAGAGCTCTTTTAGTGAGGAAGATAATGACGGTACTCACAGAAGAAGCCCCGGCTAACTTCGTGCCAGCAGCCGCGGTAATACGAAGGGGGCTAGCGTTGCTCGGAATGACTGGGCGTAAAGGGCGTGTAGGCGGTTTGTACAGTCAGATGTGAAATCCCCGG
l								R2 - M00840:297:000000000-C5FWG:1:1106:14553:21682 2:N:0:11: GACTACAGGGGTATCTAATCCTGTTTGCTCCCCACGCTTTCGCGCCTCAGCGTCAGTAATGAGCCAGGTTGCCGCCTTCGCCACCGGTGTTCTTCCCAATATCTACGAATTTCACCTCTACACTGGGAATTCCACACCCCTCTCTCCCACTCTAGTCTGCAAGTATCAAATGCAGCTCCCAGGTTAAGCCCGGGGATTTCACATCTGACTGTACAAACCGCCTCCACGCCCTTTACGCCCAGTCATTCCGA
M00840:297:000000000-C5FWG:1:2104:25878:12214	0.161172161172
M00840:297:000000000-C5FWG:1:2112:28182:21244	0.172794117647
M00840:297:000000000-C5FWG:1:1111:12712:23032	0.184782608696
M00840:297:000000000-C5FWG:1:1103:18467:16559	0.187725631769
M00840:297:000000000-C5FWG:1:1106:22615:17210	0.191335740072
M00840:297:000000000-C5FWG:1:1101:19968:10262	0.194244604317
M00840:297:000000000-C5FWG:1:1106:25658:19134	0.200716845878
M00840:297:000000000-C5FWG:1:2105:9466:24887	0.200716845878
M00840:297:000000000-C5FWG:1:2102:16625:23643	0.201438848921
M00840:297:000000000-C5FWG:1:2108:4374:15683	0.213523131673
M00840:297:000000000-C5FWG:1:2107:23148:22748	0.217081850534
M00840:297:000000000-C5FWG:1:1107:26491:9506	0.220640569395
M00840:297:000000000-C5FWG:1:2114:18828:18049	0.221428571429
M00840:297:000000000-C5FWG:1:1109:18960:16395	0.223404255319
M00840:297:000000000-C5FWG:1:2107:15661:2505	0.225
M00840:297:000000000-C5FWG:1:1114:28451:17179	0.234042553191
M00840:297:000000000-C5FWG:1:1103:22290:18968	0.237588652482
M00840:297:000000000-C5FWG:1:1108:6755:20191	0.244755244755
M00840:297:000000000-C5FWG:1:1111:12637:23224	0.244755244755
M00840:297:000000000-C5FWG:1:1114:5023:14317	0.244755244755
M00840:297:000000000-C5FWG:1:1102:25885:23986	0.250871080139
M00840:297:000000000-C5FWG:1:1109:8828:9990	0.250871080139
M00840:297:000000000-C5FWG:1:1110:11444:25455	0.250871080139
M00840:297:000000000-C5FWG:1:2110:3132:9504	0.250871080139
M00840:297:000000000-C5FWG:1:2112:9614:20617	0.255244755245
M00840:297:000000000-C5FWG:1:1112:23961:11465	0.256944444444
M00840:297:000000000-C5FWG:1:2101:16543:22793	0.256944444444
M00840:297:000000000-C5FWG:1:2102:10793:8332	0.260416666667
M00840:297:000000000-C5FWG:1:1104:13047:23513	0.262975778547
M00840:297:000000000-C5FWG:1:1108:8815:21094	0.274914089347
M00840:297:000000000-C5FWG:1:2111:14577:4743	0.299319727891
M00840:297:000000000-C5FWG:1:2101:25296:7337	0.301694915254
M00840:297:000000000-C5FWG:1:2103:12157:7186	0.301694915254
M00840:297:000000000-C5FWG:1:1106:5156:14919	0.304054054054
M00840:297:000000000-C5FWG:1:2104:14294:26413	0.304054054054
M00840:297:000000000-C5FWG:1:2105:7795:9583	0.304054054054
M00840:297:000000000-C5FWG:1:2106:8280:16981	0.304054054054
M00840:297:000000000-C5FWG:1:2110:8219:11502	0.304054054054
M00840:297:000000000-C5FWG:1:1103:28965:13691	0.307432432432
M00840:297:000000000-C5FWG:1:2103:6495:12912	0.307432432432
M00840:297:000000000-C5FWG:1:1107:26765:6811	0.309764309764
M00840:297:000000000-C5FWG:1:1108:16032:5017	0.309764309764
M00840:297:000000000-C5FWG:1:1110:17399:3493	0.309764309764
M00840:297:000000000-C5FWG:1:2113:27735:17680	0.309764309764
M00840:297:000000000-C5FWG:1:2114:19334:27852	0.309764309764
M00840:297:000000000-C5FWG:1:2114:25792:13113	0.309764309764
M00840:297:000000000-C5FWG:1:1103:22739:5646	0.310580204778
M00840:297:000000000-C5FWG:1:2102:14840:17446	0.310810810811
M00840:297:000000000-C5FWG:1:2105:2994:16829	0.310810810811
M00840:297:000000000-C5FWG:1:2110:16758:19449	0.310810810811
M00840:297:000000000-C5FWG:1:2103:13661:14603	0.31186440678
M00840:297:000000000-C5FWG:1:2105:16497:12899	0.313131313131
M00840:297:000000000-C5FWG:1:2107:17232:27998	0.313131313131
M00840:297:000000000-C5FWG:1:2111:8608:9017	0.313131313131
M00840:297:000000000-C5FWG:1:1105:13073:12601	0.314189189189
M00840:297:000000000-C5FWG:1:1101:12951:13799	0.315436241611
M00840:297:000000000-C5FWG:1:1104:19656:3509	0.315436241611
M00840:297:000000000-C5FWG:1:1105:21005:6104	0.315436241611
M00840:297:000000000-C5FWG:1:1107:19056:21040	0.315436241611
M00840:297:000000000-C5FWG:1:1108:15875:14002	0.315436241611
M00840:297:000000000-C5FWG:1:1108:18335:11496	0.315436241611
M00840:297:000000000-C5FWG:1:1109:28044:16210	0.315436241611
M00840:297:000000000-C5FWG:1:1110:15388:22957	0.315436241611
M00840:297:000000000-C5FWG:1:1114:14420:14548	0.315436241611
M00840:297:000000000-C5FWG:1:2102:17829:16251	0.315436241611
M00840:297:000000000-C5FWG:1:2106:8204:14976	0.315436241611
M00840:297:000000000-C5FWG:1:2108:2889:19968	0.315436241611
M00840:297:000000000-C5FWG:1:2110:8103:11953	0.315436241611
M00840:297:000000000-C5FWG:1:2111:20114:14154	0.315436241611
M00840:297:000000000-C5FWG:1:2111:23910:11937	0.315436241611
M00840:297:000000000-C5FWG:1:2114:27811:11328	0.315436241611
M00840:297:000000000-C5FWG:1:1103:3588:10614	0.316498316498
M00840:297:000000000-C5FWG:1:2107:15309:16016	0.316498316498
M00840:297:000000000-C5FWG:1:2111:25415:6884	0.316498316498
M00840:297:000000000-C5FWG:1:2114:15100:14923	0.316498316498
M00840:297:000000000-C5FWG:1:1105:28646:10811	0.318791946309
M00840:297:000000000-C5FWG:1:1109:21167:15215	0.318791946309
M00840:297:000000000-C5FWG:1:2113:26329:17525	0.318791946309
M00840:297:000000000-C5FWG:1:1107:6068:21676	0.319865319865
M00840:297:000000000-C5FWG:1:2113:14515:26666	0.319865319865
M00840:297:000000000-C5FWG:1:1102:25984:13539	0.321070234114
M00840:297:000000000-C5FWG:1:1102:4956:14994	0.321070234114
M00840:297:000000000-C5FWG:1:1103:16250:6858	0.321070234114
M00840:297:000000000-C5FWG:1:1104:15822:7837	0.321070234114
M00840:297:000000000-C5FWG:1:1109:12069:19635	0.321070234114
M00840:297:000000000-C5FWG:1:1109:4566:19711	0.321070234114
M00840:297:000000000-C5FWG:1:2101:3693:16601	0.321070234114
M00840:297:000000000-C5FWG:1:2102:11081:21619	0.321070234114
M00840:297:000000000-C5FWG:1:2103:12010:5960	0.321070234114
M00840:297:000000000-C5FWG:1:2103:21839:3778	0.321070234114
M00840:297:000000000-C5FWG:1:2105:5679:10296	0.321070234114
M00840:297:000000000-C5FWG:1:2106:22189:3199	0.321070234114
M00840:297:000000000-C5FWG:1:2107:20562:17203	0.321070234114
M00840:297:000000000-C5FWG:1:2107:20622:14448	0.321070234114
M00840:297:000000000-C5FWG:1:2110:2604:11956	0.321070234114
M00840:297:000000000-C5FWG:1:2110:8147:13001	0.321070234114
M00840:297:000000000-C5FWG:1:2111:9846:4954	0.321070234114
M00840:297:000000000-C5FWG:1:2107:16493:25752	0.322147651007
M00840:297:000000000-C5FWG:1:2108:5637:18635	0.322147651007
M00840:297:000000000-C5FWG:1:1106:23429:24081	0.323232323232
M00840:297:000000000-C5FWG:1:1113:20988:8961	0.323232323232
M00840:297:000000000-C5FWG:1:1102:16519:11256	0.324414715719
M00840:297:000000000-C5FWG:1:2104:3587:14232	0.324414715719
M00840:297:000000000-C5FWG:1:2107:4128:22602	0.324414715719
M00840:297:000000000-C5FWG:1:2108:13280:11634	0.324414715719
M00840:297:000000000-C5FWG:1:1102:24106:24353	0.326666666667
M00840:297:000000000-C5FWG:1:1107:23655:14517	0.326666666667
M00840:297:000000000-C5FWG:1:1109:19143:11781	0.326666666667
M00840:297:000000000-C5FWG:1:1109:5123:18500	0.326666666667
M00840:297:000000000-C5FWG:1:1112:14892:2927	0.326666666667
M00840:297:000000000-C5FWG:1:2102:23256:26819	0.326666666667
M00840:297:000000000-C5FWG:1:2103:28162:17597	0.326666666667
M00840:297:000000000-C5FWG:1:2109:7369:13598	0.326666666667
M00840:297:000000000-C5FWG:1:2110:17017:25670	0.326666666667
M00840:297:000000000-C5FWG:1:2114:6817:25097	0.326666666667
M00840:297:000000000-C5FWG:1:2114:8212:22877	0.326666666667
M00840:297:000000000-C5FWG:1:1102:13966:24180	0.327759197324
M00840:297:000000000-C5FWG:1:1108:17085:14785	0.327759197324
M00840:297:000000000-C5FWG:1:1113:27369:10250	0.327759197324
M00840:297:000000000-C5FWG:1:2102:10574:4992	0.327759197324
M00840:297:000000000-C5FWG:1:2103:9280:23757	0.327759197324
M00840:297:000000000-C5FWG:1:2111:14958:6657	0.33
M00840:297:000000000-C5FWG:1:1101:22777:15682	0.332225913621
M00840:297:000000000-C5FWG:1:1102:14777:9795	0.332225913621
M00840:297:000000000-C5FWG:1:1103:5229:13789	0.332225913621
M00840:297:000000000-C5FWG:1:2109:19110:7492	0.332225913621
M00840:297:000000000-C5FWG:1:2102:12831:6422	0.334448160535
M00840:297:000000000-C5FWG:1:2107:6759:5279	0.334448160535
M00840:297:000000000-C5FWG:1:2113:13092:2974	0.335548172757
M00840:297:000000000-C5FWG:1:1105:19636:5984	0.336666666667
M00840:297:000000000-C5FWG:1:2112:4474:8510	0.336666666667
M00840:297:000000000-C5FWG:1:1109:2812:17271	0.337748344371
M00840:297:000000000-C5FWG:1:2103:22775:25625	0.337748344371
M00840:297:000000000-C5FWG:1:2106:19161:26178	0.337748344371
M00840:297:000000000-C5FWG:1:1103:13736:23960	0.34219269103
M00840:297:000000000-C5FWG:1:2102:16811:11246	0.342281879195
M00840:297:000000000-C5FWG:1:2110:11319:7056	0.343234323432
M00840:297:000000000-C5FWG:1:1106:6580:8439	0.343333333333
M00840:297:000000000-C5FWG:1:2102:7135:4666	0.346534653465
M00840:297:000000000-C5FWG:1:2111:19002:27201	0.346801346801
M00840:297:000000000-C5FWG:1:2103:7801:4169	0.348684210526
M00840:297:000000000-C5FWG:1:1107:4228:9813	0.351973684211
M00840:297:000000000-C5FWG:1:2112:11174:21569	0.353741496599
M00840:297:000000000-C5FWG:1:2101:22953:4617	0.35737704918
M00840:297:000000000-C5FWG:1:2111:6972:24772	0.359477124183
M00840:297:000000000-C5FWG:1:1111:28648:11295	0.360655737705
M00840:297:000000000-C5FWG:1:2104:24901:12104	0.360655737705
M00840:297:000000000-C5FWG:1:1114:23334:27024	0.371621621622
M00840:297:000000000-C5FWG:1:1108:15729:15865	0.373376623377
M00840:297:000000000-C5FWG:1:2102:9706:6386	0.373376623377
M00840:297:000000000-C5FWG:1:2112:23352:26455	0.374149659864
M00840:297:000000000-C5FWG:1:1102:4975:15680	0.375404530744
M00840:297:000000000-C5FWG:1:2103:16271:4800	0.38064516129
M00840:297:000000000-C5FWG:1:2106:27129:7592	0.38064516129
M00840:297:000000000-C5FWG:1:2113:13722:19553	0.38064516129
M00840:297:000000000-C5FWG:1:2113:18959:6557	0.381877022654
M00840:297:000000000-C5FWG:1:2105:25842:21529	0.382352941176
M00840:297:000000000-C5FWG:1:1106:19667:28066	0.385852090032
M00840:297:000000000-C5FWG:1:1109:18523:6902	0.385852090032
M00840:297:000000000-C5FWG:1:2111:25585:19216	0.386363636364
M00840:297:000000000-C5FWG:1:2104:11967:10506	0.386885245902
M00840:297:000000000-C5FWG:1:2108:24464:13511	0.391025641026
M00840:297:000000000-C5FWG:1:2108:8813:22175	0.391025641026
M00840:297:000000000-C5FWG:1:2110:27138:23266	0.391025641026
M00840:297:000000000-C5FWG:1:2110:25278:9016	0.399361022364
M00840:297:000000000-C5FWG:1:2113:21460:4815	0.402555910543
M00840:297:000000000-C5FWG:1:1109:13626:4883	0.422794117647
M00840:297:000000000-C5FWG:1:2106:9507:4267	0.423357664234
M00840:297:000000000-C5FWG:1:1112:17212:6383	0.426332288401
M00840:297:000000000-C5FWG:1:2102:11851:27088	0.426332288401
M00840:297:000000000-C5FWG:1:2109:15383:14954	0.426332288401
M00840:297:000000000-C5FWG:1:2113:25275:21992	0.426332288401
M00840:297:000000000-C5FWG:1:1113:13773:20199	0.43125
M00840:297:000000000-C5FWG:1:1110:21093:14061	0.43795620438
M00840:297:000000000-C5FWG:1:2103:19829:18151	0.44099378882
M00840:297:000000000-C5FWG:1:2107:22163:3831	0.44099378882
M00840:297:000000000-C5FWG:1:1109:11632:4701	0.447272727273
M00840:297:000000000-C5FWG:1:2103:22884:3720	0.46875
M00840:297:000000000-C5FWG:1:1112:17493:26007	0.47256097561
M00840:297:000000000-C5FWG:1:2113:18735:18188	0.481818181818
M00840:297:000000000-C5FWG:1:1112:27778:16507	0.484848484848
M00840:297:000000000-C5FWG:1:2111:24440:6638	0.484848484848
M00840:297:000000000-C5FWG:1:2104:8939:24746	0.486404833837
M00840:297:000000000-C5FWG:1:2102:19483:5857	0.487878787879
M00840:297:000000000-C5FWG:1:1113:3523:15009	0.489164086687
M00840:297:000000000-C5FWG:1:1101:14013:23672	0.489425981873
M00840:297:000000000-C5FWG:1:1114:16901:17394	0.489425981873
M00840:297:000000000-C5FWG:1:2108:19207:13519	0.489425981873
M00840:297:000000000-C5FWG:1:2109:8328:15340	0.489425981873
M00840:297:000000000-C5FWG:1:2110:11964:25031	0.489425981873
M00840:297:000000000-C5FWG:1:1102:22610:9430	0.490347490347
M00840:297:000000000-C5FWG:1:1112:4400:8791	0.490683229814
M00840:297:000000000-C5FWG:1:2110:14544:26199	0.490683229814
M00840:297:000000000-C5FWG:1:1105:26540:6606	0.490963855422
M00840:297:000000000-C5FWG:1:1105:9311:23125	0.490963855422
M00840:297:000000000-C5FWG:1:1106:11168:25657	0.490963855422
M00840:297:000000000-C5FWG:1:1106:19939:10152	0.490963855422
M00840:297:000000000-C5FWG:1:1110:8056:8547	0.490963855422
M00840:297:000000000-C5FWG:1:1112:12677:5911	0.490963855422
M00840:297:000000000-C5FWG:1:2102:6385:23904	0.490963855422
M00840:297:000000000-C5FWG:1:2103:24910:18291	0.490963855422
M00840:297:000000000-C5FWG:1:2105:24372:23062	0.490963855422
M00840:297:000000000-C5FWG:1:2107:17224:25716	0.490963855422
M00840:297:000000000-C5FWG:1:2111:23263:6293	0.490963855422
M00840:297:000000000-C5FWG:1:2111:9500:20598	0.490963855422
M00840:297:000000000-C5FWG:1:2112:10209:19749	0.490963855422
M00840:297:000000000-C5FWG:1:2113:22296:13216	0.490963855422
M00840:297:000000000-C5FWG:1:2114:19582:3981	0.490963855422
M00840:297:000000000-C5FWG:1:2114:22174:16777	0.490963855422
M00840:297:000000000-C5FWG:1:1104:8493:4355	0.492401215805
M00840:297:000000000-C5FWG:1:1107:15329:6734	0.492447129909
M00840:297:000000000-C5FWG:1:1109:22861:25772	0.492447129909
M00840:297:000000000-C5FWG:1:1111:22326:4511	0.492447129909
M00840:297:000000000-C5FWG:1:1112:12498:4751	0.492447129909
M00840:297:000000000-C5FWG:1:2105:25278:21430	0.492447129909
M00840:297:000000000-C5FWG:1:2111:8968:25128	0.492447129909
M00840:297:000000000-C5FWG:1:1102:2158:18629	0.492700729927
M00840:297:000000000-C5FWG:1:2107:12400:11178	0.49375
M00840:297:000000000-C5FWG:1:2114:14613:26911	0.49375
M00840:297:000000000-C5FWG:1:2101:27361:19583	0.493827160494
M00840:297:000000000-C5FWG:1:2102:9029:9738	0.493827160494
M00840:297:000000000-C5FWG:1:2113:28309:16108	0.493827160494
M00840:297:000000000-C5FWG:1:2104:22857:4972	0.493865030675
M00840:297:000000000-C5FWG:1:2106:4211:9883	0.493902439024
M00840:297:000000000-C5FWG:1:1101:12754:3264	0.493975903614
M00840:297:000000000-C5FWG:1:1101:13197:27649	0.493975903614
M00840:297:000000000-C5FWG:1:1101:22495:7125	0.493975903614
M00840:297:000000000-C5FWG:1:1101:24758:18976	0.493975903614
M00840:297:000000000-C5FWG:1:1101:26656:13053	0.493975903614
M00840:297:000000000-C5FWG:1:1102:11448:12259	0.493975903614
M00840:297:000000000-C5FWG:1:1102:17206:20158	0.493975903614
M00840:297:000000000-C5FWG:1:1102:6703:15101	0.493975903614
M00840:297:000000000-C5FWG:1:1102:7730:4368	0.493975903614
M00840:297:000000000-C5FWG:1:1103:11076:19099	0.493975903614
M00840:297:000000000-C5FWG:1:1103:16018:12706	0.493975903614
M00840:297:000000000-C5FWG:1:1103:16826:27373	0.493975903614
M00840:297:000000000-C5FWG:1:1103:19643:18190	0.493975903614
M00840:297:000000000-C5FWG:1:1103:24329:9513	0.493975903614
M00840:297:000000000-C5FWG:1:1103:9155:5130	0.493975903614
M00840:297:000000000-C5FWG:1:1103:9187:25102	0.493975903614
M00840:297:000000000-C5FWG:1:1104:15642:5500	0.493975903614
M00840:297:000000000-C5FWG:1:1104:16798:27092	0.493975903614
M00840:297:000000000-C5FWG:1:1104:22463:20582	0.493975903614
M00840:297:000000000-C5FWG:1:1104:6814:22514	0.493975903614
M00840:297:000000000-C5FWG:1:1105:17157:21945	0.493975903614
M00840:297:000000000-C5FWG:1:1105:17880:28543	0.493975903614
M00840:297:000000000-C5FWG:1:1105:24973:22093	0.493975903614
M00840:297:000000000-C5FWG:1:1105:8976:15060	0.493975903614
M00840:297:000000000-C5FWG:1:1106:17142:15823	0.493975903614
M00840:297:000000000-C5FWG:1:1106:22533:14526	0.493975903614
M00840:297:000000000-C5FWG:1:1106:23771:10856	0.493975903614
M00840:297:000000000-C5FWG:1:1106:23882:13413	0.493975903614
M00840:297:000000000-C5FWG:1:1106:7371:24485	0.493975903614
M00840:297:000000000-C5FWG:1:1107:12253:7518	0.493975903614
M00840:297:000000000-C5FWG:1:1107:12441:18484	0.493975903614
M00840:297:000000000-C5FWG:1:1107:12948:21713	0.493975903614
M00840:297:000000000-C5FWG:1:1107:23895:8895	0.493975903614
M00840:297:000000000-C5FWG:1:1107:25788:15751	0.493975903614
M00840:297:000000000-C5FWG:1:1107:25902:22788	0.493975903614
M00840:297:000000000-C5FWG:1:1107:2926:18501	0.493975903614
M00840:297:000000000-C5FWG:1:1107:3477:21435	0.493975903614
M00840:297:000000000-C5FWG:1:1107:5353:17078	0.493975903614
M00840:297:000000000-C5FWG:1:1107:7735:10500	0.493975903614
M00840:297:000000000-C5FWG:1:1108:10835:26628	0.493975903614
M00840:297:000000000-C5FWG:1:1108:13420:14943	0.493975903614
M00840:297:000000000-C5FWG:1:1108:14597:12826	0.493975903614
M00840:297:000000000-C5FWG:1:1108:19914:18530	0.493975903614
M00840:297:000000000-C5FWG:1:1108:25018:10027	0.493975903614
M00840:297:000000000-C5FWG:1:1108:9996:23520	0.493975903614
M00840:297:000000000-C5FWG:1:1109:12314:10998	0.493975903614
M00840:297:000000000-C5FWG:1:1109:12971:8807	0.493975903614
M00840:297:000000000-C5FWG:1:1109:15288:10849	0.493975903614
M00840:297:000000000-C5FWG:1:1109:23738:8413	0.493975903614
M00840:297:000000000-C5FWG:1:1110:21408:2726	0.493975903614
M00840:297:000000000-C5FWG:1:1110:22570:7614	0.493975903614
M00840:297:000000000-C5FWG:1:1110:23580:6943	0.493975903614
M00840:297:000000000-C5FWG:1:1110:24621:11014	0.493975903614
M00840:297:000000000-C5FWG:1:1110:2996:19036	0.493975903614
M00840:297:000000000-C5FWG:1:1110:5016:11275	0.493975903614
M00840:297:000000000-C5FWG:1:1110:8659:11276	0.493975903614
M00840:297:000000000-C5FWG:1:1111:18892:16612	0.493975903614
M00840:297:000000000-C5FWG:1:1111:21376:9458	0.493975903614
M00840:297:000000000-C5FWG:1:1111:22335:17039	0.493975903614
M00840:297:000000000-C5FWG:1:1111:22497:19107	0.493975903614
M00840:297:000000000-C5FWG:1:1111:23503:15115	0.493975903614
M00840:297:000000000-C5FWG:1:1111:23812:5787	0.493975903614
M00840:297:000000000-C5FWG:1:1111:25738:23553	0.493975903614
M00840:297:000000000-C5FWG:1:1112:11513:18818	0.493975903614
M00840:297:000000000-C5FWG:1:1112:11977:11814	0.493975903614
M00840:297:000000000-C5FWG:1:1112:15478:3693	0.493975903614
M00840:297:000000000-C5FWG:1:1112:15868:5404	0.493975903614
M00840:297:000000000-C5FWG:1:1112:17099:5936	0.493975903614
M00840:297:000000000-C5FWG:1:1112:21110:7971	0.493975903614
M00840:297:000000000-C5FWG:1:1113:14108:14074	0.493975903614
M00840:297:000000000-C5FWG:1:1113:15156:5768	0.493975903614
M00840:297:000000000-C5FWG:1:1113:17793:17478	0.493975903614
M00840:297:000000000-C5FWG:1:1113:19604:19970	0.493975903614
M00840:297:000000000-C5FWG:1:1113:20911:11379	0.493975903614
M00840:297:000000000-C5FWG:1:1113:21964:17569	0.493975903614
M00840:297:000000000-C5FWG:1:1113:22276:9356	0.493975903614
M00840:297:000000000-C5FWG:1:1113:4846:10296	0.493975903614
M00840:297:000000000-C5FWG:1:1113:9683:11310	0.493975903614
M00840:297:000000000-C5FWG:1:1114:10363:19378	0.493975903614
M00840:297:000000000-C5FWG:1:1114:12947:14841	0.493975903614
M00840:297:000000000-C5FWG:1:1114:16165:6678	0.493975903614
M00840:297:000000000-C5FWG:1:1114:21065:19080	0.493975903614
M00840:297:000000000-C5FWG:1:1114:21068:23746	0.493975903614
M00840:297:000000000-C5FWG:1:1114:22788:14149	0.493975903614
M00840:297:000000000-C5FWG:1:1114:23326:24530	0.493975903614
M00840:297:000000000-C5FWG:1:1114:28450:17996	0.493975903614
M00840:297:000000000-C5FWG:1:1114:5405:7399	0.493975903614
M00840:297:000000000-C5FWG:1:2101:10363:7142	0.493975903614
M00840:297:000000000-C5FWG:1:2101:10785:18621	0.493975903614
M00840:297:000000000-C5FWG:1:2101:10893:10398	0.493975903614
M00840:297:000000000-C5FWG:1:2101:12843:27490	0.493975903614
M00840:297:000000000-C5FWG:1:2101:13793:19622	0.493975903614
M00840:297:000000000-C5FWG:1:2101:14859:26380	0.493975903614
M00840:297:000000000-C5FWG:1:2102:10204:13737	0.493975903614
M00840:297:000000000-C5FWG:1:2102:11416:14657	0.493975903614
M00840:297:000000000-C5FWG:1:2102:15165:5721	0.493975903614
M00840:297:000000000-C5FWG:1:2102:23035:5429	0.493975903614
M00840:297:000000000-C5FWG:1:2102:24811:5569	0.493975903614
M00840:297:000000000-C5FWG:1:2102:6690:23439	0.493975903614
M00840:297:000000000-C5FWG:1:2103:23157:16332	0.493975903614
M00840:297:000000000-C5FWG:1:2104:10167:2797	0.493975903614
M00840:297:000000000-C5FWG:1:2104:10416:13820	0.493975903614
M00840:297:000000000-C5FWG:1:2104:14942:21448	0.493975903614
M00840:297:000000000-C5FWG:1:2104:24379:8839	0.493975903614
M00840:297:000000000-C5FWG:1:2104:26940:11920	0.493975903614
M00840:297:000000000-C5FWG:1:2105:11060:20084	0.493975903614
M00840:297:000000000-C5FWG:1:2105:22814:11698	0.493975903614
M00840:297:000000000-C5FWG:1:2105:3761:18179	0.493975903614
M00840:297:000000000-C5FWG:1:2106:11570:24359	0.493975903614
M00840:297:000000000-C5FWG:1:2106:13844:24220	0.493975903614
M00840:297:000000000-C5FWG:1:2106:16252:26999	0.493975903614
M00840:297:000000000-C5FWG:1:2106:17008:14177	0.493975903614
M00840:297:000000000-C5FWG:1:2106:26502:18866	0.493975903614
M00840:297:000000000-C5FWG:1:2106:4310:7830	0.493975903614
M00840:297:000000000-C5FWG:1:2106:8932:17802	0.493975903614
M00840:297:000000000-C5FWG:1:2107:11022:8422	0.493975903614
M00840:297:000000000-C5FWG:1:2107:11781:20385	0.493975903614
M00840:297:000000000-C5FWG:1:2107:13801:3064	0.493975903614
M00840:297:000000000-C5FWG:1:2107:15365:18684	0.493975903614
M00840:297:000000000-C5FWG:1:2108:10966:17283	0.493975903614
M00840:297:000000000-C5FWG:1:2108:14019:3824	0.493975903614
M00840:297:000000000-C5FWG:1:2108:15510:4509	0.493975903614
M00840:297:000000000-C5FWG:1:2108:9085:9202	0.493975903614
M00840:297:000000000-C5FWG:1:2109:12853:20863	0.493975903614
M00840:297:000000000-C5FWG:1:2109:13286:5705	0.493975903614
M00840:297:000000000-C5FWG:1:2109:18732:26508	0.493975903614
M00840:297:000000000-C5FWG:1:2109:21908:16562	0.493975903614
M00840:297:000000000-C5FWG:1:2109:22451:21142	0.493975903614
M00840:297:000000000-C5FWG:1:2110:12400:28129	0.493975903614
M00840:297:000000000-C5FWG:1:2110:16029:21072	0.493975903614
M00840:297:000000000-C5FWG:1:2110:26557:7372	0.493975903614
M00840:297:000000000-C5FWG:1:2111:12459:7929	0.493975903614
M00840:297:000000000-C5FWG:1:2111:26531:14841	0.493975903614
M00840:297:000000000-C5FWG:1:2111:6177:15311	0.493975903614
M00840:297:000000000-C5FWG:1:2111:9523:17158	0.493975903614
M00840:297:000000000-C5FWG:1:2111:9968:22238	0.493975903614
M00840:297:000000000-C5FWG:1:2112:21228:6765	0.493975903614
M00840:297:000000000-C5FWG:1:2112:23883:17505	0.493975903614
M00840:297:000000000-C5FWG:1:2113:11481:11054	0.493975903614
M00840:297:000000000-C5FWG:1:2113:13043:11679	0.493975903614
M00840:297:000000000-C5FWG:1:2113:13312:24814	0.493975903614
M00840:297:000000000-C5FWG:1:2113:23183:13704	0.493975903614
M00840:297:000000000-C5FWG:1:2113:8230:17930	0.493975903614
M00840:297:000000000-C5FWG:1:2113:8511:24668	0.493975903614
M00840:297:000000000-C5FWG:1:2114:11883:20989	0.493975903614
M00840:297:000000000-C5FWG:1:2114:23178:20552	0.493975903614
M00840:297:000000000-C5FWG:1:1112:21767:6498	0.495297805643
M00840:297:000000000-C5FWG:1:1101:4869:12146	0.495384615385
M00840:297:000000000-C5FWG:1:1109:26791:21557	0.495412844037
M00840:297:000000000-C5FWG:1:1106:19460:20835	0.495468277946
M00840:297:000000000-C5FWG:1:2102:3859:16246	0.495468277946
M00840:297:000000000-C5FWG:1:2114:19606:14534	0.495468277946
M00840:297:000000000-C5FWG:1:1101:16852:17225	0.495495495495
M00840:297:000000000-C5FWG:1:1101:18084:25583	0.495495495495
M00840:297:000000000-C5FWG:1:1101:2722:17800	0.495495495495
M00840:297:000000000-C5FWG:1:1101:2744:10659	0.495495495495
M00840:297:000000000-C5FWG:1:1101:6180:23546	0.495495495495
M00840:297:000000000-C5FWG:1:1102:14318:6515	0.495495495495
M00840:297:000000000-C5FWG:1:1102:14496:27007	0.495495495495
M00840:297:000000000-C5FWG:1:1102:20562:4060	0.495495495495
M00840:297:000000000-C5FWG:1:1102:22562:25314	0.495495495495
M00840:297:000000000-C5FWG:1:1102:24245:24219	0.495495495495
M00840:297:000000000-C5FWG:1:1103:15478:28063	0.495495495495
M00840:297:000000000-C5FWG:1:1103:19638:4783	0.495495495495
M00840:297:000000000-C5FWG:1:1103:22616:9660	0.495495495495
M00840:297:000000000-C5FWG:1:1103:4240:13770	0.495495495495
M00840:297:000000000-C5FWG:1:1103:5137:18586	0.495495495495
M00840:297:000000000-C5FWG:1:1104:10938:13286	0.495495495495
M00840:297:000000000-C5FWG:1:1104:11548:15026	0.495495495495
M00840:297:000000000-C5FWG:1:1104:19391:4802	0.495495495495
M00840:297:000000000-C5FWG:1:1104:19859:11328	0.495495495495
M00840:297:000000000-C5FWG:1:1104:24489:13458	0.495495495495
M00840:297:000000000-C5FWG:1:1104:8670:20732	0.495495495495
M00840:297:000000000-C5FWG:1:1105:13072:25397	0.495495495495
M00840:297:000000000-C5FWG:1:1105:17919:24834	0.495495495495
M00840:297:000000000-C5FWG:1:1105:22605:27413	0.495495495495
M00840:297:000000000-C5FWG:1:1105:6200:21032	0.495495495495
M00840:297:000000000-C5FWG:1:1106:15459:17503	0.495495495495
M00840:297:000000000-C5FWG:1:1106:24025:14074	0.495495495495
M00840:297:000000000-C5FWG:1:1106:26835:14457	0.495495495495
M00840:297:000000000-C5FWG:1:1106:4543:12685	0.495495495495
M00840:297:000000000-C5FWG:1:1106:5779:18429	0.495495495495
M00840:297:000000000-C5FWG:1:1106:8452:9143	0.495495495495
M00840:297:000000000-C5FWG:1:1107:11149:23919	0.495495495495
M00840:297:000000000-C5FWG:1:1107:11595:13504	0.495495495495
M00840:297:000000000-C5FWG:1:1107:24472:25256	0.495495495495
M00840:297:000000000-C5FWG:1:1107:6335:23998	0.495495495495
M00840:297:000000000-C5FWG:1:1108:21052:12539	0.495495495495
M00840:297:000000000-C5FWG:1:1108:22394:5263	0.495495495495
M00840:297:000000000-C5FWG:1:1109:16937:16568	0.495495495495
M00840:297:000000000-C5FWG:1:1109:19254:6005	0.495495495495
M00840:297:000000000-C5FWG:1:1109:21783:6186	0.495495495495
M00840:297:000000000-C5FWG:1:1109:22751:23619	0.495495495495
M00840:297:000000000-C5FWG:1:1109:6690:25686	0.495495495495
M00840:297:000000000-C5FWG:1:1110:13092:11623	0.495495495495
M00840:297:000000000-C5FWG:1:1110:13254:23396	0.495495495495
M00840:297:000000000-C5FWG:1:1110:15647:15047	0.495495495495
M00840:297:000000000-C5FWG:1:1110:18786:7012	0.495495495495
M00840:297:000000000-C5FWG:1:1110:21480:18016	0.495495495495
M00840:297:000000000-C5FWG:1:1110:24095:17917	0.495495495495
M00840:297:000000000-C5FWG:1:1110:5186:9564	0.495495495495
M00840:297:000000000-C5FWG:1:1110:6305:17676	0.495495495495
M00840:297:000000000-C5FWG:1:1110:6880:20863	0.495495495495
M00840:297:000000000-C5FWG:1:1111:12500:16364	0.495495495495
M00840:297:000000000-C5FWG:1:1111:12677:10267	0.495495495495
M00840:297:000000000-C5FWG:1:1111:13947:11781	0.495495495495
M00840:297:000000000-C5FWG:1:1111:27869:15223	0.495495495495
M00840:297:000000000-C5FWG:1:1112:11438:13722	0.495495495495
M00840:297:000000000-C5FWG:1:1112:17267:23284	0.495495495495
M00840:297:000000000-C5FWG:1:1112:17899:25265	0.495495495495
M00840:297:000000000-C5FWG:1:1112:22748:17822	0.495495495495
M00840:297:000000000-C5FWG:1:1113:13781:9416	0.495495495495
M00840:297:000000000-C5FWG:1:1113:21959:6569	0.495495495495
M00840:297:000000000-C5FWG:1:1113:23804:6430	0.495495495495
M00840:297:000000000-C5FWG:1:1113:25433:23962	0.495495495495
M00840:297:000000000-C5FWG:1:1114:18170:17034	0.495495495495
M00840:297:000000000-C5FWG:1:1114:22082:22829	0.495495495495
M00840:297:000000000-C5FWG:1:1114:22655:20720	0.495495495495
M00840:297:000000000-C5FWG:1:2101:11226:4229	0.495495495495
M00840:297:000000000-C5FWG:1:2101:13879:9730	0.495495495495
M00840:297:000000000-C5FWG:1:2101:17357:16559	0.495495495495
M00840:297:000000000-C5FWG:1:2101:18096:8603	0.495495495495
M00840:297:000000000-C5FWG:1:2101:20243:11251	0.495495495495
M00840:297:000000000-C5FWG:1:2101:26856:8391	0.495495495495
M00840:297:000000000-C5FWG:1:2101:27829:15746	0.495495495495
M00840:297:000000000-C5FWG:1:2101:7620:16498	0.495495495495
M00840:297:000000000-C5FWG:1:2102:11830:10908	0.495495495495
M00840:297:000000000-C5FWG:1:2102:18834:9284	0.495495495495
M00840:297:000000000-C5FWG:1:2102:21138:24808	0.495495495495
M00840:297:000000000-C5FWG:1:2102:24201:13838	0.495495495495
M00840:297:000000000-C5FWG:1:2102:8630:10924	0.495495495495
M00840:297:000000000-C5FWG:1:2103:11637:25955	0.495495495495
M00840:297:000000000-C5FWG:1:2103:12253:25651	0.495495495495
M00840:297:000000000-C5FWG:1:2103:16361:11718	0.495495495495
M00840:297:000000000-C5FWG:1:2103:17112:22253	0.495495495495
M00840:297:000000000-C5FWG:1:2103:19598:24482	0.495495495495
M00840:297:000000000-C5FWG:1:2103:2109:16757	0.495495495495
M00840:297:000000000-C5FWG:1:2103:26616:13837	0.495495495495
M00840:297:000000000-C5FWG:1:2103:7665:8159	0.495495495495
M00840:297:000000000-C5FWG:1:2103:8998:11263	0.495495495495
M00840:297:000000000-C5FWG:1:2104:10597:10163	0.495495495495
M00840:297:000000000-C5FWG:1:2104:23560:10681	0.495495495495
M00840:297:000000000-C5FWG:1:2105:10480:9041	0.495495495495
M00840:297:000000000-C5FWG:1:2105:16742:20174	0.495495495495
M00840:297:000000000-C5FWG:1:2105:20308:11959	0.495495495495
M00840:297:000000000-C5FWG:1:2105:21167:2532	0.495495495495
M00840:297:000000000-C5FWG:1:2105:25460:11602	0.495495495495
M00840:297:000000000-C5FWG:1:2105:6797:22681	0.495495495495
M00840:297:000000000-C5FWG:1:2106:10327:19559	0.495495495495
M00840:297:000000000-C5FWG:1:2106:13506:23469	0.495495495495
M00840:297:000000000-C5FWG:1:2106:21151:25708	0.495495495495
M00840:297:000000000-C5FWG:1:2106:21723:16901	0.495495495495
M00840:297:000000000-C5FWG:1:2106:22120:10663	0.495495495495
M00840:297:000000000-C5FWG:1:2106:25981:8273	0.495495495495
M00840:297:000000000-C5FWG:1:2106:6163:12685	0.495495495495
M00840:297:000000000-C5FWG:1:2107:11304:10350	0.495495495495
M00840:297:000000000-C5FWG:1:2107:12422:28679	0.495495495495
M00840:297:000000000-C5FWG:1:2107:12815:24923	0.495495495495
M00840:297:000000000-C5FWG:1:2107:18764:11104	0.495495495495
M00840:297:000000000-C5FWG:1:2107:22581:5799	0.495495495495
M00840:297:000000000-C5FWG:1:2107:7022:26101	0.495495495495
M00840:297:000000000-C5FWG:1:2108:10100:14963	0.495495495495
M00840:297:000000000-C5FWG:1:2108:18350:20717	0.495495495495
M00840:297:000000000-C5FWG:1:2108:6198:6796	0.495495495495
M00840:297:000000000-C5FWG:1:2108:7099:13667	0.495495495495
M00840:297:000000000-C5FWG:1:2109:17337:28408	0.495495495495
M00840:297:000000000-C5FWG:1:2109:18644:23251	0.495495495495
M00840:297:000000000-C5FWG:1:2109:19476:23139	0.495495495495
M00840:297:000000000-C5FWG:1:2109:24962:4898	0.495495495495
M00840:297:000000000-C5FWG:1:2109:27916:14564	0.495495495495
M00840:297:000000000-C5FWG:1:2109:2921:12571	0.495495495495
M00840:297:000000000-C5FWG:1:2110:11308:28007	0.495495495495
M00840:297:000000000-C5FWG:1:2110:14254:7891	0.495495495495
M00840:297:000000000-C5FWG:1:2110:17205:14674	0.495495495495
M00840:297:000000000-C5FWG:1:2110:17766:3958	0.495495495495
M00840:297:000000000-C5FWG:1:2110:25587:6786	0.495495495495
M00840:297:000000000-C5FWG:1:2110:25712:9025	0.495495495495
M00840:297:000000000-C5FWG:1:2110:7492:7589	0.495495495495
M00840:297:000000000-C5FWG:1:2111:11795:22147	0.495495495495
M00840:297:000000000-C5FWG:1:2111:12668:3345	0.495495495495
M00840:297:000000000-C5FWG:1:2111:15898:15809	0.495495495495
M00840:297:000000000-C5FWG:1:2111:17597:20780	0.495495495495
M00840:297:000000000-C5FWG:1:2111:20127:16099	0.495495495495
M00840:297:000000000-C5FWG:1:2111:20965:12745	0.495495495495
M00840:297:000000000-C5FWG:1:2111:21045:20768	0.495495495495
M00840:297:000000000-C5FWG:1:2111:6132:22588	0.495495495495
M00840:297:000000000-C5FWG:1:2111:6722:16760	0.495495495495
M00840:297:000000000-C5FWG:1:2111:8602:8243	0.495495495495
M00840:297:000000000-C5FWG:1:2111:9489:27414	0.495495495495
M00840:297:000000000-C5FWG:1:2111:9522:22746	0.495495495495
M00840:297:000000000-C5FWG:1:2112:11326:17878	0.495495495495
M00840:297:000000000-C5FWG:1:2112:12094:18778	0.495495495495
M00840:297:000000000-C5FWG:1:2112:16754:8792	0.495495495495
M00840:297:000000000-C5FWG:1:2112:17762:20852	0.495495495495
M00840:297:000000000-C5FWG:1:2112:21587:18689	0.495495495495
M00840:297:000000000-C5FWG:1:2112:6897:13677	0.495495495495
M00840:297:000000000-C5FWG:1:2112:9864:8290	0.495495495495
M00840:297:000000000-C5FWG:1:2113:13418:7781	0.495495495495
M00840:297:000000000-C5FWG:1:2113:27635:15802	0.495495495495
M00840:297:000000000-C5FWG:1:2113:6611:18047	0.495495495495
M00840:297:000000000-C5FWG:1:2113:8031:8517	0.495495495495
M00840:297:000000000-C5FWG:1:2114:10640:10909	0.495495495495
M00840:297:000000000-C5FWG:1:2114:12019:22712	0.495495495495
M00840:297:000000000-C5FWG:1:2114:19397:26579	0.495495495495
M00840:297:000000000-C5FWG:1:2114:6023:16814	0.495495495495
M00840:297:000000000-C5FWG:1:2106:8638:21072	0.496855345912
M00840:297:000000000-C5FWG:1:2103:22099:5564	0.496875
M00840:297:000000000-C5FWG:1:1107:24636:5114	0.496894409938
M00840:297:000000000-C5FWG:1:1104:17203:19331	0.496913580247
M00840:297:000000000-C5FWG:1:1111:24761:5349	0.496932515337
M00840:297:000000000-C5FWG:1:1114:22771:21641	0.496932515337
M00840:297:000000000-C5FWG:1:2110:17120:11737	0.496932515337
M00840:297:000000000-C5FWG:1:2113:27300:11081	0.496932515337
M00840:297:000000000-C5FWG:1:1110:7849:26464	0.496951219512
M00840:297:000000000-C5FWG:1:2104:18258:14265	0.496951219512
M00840:297:000000000-C5FWG:1:1101:15893:26748	0.496987951807
M00840:297:000000000-C5FWG:1:1102:19297:3822	0.496987951807
M00840:297:000000000-C5FWG:1:1102:21717:7558	0.496987951807
M00840:297:000000000-C5FWG:1:1103:10181:14466	0.496987951807
M00840:297:000000000-C5FWG:1:1104:13196:18165	0.496987951807
M00840:297:000000000-C5FWG:1:1104:18549:14309	0.496987951807
M00840:297:000000000-C5FWG:1:1104:19811:11842	0.496987951807
M00840:297:000000000-C5FWG:1:1104:25310:18120	0.496987951807
M00840:297:000000000-C5FWG:1:1106:20238:9459	0.496987951807
M00840:297:000000000-C5FWG:1:1106:24351:26054	0.496987951807
M00840:297:000000000-C5FWG:1:1107:9225:17884	0.496987951807
M00840:297:000000000-C5FWG:1:1108:16003:28705	0.496987951807
M00840:297:000000000-C5FWG:1:1108:21939:5763	0.496987951807
M00840:297:000000000-C5FWG:1:1110:10335:19774	0.496987951807
M00840:297:000000000-C5FWG:1:1110:5833:16791	0.496987951807
M00840:297:000000000-C5FWG:1:1111:13026:27165	0.496987951807
M00840:297:000000000-C5FWG:1:1111:16455:28182	0.496987951807
M00840:297:000000000-C5FWG:1:1111:17700:9517	0.496987951807
M00840:297:000000000-C5FWG:1:1112:12358:10957	0.496987951807
M00840:297:000000000-C5FWG:1:1112:12651:21543	0.496987951807
M00840:297:000000000-C5FWG:1:1112:13859:26678	0.496987951807
M00840:297:000000000-C5FWG:1:1112:27053:19303	0.496987951807
M00840:297:000000000-C5FWG:1:1113:19521:7358	0.496987951807
M00840:297:000000000-C5FWG:1:1113:20023:24353	0.496987951807
M00840:297:000000000-C5FWG:1:1113:24006:14090	0.496987951807
M00840:297:000000000-C5FWG:1:1114:26860:9168	0.496987951807
M00840:297:000000000-C5FWG:1:1114:5659:24543	0.496987951807
M00840:297:000000000-C5FWG:1:2101:7706:9726	0.496987951807
M00840:297:000000000-C5FWG:1:2102:22333:4101	0.496987951807
M00840:297:000000000-C5FWG:1:2102:24117:23587	0.496987951807
M00840:297:000000000-C5FWG:1:2103:11220:10595	0.496987951807
M00840:297:000000000-C5FWG:1:2104:13603:19550	0.496987951807
M00840:297:000000000-C5FWG:1:2104:18915:8549	0.496987951807
M00840:297:000000000-C5FWG:1:2105:18523:25361	0.496987951807
M00840:297:000000000-C5FWG:1:2107:11622:2458	0.496987951807
M00840:297:000000000-C5FWG:1:2108:26167:9159	0.496987951807
M00840:297:000000000-C5FWG:1:2109:27438:18254	0.496987951807
M00840:297:000000000-C5FWG:1:2110:21189:10016	0.496987951807
M00840:297:000000000-C5FWG:1:2110:28433:13382	0.496987951807
M00840:297:000000000-C5FWG:1:2110:5699:23463	0.496987951807
M00840:297:000000000-C5FWG:1:2110:8831:25670	0.496987951807
M00840:297:000000000-C5FWG:1:2111:26917:22614	0.496987951807
M00840:297:000000000-C5FWG:1:2112:27971:9148	0.496987951807
M00840:297:000000000-C5FWG:1:2112:9187:9733	0.496987951807
M00840:297:000000000-C5FWG:1:2114:14068:22531	0.496987951807
M00840:297:000000000-C5FWG:1:2114:17609:17843	0.496987951807
M00840:297:000000000-C5FWG:1:2114:7308:24841	0.496987951807
M00840:297:000000000-C5FWG:1:2114:7547:8663	0.496987951807
M00840:297:000000000-C5FWG:1:1101:18092:4395	0.497005988024
M00840:297:000000000-C5FWG:1:1104:22514:23341	0.497005988024
M00840:297:000000000-C5FWG:1:1109:12172:22566	0.497005988024
M00840:297:000000000-C5FWG:1:1111:17486:22792	0.497005988024
M00840:297:000000000-C5FWG:1:1114:9689:14605	0.497005988024
M00840:297:000000000-C5FWG:1:2105:25953:16941	0.497005988024
M00840:297:000000000-C5FWG:1:2106:12261:23832	0.497005988024
M00840:297:000000000-C5FWG:1:2106:16231:23216	0.497005988024
M00840:297:000000000-C5FWG:1:2109:4767:13449	0.497005988024
M00840:297:000000000-C5FWG:1:2106:14459:7046	0.498381877023
M00840:297:000000000-C5FWG:1:1108:25200:20095	0.498432601881
M00840:297:000000000-C5FWG:1:2110:8579:7227	0.498432601881
M00840:297:000000000-C5FWG:1:2111:11735:28458	0.498432601881
M00840:297:000000000-C5FWG:1:2112:4822:9553	0.498432601881
M00840:297:000000000-C5FWG:1:2110:21793:25774	0.498442367601
M00840:297:000000000-C5FWG:1:2113:23876:17552	0.498442367601
M00840:297:000000000-C5FWG:1:2114:18660:25869	0.498442367601
M00840:297:000000000-C5FWG:1:1102:26563:9264	0.498461538462
M00840:297:000000000-C5FWG:1:1106:9306:4183	0.498461538462
M00840:297:000000000-C5FWG:1:2103:27586:18468	0.498461538462
M00840:297:000000000-C5FWG:1:2107:17050:3010	0.498461538462
M00840:297:000000000-C5FWG:1:2104:26115:10825	0.498470948012
M00840:297:000000000-C5FWG:1:2114:16917:24702	0.498470948012
M00840:297:000000000-C5FWG:1:1101:12837:3297	0.498480243161
M00840:297:000000000-C5FWG:1:1104:26064:6974	0.498480243161
M00840:297:000000000-C5FWG:1:1110:26527:18906	0.498480243161
M00840:297:000000000-C5FWG:1:1111:12756:22640	0.498480243161
M00840:297:000000000-C5FWG:1:2106:14659:19562	0.498480243161
M00840:297:000000000-C5FWG:1:2113:23396:11990	0.498480243161
M00840:297:000000000-C5FWG:1:1104:15169:28592	0.498489425982
M00840:297:000000000-C5FWG:1:2111:5335:21588	0.498489425982
M00840:297:000000000-C5FWG:1:1101:11227:23453	0.498498498498
M00840:297:000000000-C5FWG:1:1101:22906:6815	0.498498498498
M00840:297:000000000-C5FWG:1:1101:27910:16425	0.498498498498
M00840:297:000000000-C5FWG:1:1101:7814:22766	0.498498498498
M00840:297:000000000-C5FWG:1:1101:8519:4697	0.498498498498
M00840:297:000000000-C5FWG:1:1102:23293:26838	0.498498498498
M00840:297:000000000-C5FWG:1:1103:22415:6633	0.498498498498
M00840:297:000000000-C5FWG:1:1103:23813:7225	0.498498498498
M00840:297:000000000-C5FWG:1:1103:27133:12041	0.498498498498
M00840:297:000000000-C5FWG:1:1103:28406:14860	0.498498498498
M00840:297:000000000-C5FWG:1:1103:4728:15554	0.498498498498
M00840:297:000000000-C5FWG:1:1103:7765:20307	0.498498498498
M00840:297:000000000-C5FWG:1:1104:12751:14607	0.498498498498
M00840:297:000000000-C5FWG:1:1104:12948:9035	0.498498498498
M00840:297:000000000-C5FWG:1:1104:18918:11839	0.498498498498
M00840:297:000000000-C5FWG:1:1105:13143:2111	0.498498498498
M00840:297:000000000-C5FWG:1:1105:13443:11760	0.498498498498
M00840:297:000000000-C5FWG:1:1105:21749:7422	0.498498498498
M00840:297:000000000-C5FWG:1:1105:22281:18364	0.498498498498
M00840:297:000000000-C5FWG:1:1105:4468:15651	0.498498498498
M00840:297:000000000-C5FWG:1:1105:5209:17364	0.498498498498
M00840:297:000000000-C5FWG:1:1105:8629:9553	0.498498498498
M00840:297:000000000-C5FWG:1:1106:11874:3790	0.498498498498
M00840:297:000000000-C5FWG:1:1106:16916:28433	0.498498498498
M00840:297:000000000-C5FWG:1:1106:17101:5827	0.498498498498
M00840:297:000000000-C5FWG:1:1106:19155:17753	0.498498498498
M00840:297:000000000-C5FWG:1:1106:22272:6831	0.498498498498
M00840:297:000000000-C5FWG:1:1106:25129:15815	0.498498498498
M00840:297:000000000-C5FWG:1:1106:25661:22585	0.498498498498
M00840:297:000000000-C5FWG:1:1106:6271:23947	0.498498498498
M00840:297:000000000-C5FWG:1:1107:11050:6126	0.498498498498
M00840:297:000000000-C5FWG:1:1107:16695:22959	0.498498498498
M00840:297:000000000-C5FWG:1:1107:24145:4251	0.498498498498
M00840:297:000000000-C5FWG:1:1108:11328:10470	0.498498498498
M00840:297:000000000-C5FWG:1:1108:20150:6161	0.498498498498
M00840:297:000000000-C5FWG:1:1108:21896:6537	0.498498498498
M00840:297:000000000-C5FWG:1:1108:22495:15170	0.498498498498
M00840:297:000000000-C5FWG:1:1108:23608:13665	0.498498498498
M00840:297:000000000-C5FWG:1:1108:2931:18458	0.498498498498
M00840:297:000000000-C5FWG:1:1108:3211:19719	0.498498498498
M00840:297:000000000-C5FWG:1:1108:8494:20597	0.498498498498
M00840:297:000000000-C5FWG:1:1109:11055:25331	0.498498498498
M00840:297:000000000-C5FWG:1:1109:12786:22814	0.498498498498
M00840:297:000000000-C5FWG:1:1109:16116:15483	0.498498498498
M00840:297:000000000-C5FWG:1:1109:20363:24832	0.498498498498
M00840:297:000000000-C5FWG:1:1109:23230:17670	0.498498498498
M00840:297:000000000-C5FWG:1:1110:23796:6505	0.498498498498
M00840:297:000000000-C5FWG:1:1110:25021:22086	0.498498498498
M00840:297:000000000-C5FWG:1:1110:25362:23712	0.498498498498
M00840:297:000000000-C5FWG:1:1110:7200:22212	0.498498498498
M00840:297:000000000-C5FWG:1:1110:8231:15758	0.498498498498
M00840:297:000000000-C5FWG:1:1110:8798:21734	0.498498498498
M00840:297:000000000-C5FWG:1:1111:11940:14513	0.498498498498
M00840:297:000000000-C5FWG:1:1111:13000:15913	0.498498498498
M00840:297:000000000-C5FWG:1:1111:14673:15855	0.498498498498
M00840:297:000000000-C5FWG:1:1111:16640:10740	0.498498498498
M00840:297:000000000-C5FWG:1:1111:17669:18829	0.498498498498
M00840:297:000000000-C5FWG:1:1111:18691:8576	0.498498498498
M00840:297:000000000-C5FWG:1:1111:20413:22782	0.498498498498
M00840:297:000000000-C5FWG:1:1111:25156:16958	0.498498498498
M00840:297:000000000-C5FWG:1:1111:5127:22238	0.498498498498
M00840:297:000000000-C5FWG:1:1111:8878:3307	0.498498498498
M00840:297:000000000-C5FWG:1:1112:11995:9678	0.498498498498
M00840:297:000000000-C5FWG:1:1112:14043:9759	0.498498498498
M00840:297:000000000-C5FWG:1:1112:17875:14452	0.498498498498
M00840:297:000000000-C5FWG:1:1112:19732:7829	0.498498498498
M00840:297:000000000-C5FWG:1:1112:27452:13130	0.498498498498
M00840:297:000000000-C5FWG:1:1112:28654:19922	0.498498498498
M00840:297:000000000-C5FWG:1:1112:7310:26508	0.498498498498
M00840:297:000000000-C5FWG:1:1113:16179:4698	0.498498498498
M00840:297:000000000-C5FWG:1:1113:19459:6426	0.498498498498
M00840:297:000000000-C5FWG:1:1113:24146:8550	0.498498498498
M00840:297:000000000-C5FWG:1:1113:24586:26107	0.498498498498
M00840:297:000000000-C5FWG:1:1113:25320:24254	0.498498498498
M00840:297:000000000-C5FWG:1:1113:5050:19909	0.498498498498
M00840:297:000000000-C5FWG:1:1113:9293:14389	0.498498498498
M00840:297:000000000-C5FWG:1:1114:19319:4826	0.498498498498
M00840:297:000000000-C5FWG:1:1114:22841:16733	0.498498498498
M00840:297:000000000-C5FWG:1:1114:7650:14019	0.498498498498
M00840:297:000000000-C5FWG:1:2101:12469:11299	0.498498498498
M00840:297:000000000-C5FWG:1:2101:20127:23091	0.498498498498
M00840:297:000000000-C5FWG:1:2101:20415:11588	0.498498498498
M00840:297:000000000-C5FWG:1:2101:5723:17731	0.498498498498
M00840:297:000000000-C5FWG:1:2101:6115:13528	0.498498498498
M00840:297:000000000-C5FWG:1:2101:6727:23019	0.498498498498
M00840:297:000000000-C5FWG:1:2101:7733:21723	0.498498498498
M00840:297:000000000-C5FWG:1:2101:9568:14752	0.498498498498
M00840:297:000000000-C5FWG:1:2102:10456:4399	0.498498498498
M00840:297:000000000-C5FWG:1:2102:15052:20791	0.498498498498
M00840:297:000000000-C5FWG:1:2102:16140:12373	0.498498498498
M00840:297:000000000-C5FWG:1:2102:19750:21235	0.498498498498
M00840:297:000000000-C5FWG:1:2102:23900:14796	0.498498498498
M00840:297:000000000-C5FWG:1:2102:5828:21709	0.498498498498
M00840:297:000000000-C5FWG:1:2102:7144:20827	0.498498498498
M00840:297:000000000-C5FWG:1:2102:8664:15652	0.498498498498
M00840:297:000000000-C5FWG:1:2102:9402:7406	0.498498498498
M00840:297:000000000-C5FWG:1:2103:12789:27729	0.498498498498
M00840:297:000000000-C5FWG:1:2103:14734:2965	0.498498498498
M00840:297:000000000-C5FWG:1:2103:19286:25044	0.498498498498
M00840:297:000000000-C5FWG:1:2103:20579:17731	0.498498498498
M00840:297:000000000-C5FWG:1:2103:22514:11455	0.498498498498
M00840:297:000000000-C5FWG:1:2103:23999:4508	0.498498498498
M00840:297:000000000-C5FWG:1:2103:24013:12397	0.498498498498
M00840:297:000000000-C5FWG:1:2103:24101:12094	0.498498498498
M00840:297:000000000-C5FWG:1:2103:27241:19159	0.498498498498
M00840:297:000000000-C5FWG:1:2103:5244:8061	0.498498498498
M00840:297:000000000-C5FWG:1:2103:5949:24040	0.498498498498
M00840:297:000000000-C5FWG:1:2103:6964:5431	0.498498498498
M00840:297:000000000-C5FWG:1:2104:12813:28372	0.498498498498
M00840:297:000000000-C5FWG:1:2104:14147:26746	0.498498498498
M00840:297:000000000-C5FWG:1:2104:15665:14771	0.498498498498
M00840:297:000000000-C5FWG:1:2104:15791:1907	0.498498498498
M00840:297:000000000-C5FWG:1:2104:2206:17651	0.498498498498
M00840:297:000000000-C5FWG:1:2104:24184:16566	0.498498498498
M00840:297:000000000-C5FWG:1:2104:25174:16986	0.498498498498
M00840:297:000000000-C5FWG:1:2104:26374:13082	0.498498498498
M00840:297:000000000-C5FWG:1:2104:6980:12560	0.498498498498
M00840:297:000000000-C5FWG:1:2104:7165:6389	0.498498498498
M00840:297:000000000-C5FWG:1:2104:7665:4810	0.498498498498
M00840:297:000000000-C5FWG:1:2105:11177:3365	0.498498498498
M00840:297:000000000-C5FWG:1:2105:19514:16844	0.498498498498
M00840:297:000000000-C5FWG:1:2105:5842:20355	0.498498498498
M00840:297:000000000-C5FWG:1:2105:9597:11071	0.498498498498
M00840:297:000000000-C5FWG:1:2106:10503:23487	0.498498498498
M00840:297:000000000-C5FWG:1:2106:12395:23370	0.498498498498
M00840:297:000000000-C5FWG:1:2106:20871:20509	0.498498498498
M00840:297:000000000-C5FWG:1:2106:21453:19185	0.498498498498
M00840:297:000000000-C5FWG:1:2106:26107:22755	0.498498498498
M00840:297:000000000-C5FWG:1:2106:4930:6882	0.498498498498
M00840:297:000000000-C5FWG:1:2107:12463:19751	0.498498498498
M00840:297:000000000-C5FWG:1:2107:15529:15436	0.498498498498
M00840:297:000000000-C5FWG:1:2107:22540:23000	0.498498498498
M00840:297:000000000-C5FWG:1:2107:23907:25869	0.498498498498
M00840:297:000000000-C5FWG:1:2107:25962:13628	0.498498498498
M00840:297:000000000-C5FWG:1:2107:27290:14225	0.498498498498
M00840:297:000000000-C5FWG:1:2107:3117:13521	0.498498498498
M00840:297:000000000-C5FWG:1:2108:14486:11137	0.498498498498
M00840:297:000000000-C5FWG:1:2108:19177:9134	0.498498498498
M00840:297:000000000-C5FWG:1:2108:27323:10482	0.498498498498
M00840:297:000000000-C5FWG:1:2109:15095:12764	0.498498498498
M00840:297:000000000-C5FWG:1:2109:15574:27046	0.498498498498
M00840:297:000000000-C5FWG:1:2109:17505:22647	0.498498498498
M00840:297:000000000-C5FWG:1:2109:19431:8210	0.498498498498
M00840:297:000000000-C5FWG:1:2109:20153:21974	0.498498498498
M00840:297:000000000-C5FWG:1:2109:23378:24875	0.498498498498
M00840:297:000000000-C5FWG:1:2110:10031:24508	0.498498498498
M00840:297:000000000-C5FWG:1:2110:10201:24893	0.498498498498
M00840:297:000000000-C5FWG:1:2110:14470:10280	0.498498498498
M00840:297:000000000-C5FWG:1:2110:17376:18909	0.498498498498
M00840:297:000000000-C5FWG:1:2110:19902:22848	0.498498498498
M00840:297:000000000-C5FWG:1:2110:26351:21699	0.498498498498
M00840:297:000000000-C5FWG:1:2110:3841:9798	0.498498498498
M00840:297:000000000-C5FWG:1:2110:4000:11695	0.498498498498
M00840:297:000000000-C5FWG:1:2110:4959:12519	0.498498498498
M00840:297:000000000-C5FWG:1:2111:14699:17814	0.498498498498
M00840:297:000000000-C5FWG:1:2111:15379:24261	0.498498498498
M00840:297:000000000-C5FWG:1:2111:15972:4957	0.498498498498
M00840:297:000000000-C5FWG:1:2111:17495:17260	0.498498498498
M00840:297:000000000-C5FWG:1:2111:18300:14135	0.498498498498
M00840:297:000000000-C5FWG:1:2111:18979:18705	0.498498498498
M00840:297:000000000-C5FWG:1:2111:19467:22363	0.498498498498
M00840:297:000000000-C5FWG:1:2111:22537:24318	0.498498498498
M00840:297:000000000-C5FWG:1:2111:23909:16856	0.498498498498
M00840:297:000000000-C5FWG:1:2111:25869:18269	0.498498498498
M00840:297:000000000-C5FWG:1:2111:27828:20993	0.498498498498
M00840:297:000000000-C5FWG:1:2111:6524:21475	0.498498498498
M00840:297:000000000-C5FWG:1:2111:6728:16472	0.498498498498
M00840:297:000000000-C5FWG:1:2111:7123:23846	0.498498498498
M00840:297:000000000-C5FWG:1:2112:12115:14944	0.498498498498
M00840:297:000000000-C5FWG:1:2112:7854:22497	0.498498498498
M00840:297:000000000-C5FWG:1:2113:13105:16375	0.498498498498
M00840:297:000000000-C5FWG:1:2113:13365:6691	0.498498498498
M00840:297:000000000-C5FWG:1:2113:15760:14570	0.498498498498
M00840:297:000000000-C5FWG:1:2113:22797:20614	0.498498498498
M00840:297:000000000-C5FWG:1:2113:28982:15851	0.498498498498
M00840:297:000000000-C5FWG:1:2113:8117:21534	0.498498498498
M00840:297:000000000-C5FWG:1:2113:8319:22642	0.498498498498
M00840:297:000000000-C5FWG:1:2114:10927:23722	0.498498498498
M00840:297:000000000-C5FWG:1:2114:12526:19824	0.498498498498
M00840:297:000000000-C5FWG:1:2114:12848:5665	0.498498498498
M00840:297:000000000-C5FWG:1:2114:14529:26677	0.498498498498
M00840:297:000000000-C5FWG:1:2114:17729:4759	0.498498498498
M00840:297:000000000-C5FWG:1:2114:18515:5760	0.498498498498
M00840:297:000000000-C5FWG:1:2114:26513:14239	0.498498498498
M00840:297:000000000-C5FWG:1:2114:6658:17067	0.498498498498
M00840:297:000000000-C5FWG:1:1101:11889:25818	0.5
M00840:297:000000000-C5FWG:1:1101:14577:28789	0.5
M00840:297:000000000-C5FWG:1:1101:14991:2101	0.5
M00840:297:000000000-C5FWG:1:1101:15030:17329	0.5
M00840:297:000000000-C5FWG:1:1101:16282:16233	0.5
M00840:297:000000000-C5FWG:1:1101:19610:7056	0.5
M00840:297:000000000-C5FWG:1:1101:21736:27319	0.5
M00840:297:000000000-C5FWG:1:1101:26673:7642	0.5
M00840:297:000000000-C5FWG:1:1101:27362:15314	0.5
M00840:297:000000000-C5FWG:1:1101:5901:18174	0.5
M00840:297:000000000-C5FWG:1:1101:8606:27239	0.5
M00840:297:000000000-C5FWG:1:1101:8697:18918	0.5
M00840:297:000000000-C5FWG:1:1102:11834:12271	0.5
M00840:297:000000000-C5FWG:1:1102:15183:18687	0.5
M00840:297:000000000-C5FWG:1:1102:15491:13249	0.5
M00840:297:000000000-C5FWG:1:1102:15920:4232	0.5
M00840:297:000000000-C5FWG:1:1102:16312:24218	0.5
M00840:297:000000000-C5FWG:1:1102:16665:9160	0.5
M00840:297:000000000-C5FWG:1:1102:20386:17360	0.5
M00840:297:000000000-C5FWG:1:1102:21991:18842	0.5
M00840:297:000000000-C5FWG:1:1102:25525:9298	0.5
M00840:297:000000000-C5FWG:1:1102:26418:23491	0.5
M00840:297:000000000-C5FWG:1:1102:27670:19592	0.5
M00840:297:000000000-C5FWG:1:1102:28094:10958	0.5
M00840:297:000000000-C5FWG:1:1102:3309:20452	0.5
M00840:297:000000000-C5FWG:1:1102:9526:9825	0.5
M00840:297:000000000-C5FWG:1:1103:10048:25812	0.5
M00840:297:000000000-C5FWG:1:1103:12007:10144	0.5
M00840:297:000000000-C5FWG:1:1103:13706:10715	0.5
M00840:297:000000000-C5FWG:1:1103:15867:9787	0.5
M00840:297:000000000-C5FWG:1:1103:19131:26969	0.5
M00840:297:000000000-C5FWG:1:1103:20429:14378	0.5
M00840:297:000000000-C5FWG:1:1103:20511:3579	0.5
M00840:297:000000000-C5FWG:1:1103:25132:6667	0.5
M00840:297:000000000-C5FWG:1:1103:26854:10321	0.5
M00840:297:000000000-C5FWG:1:1103:3411:19328	0.5
M00840:297:000000000-C5FWG:1:1103:3570:15052	0.5
M00840:297:000000000-C5FWG:1:1103:6182:16521	0.5
M00840:297:000000000-C5FWG:1:1103:9475:9210	0.5
M00840:297:000000000-C5FWG:1:1103:9517:8254	0.5
M00840:297:000000000-C5FWG:1:1103:9722:19083	0.5
M00840:297:000000000-C5FWG:1:1104:10193:18475	0.5
M00840:297:000000000-C5FWG:1:1104:10724:13088	0.5
M00840:297:000000000-C5FWG:1:1104:10827:21282	0.5
M00840:297:000000000-C5FWG:1:1104:11127:22996	0.5
M00840:297:000000000-C5FWG:1:1104:11285:20200	0.5
M00840:297:000000000-C5FWG:1:1104:12178:23508	0.5
M00840:297:000000000-C5FWG:1:1104:14372:26090	0.5
M00840:297:000000000-C5FWG:1:1104:15091:4780	0.5
M00840:297:000000000-C5FWG:1:1104:16690:25894	0.5
M00840:297:000000000-C5FWG:1:1104:19471:6505	0.5
M00840:297:000000000-C5FWG:1:1104:20360:15171	0.5
M00840:297:000000000-C5FWG:1:1104:20375:9590	0.5
M00840:297:000000000-C5FWG:1:1104:22722:25433	0.5
M00840:297:000000000-C5FWG:1:1104:23130:18780	0.5
M00840:297:000000000-C5FWG:1:1104:23224:14826	0.5
M00840:297:000000000-C5FWG:1:1104:27420:10576	0.5
M00840:297:000000000-C5FWG:1:1104:3392:15993	0.5
M00840:297:000000000-C5FWG:1:1104:5270:21594	0.5
M00840:297:000000000-C5FWG:1:1104:6680:13478	0.5
M00840:297:000000000-C5FWG:1:1104:8720:4418	0.5
M00840:297:000000000-C5FWG:1:1105:11147:17267	0.5
M00840:297:000000000-C5FWG:1:1105:11234:27344	0.5
M00840:297:000000000-C5FWG:1:1105:11699:28238	0.5
M00840:297:000000000-C5FWG:1:1105:12632:21560	0.5
M00840:297:000000000-C5FWG:1:1105:12661:21521	0.5
M00840:297:000000000-C5FWG:1:1105:13487:25836	0.5
M00840:297:000000000-C5FWG:1:1105:14033:3767	0.5
M00840:297:000000000-C5FWG:1:1105:16961:2711	0.5
M00840:297:000000000-C5FWG:1:1105:17101:20149	0.5
M00840:297:000000000-C5FWG:1:1105:17465:8920	0.5
M00840:297:000000000-C5FWG:1:1105:17636:8445	0.5
M00840:297:000000000-C5FWG:1:1105:22319:22606	0.5
M00840:297:000000000-C5FWG:1:1105:24351:7889	0.5
M00840:297:000000000-C5FWG:1:1105:24716:20694	0.5
M00840:297:000000000-C5FWG:1:1105:2517:18117	0.5
M00840:297:000000000-C5FWG:1:1105:3950:22489	0.5
M00840:297:000000000-C5FWG:1:1105:4398:17059	0.5
M00840:297:000000000-C5FWG:1:1105:4747:19846	0.5
M00840:297:000000000-C5FWG:1:1105:4764:9918	0.5
M00840:297:000000000-C5FWG:1:1105:9080:12554	0.5
M00840:297:000000000-C5FWG:1:1105:9154:5127	0.5
M00840:297:000000000-C5FWG:1:1106:11097:13432	0.5
M00840:297:000000000-C5FWG:1:1106:16029:3604	0.5
M00840:297:000000000-C5FWG:1:1106:16919:18817	0.5
M00840:297:000000000-C5FWG:1:1106:18826:11446	0.5
M00840:297:000000000-C5FWG:1:1106:20065:2207	0.5
M00840:297:000000000-C5FWG:1:1106:22394:17803	0.5
M00840:297:000000000-C5FWG:1:1106:23838:21706	0.5
M00840:297:000000000-C5FWG:1:1106:25663:21632	0.5
M00840:297:000000000-C5FWG:1:1106:26547:18198	0.5
M00840:297:000000000-C5FWG:1:1106:26870:16563	0.5
M00840:297:000000000-C5FWG:1:1106:26881:16230	0.5
M00840:297:000000000-C5FWG:1:1106:2960:19828	0.5
M00840:297:000000000-C5FWG:1:1106:3071:20266	0.5
M00840:297:000000000-C5FWG:1:1106:3151:18047	0.5
M00840:297:000000000-C5FWG:1:1106:4117:21718	0.5
M00840:297:000000000-C5FWG:1:1106:5851:11453	0.5
M00840:297:000000000-C5FWG:1:1106:6352:20780	0.5
M00840:297:000000000-C5FWG:1:1106:7725:20345	0.5
M00840:297:000000000-C5FWG:1:1106:7915:25538	0.5
M00840:297:000000000-C5FWG:1:1106:8159:25178	0.5
M00840:297:000000000-C5FWG:1:1106:8892:10620	0.5
M00840:297:000000000-C5FWG:1:1107:10637:8036	0.5
M00840:297:000000000-C5FWG:1:1107:11125:2950	0.5
M00840:297:000000000-C5FWG:1:1107:14945:9280	0.5
M00840:297:000000000-C5FWG:1:1107:16201:8071	0.5
M00840:297:000000000-C5FWG:1:1107:16288:27307	0.5
M00840:297:000000000-C5FWG:1:1107:26061:6903	0.5
M00840:297:000000000-C5FWG:1:1107:27851:14321	0.5
M00840:297:000000000-C5FWG:1:1107:3799:21947	0.5
M00840:297:000000000-C5FWG:1:1107:5025:11256	0.5
M00840:297:000000000-C5FWG:1:1107:7193:26043	0.5
M00840:297:000000000-C5FWG:1:1107:7289:21083	0.5
M00840:297:000000000-C5FWG:1:1107:8373:20806	0.5
M00840:297:000000000-C5FWG:1:1108:10626:20676	0.5
M00840:297:000000000-C5FWG:1:1108:11634:22501	0.5
M00840:297:000000000-C5FWG:1:1108:12102:26852	0.5
M00840:297:000000000-C5FWG:1:1108:12728:5837	0.5
M00840:297:000000000-C5FWG:1:1108:13342:21031	0.5
M00840:297:000000000-C5FWG:1:1108:13734:23199	0.5
M00840:297:000000000-C5FWG:1:1108:14056:18579	0.5
M00840:297:000000000-C5FWG:1:1108:14731:25290	0.5
M00840:297:000000000-C5FWG:1:1108:14973:26818	0.5
M00840:297:000000000-C5FWG:1:1108:15539:23243	0.5
M00840:297:000000000-C5FWG:1:1108:16079:13581	0.5
M00840:297:000000000-C5FWG:1:1108:16360:26477	0.5
M00840:297:000000000-C5FWG:1:1108:16477:25367	0.5
M00840:297:000000000-C5FWG:1:1108:17560:7308	0.5
M00840:297:000000000-C5FWG:1:1108:19760:18367	0.5
M00840:297:000000000-C5FWG:1:1108:20570:26535	0.5
M00840:297:000000000-C5FWG:1:1108:21254:22779	0.5
M00840:297:000000000-C5FWG:1:1108:21969:7756	0.5
M00840:297:000000000-C5FWG:1:1108:23857:11339	0.5
M00840:297:000000000-C5FWG:1:1108:26649:13070	0.5
M00840:297:000000000-C5FWG:1:1108:2933:10038	0.5
M00840:297:000000000-C5FWG:1:1108:8035:17355	0.5
M00840:297:000000000-C5FWG:1:1108:9396:27604	0.5
M00840:297:000000000-C5FWG:1:1109:10245:8462	0.5
M00840:297:000000000-C5FWG:1:1109:12122:20276	0.5
M00840:297:000000000-C5FWG:1:1109:12524:4178	0.5
M00840:297:000000000-C5FWG:1:1109:13731:2755	0.5
M00840:297:000000000-C5FWG:1:1109:15151:11376	0.5
M00840:297:000000000-C5FWG:1:1109:15339:5413	0.5
M00840:297:000000000-C5FWG:1:1109:15809:18332	0.5
M00840:297:000000000-C5FWG:1:1109:16353:5516	0.5
M00840:297:000000000-C5FWG:1:1109:16559:12646	0.5
M00840:297:000000000-C5FWG:1:1109:16589:24024	0.5
M00840:297:000000000-C5FWG:1:1109:16803:5488	0.5
M00840:297:000000000-C5FWG:1:1109:17551:10346	0.5
M00840:297:000000000-C5FWG:1:1109:17600:17413	0.5
M00840:297:000000000-C5FWG:1:1109:17664:15999	0.5
M00840:297:000000000-C5FWG:1:1109:23000:6725	0.5
M00840:297:000000000-C5FWG:1:1109:23229:17591	0.5
M00840:297:000000000-C5FWG:1:1109:24869:18553	0.5
M00840:297:000000000-C5FWG:1:1109:25541:15831	0.5
M00840:297:000000000-C5FWG:1:1109:25733:6534	0.5
M00840:297:000000000-C5FWG:1:1109:27901:18847	0.5
M00840:297:000000000-C5FWG:1:1109:2964:10231	0.5
M00840:297:000000000-C5FWG:1:1109:4097:15226	0.5
M00840:297:000000000-C5FWG:1:1109:5125:13682	0.5
M00840:297:000000000-C5FWG:1:1110:10115:19831	0.5
M00840:297:000000000-C5FWG:1:1110:11714:27090	0.5
M00840:297:000000000-C5FWG:1:1110:13185:4226	0.5
M00840:297:000000000-C5FWG:1:1110:13186:24574	0.5
M00840:297:000000000-C5FWG:1:1110:17393:3505	0.5
M00840:297:000000000-C5FWG:1:1110:18314:16873	0.5
M00840:297:000000000-C5FWG:1:1110:21181:21475	0.5
M00840:297:000000000-C5FWG:1:1110:21183:11084	0.5
M00840:297:000000000-C5FWG:1:1110:22382:20498	0.5
M00840:297:000000000-C5FWG:1:1110:22417:27123	0.5
M00840:297:000000000-C5FWG:1:1110:22960:8028	0.5
M00840:297:000000000-C5FWG:1:1110:24301:24973	0.5
M00840:297:000000000-C5FWG:1:1110:25467:22882	0.5
M00840:297:000000000-C5FWG:1:1110:26132:20353	0.5
M00840:297:000000000-C5FWG:1:1110:2636:16321	0.5
M00840:297:000000000-C5FWG:1:1110:28445:12636	0.5
M00840:297:000000000-C5FWG:1:1110:5402:17655	0.5
M00840:297:000000000-C5FWG:1:1110:6934:21937	0.5
M00840:297:000000000-C5FWG:1:1110:8147:11946	0.5
M00840:297:000000000-C5FWG:1:1110:9186:9813	0.5
M00840:297:000000000-C5FWG:1:1110:9398:16265	0.5
M00840:297:000000000-C5FWG:1:1110:9520:3674	0.5
M00840:297:000000000-C5FWG:1:1111:10659:13858	0.5
M00840:297:000000000-C5FWG:1:1111:11183:15907	0.5
M00840:297:000000000-C5FWG:1:1111:11232:5522	0.5
M00840:297:000000000-C5FWG:1:1111:12951:13217	0.5
M00840:297:000000000-C5FWG:1:1111:13851:20725	0.5
M00840:297:000000000-C5FWG:1:1111:17396:12039	0.5
M00840:297:000000000-C5FWG:1:1111:1843:16158	0.5
M00840:297:000000000-C5FWG:1:1111:22439:20929	0.5
M00840:297:000000000-C5FWG:1:1111:23634:20212	0.5
M00840:297:000000000-C5FWG:1:1111:25056:19193	0.5
M00840:297:000000000-C5FWG:1:1111:26139:15639	0.5
M00840:297:000000000-C5FWG:1:1111:3494:15657	0.5
M00840:297:000000000-C5FWG:1:1111:5045:19350	0.5
M00840:297:000000000-C5FWG:1:1111:5727:24986	0.5
M00840:297:000000000-C5FWG:1:1111:7559:6897	0.5
M00840:297:000000000-C5FWG:1:1111:8471:9299	0.5
M00840:297:000000000-C5FWG:1:1111:8610:17931	0.5
M00840:297:000000000-C5FWG:1:1111:9056:10116	0.5
M00840:297:000000000-C5FWG:1:1111:9548:20299	0.5
M00840:297:000000000-C5FWG:1:1112:10730:27935	0.5
M00840:297:000000000-C5FWG:1:1112:10868:24965	0.5
M00840:297:000000000-C5FWG:1:1112:13269:25399	0.5
M00840:297:000000000-C5FWG:1:1112:13545:11365	0.5
M00840:297:000000000-C5FWG:1:1112:13640:22118	0.5
M00840:297:000000000-C5FWG:1:1112:13727:28173	0.5
M00840:297:000000000-C5FWG:1:1112:14872:22344	0.5
M00840:297:000000000-C5FWG:1:1112:15975:2322	0.5
M00840:297:000000000-C5FWG:1:1112:16922:18420	0.5
M00840:297:000000000-C5FWG:1:1112:18203:16052	0.5
M00840:297:000000000-C5FWG:1:1112:19720:12362	0.5
M00840:297:000000000-C5FWG:1:1112:28552:18210	0.5
M00840:297:000000000-C5FWG:1:1112:3020:16601	0.5
M00840:297:000000000-C5FWG:1:1112:5599:21576	0.5
M00840:297:000000000-C5FWG:1:1112:5904:15949	0.5
M00840:297:000000000-C5FWG:1:1112:6113:13814	0.5
M00840:297:000000000-C5FWG:1:1112:6754:7305	0.5
M00840:297:000000000-C5FWG:1:1112:6949:24655	0.5
M00840:297:000000000-C5FWG:1:1112:9489:16861	0.5
M00840:297:000000000-C5FWG:1:1113:10132:19675	0.5
M00840:297:000000000-C5FWG:1:1113:11265:16427	0.5
M00840:297:000000000-C5FWG:1:1113:11836:3415	0.5
M00840:297:000000000-C5FWG:1:1113:12308:21301	0.5
M00840:297:000000000-C5FWG:1:1113:13248:6237	0.5
M00840:297:000000000-C5FWG:1:1113:15191:24951	0.5
M00840:297:000000000-C5FWG:1:1113:15646:27762	0.5
M00840:297:000000000-C5FWG:1:1113:17192:10524	0.5
M00840:297:000000000-C5FWG:1:1113:19675:12596	0.5
M00840:297:000000000-C5FWG:1:1113:19962:23704	0.5
M00840:297:000000000-C5FWG:1:1113:21012:6816	0.5
M00840:297:000000000-C5FWG:1:1113:21590:23324	0.5
M00840:297:000000000-C5FWG:1:1113:21598:4717	0.5
M00840:297:000000000-C5FWG:1:1113:24319:25784	0.5
M00840:297:000000000-C5FWG:1:1113:2941:20722	0.5
M00840:297:000000000-C5FWG:1:1113:3125:16260	0.5
M00840:297:000000000-C5FWG:1:1113:4980:24296	0.5
M00840:297:000000000-C5FWG:1:1113:5299:7888	0.5
M00840:297:000000000-C5FWG:1:1113:6094:9395	0.5
M00840:297:000000000-C5FWG:1:1113:6772:24515	0.5
M00840:297:000000000-C5FWG:1:1113:7988:23864	0.5
M00840:297:000000000-C5FWG:1:1113:8588:22197	0.5
M00840:297:000000000-C5FWG:1:1113:9581:6483	0.5
M00840:297:000000000-C5FWG:1:1113:9698:22815	0.5
M00840:297:000000000-C5FWG:1:1114:10245:26114	0.5
M00840:297:000000000-C5FWG:1:1114:13045:12089	0.5
M00840:297:000000000-C5FWG:1:1114:13776:27491	0.5
M00840:297:000000000-C5FWG:1:1114:15825:2360	0.5
M00840:297:000000000-C5FWG:1:1114:16177:24092	0.5
M00840:297:000000000-C5FWG:1:1114:17373:18401	0.5
M00840:297:000000000-C5FWG:1:1114:17576:12809	0.5
M00840:297:000000000-C5FWG:1:1114:17626:6696	0.5
M00840:297:000000000-C5FWG:1:1114:17998:29076	0.5
M00840:297:000000000-C5FWG:1:1114:19088:4996	0.5
M00840:297:000000000-C5FWG:1:1114:21606:23444	0.5
M00840:297:000000000-C5FWG:1:1114:26446:10193	0.5
M00840:297:000000000-C5FWG:1:1114:2655:12953	0.5
M00840:297:000000000-C5FWG:1:1114:27817:18178	0.5
M00840:297:000000000-C5FWG:1:1114:5161:15750	0.5
M00840:297:000000000-C5FWG:1:1114:5185:17270	0.5
M00840:297:000000000-C5FWG:1:1114:5312:10657	0.5
M00840:297:000000000-C5FWG:1:1114:6534:17459	0.5
M00840:297:000000000-C5FWG:1:1114:7591:18705	0.5
M00840:297:000000000-C5FWG:1:1114:8874:18205	0.5
M00840:297:000000000-C5FWG:1:1114:9807:26612	0.5
M00840:297:000000000-C5FWG:1:2101:11199:28421	0.5
M00840:297:000000000-C5FWG:1:2101:12752:28697	0.5
M00840:297:000000000-C5FWG:1:2101:14147:2286	0.5
M00840:297:000000000-C5FWG:1:2101:14264:28879	0.5
M00840:297:000000000-C5FWG:1:2101:14664:27937	0.5
M00840:297:000000000-C5FWG:1:2101:17012:20032	0.5
M00840:297:000000000-C5FWG:1:2101:17552:2458	0.5
M00840:297:000000000-C5FWG:1:2101:17659:24318	0.5
M00840:297:000000000-C5FWG:1:2101:18649:14745	0.5
M00840:297:000000000-C5FWG:1:2101:18719:13704	0.5
M00840:297:000000000-C5FWG:1:2101:21479:24765	0.5
M00840:297:000000000-C5FWG:1:2101:21886:3641	0.5
M00840:297:000000000-C5FWG:1:2101:22381:19479	0.5
M00840:297:000000000-C5FWG:1:2101:24623:8632	0.5
M00840:297:000000000-C5FWG:1:2101:26057:16485	0.5
M00840:297:000000000-C5FWG:1:2101:26233:16984	0.5
M00840:297:000000000-C5FWG:1:2101:4543:18615	0.5
M00840:297:000000000-C5FWG:1:2101:5654:11939	0.5
M00840:297:000000000-C5FWG:1:2101:7621:4906	0.5
M00840:297:000000000-C5FWG:1:2101:8277:12420	0.5
M00840:297:000000000-C5FWG:1:2102:10605:27969	0.5
M00840:297:000000000-C5FWG:1:2102:14683:1676	0.5
M00840:297:000000000-C5FWG:1:2102:15763:16971	0.5
M00840:297:000000000-C5FWG:1:2102:16365:3813	0.5
M00840:297:000000000-C5FWG:1:2102:18642:25219	0.5
M00840:297:000000000-C5FWG:1:2102:19199:19299	0.5
M00840:297:000000000-C5FWG:1:2102:19728:20764	0.5
M00840:297:000000000-C5FWG:1:2102:19987:3839	0.5
M00840:297:000000000-C5FWG:1:2102:20741:9828	0.5
M00840:297:000000000-C5FWG:1:2102:23643:17530	0.5
M00840:297:000000000-C5FWG:1:2102:25888:15964	0.5
M00840:297:000000000-C5FWG:1:2102:26075:16351	0.5
M00840:297:000000000-C5FWG:1:2102:28644:18085	0.5
M00840:297:000000000-C5FWG:1:2102:5338:21483	0.5
M00840:297:000000000-C5FWG:1:2102:8371:15660	0.5
M00840:297:000000000-C5FWG:1:2102:8533:18763	0.5
M00840:297:000000000-C5FWG:1:2103:10770:4765	0.5
M00840:297:000000000-C5FWG:1:2103:11308:2377	0.5
M00840:297:000000000-C5FWG:1:2103:15324:9645	0.5
M00840:297:000000000-C5FWG:1:2103:15956:25511	0.5
M00840:297:000000000-C5FWG:1:2103:17436:21404	0.5
M00840:297:000000000-C5FWG:1:2103:18802:20829	0.5
M00840:297:000000000-C5FWG:1:2103:20095:7111	0.5
M00840:297:000000000-C5FWG:1:2103:21313:6256	0.5
M00840:297:000000000-C5FWG:1:2103:22197:23035	0.5
M00840:297:000000000-C5FWG:1:2103:23273:16928	0.5
M00840:297:000000000-C5FWG:1:2103:24328:17053	0.5
M00840:297:000000000-C5FWG:1:2103:26906:8604	0.5
M00840:297:000000000-C5FWG:1:2103:27474:13749	0.5
M00840:297:000000000-C5FWG:1:2103:28114:11886	0.5
M00840:297:000000000-C5FWG:1:2103:3379:16476	0.5
M00840:297:000000000-C5FWG:1:2103:6646:21606	0.5
M00840:297:000000000-C5FWG:1:2103:6984:12317	0.5
M00840:297:000000000-C5FWG:1:2103:7564:10532	0.5
M00840:297:000000000-C5FWG:1:2103:9738:10606	0.5
M00840:297:000000000-C5FWG:1:2104:11616:22254	0.5
M00840:297:000000000-C5FWG:1:2104:11620:26504	0.5
M00840:297:000000000-C5FWG:1:2104:15303:26956	0.5
M00840:297:000000000-C5FWG:1:2104:16336:8030	0.5
M00840:297:000000000-C5FWG:1:2104:16747:8457	0.5
M00840:297:000000000-C5FWG:1:2104:17041:17736	0.5
M00840:297:000000000-C5FWG:1:2104:19224:12376	0.5
M00840:297:000000000-C5FWG:1:2104:19404:14881	0.5
M00840:297:000000000-C5FWG:1:2104:19671:27329	0.5
M00840:297:000000000-C5FWG:1:2104:19740:21046	0.5
M00840:297:000000000-C5FWG:1:2104:20780:3807	0.5
M00840:297:000000000-C5FWG:1:2104:21233:19235	0.5
M00840:297:000000000-C5FWG:1:2104:21540:27643	0.5
M00840:297:000000000-C5FWG:1:2104:22487:27244	0.5
M00840:297:000000000-C5FWG:1:2104:25217:16501	0.5
M00840:297:000000000-C5FWG:1:2104:2981:10828	0.5
M00840:297:000000000-C5FWG:1:2104:3909:19046	0.5
M00840:297:000000000-C5FWG:1:2104:5948:21586	0.5
M00840:297:000000000-C5FWG:1:2104:6923:16287	0.5
M00840:297:000000000-C5FWG:1:2104:7792:11386	0.5
M00840:297:000000000-C5FWG:1:2104:8583:16253	0.5
M00840:297:000000000-C5FWG:1:2104:8649:18180	0.5
M00840:297:000000000-C5FWG:1:2104:8670:4711	0.5
M00840:297:000000000-C5FWG:1:2104:8923:19816	0.5
M00840:297:000000000-C5FWG:1:2105:10279:17481	0.5
M00840:297:000000000-C5FWG:1:2105:11616:12030	0.5
M00840:297:000000000-C5FWG:1:2105:14053:2375	0.5
M00840:297:000000000-C5FWG:1:2105:15224:27353	0.5
M00840:297:000000000-C5FWG:1:2105:17949:26619	0.5
M00840:297:000000000-C5FWG:1:2105:18112:18039	0.5
M00840:297:000000000-C5FWG:1:2105:1845:15190	0.5
M00840:297:000000000-C5FWG:1:2105:20388:3379	0.5
M00840:297:000000000-C5FWG:1:2105:23070:11954	0.5
M00840:297:000000000-C5FWG:1:2105:24088:12124	0.5
M00840:297:000000000-C5FWG:1:2105:25021:12192	0.5
M00840:297:000000000-C5FWG:1:2105:2693:16325	0.5
M00840:297:000000000-C5FWG:1:2105:28633:20572	0.5
M00840:297:000000000-C5FWG:1:2105:4647:8695	0.5
M00840:297:000000000-C5FWG:1:2105:5306:22958	0.5
M00840:297:000000000-C5FWG:1:2105:5607:17112	0.5
M00840:297:000000000-C5FWG:1:2105:6000:19964	0.5
M00840:297:000000000-C5FWG:1:2105:6265:14871	0.5
M00840:297:000000000-C5FWG:1:2105:8985:22993	0.5
M00840:297:000000000-C5FWG:1:2106:11502:19317	0.5
M00840:297:000000000-C5FWG:1:2106:13146:17188	0.5
M00840:297:000000000-C5FWG:1:2106:13713:5882	0.5
M00840:297:000000000-C5FWG:1:2106:14284:22096	0.5
M00840:297:000000000-C5FWG:1:2106:14608:22053	0.5
M00840:297:000000000-C5FWG:1:2106:14875:27769	0.5
M00840:297:000000000-C5FWG:1:2106:19370:24935	0.5
M00840:297:000000000-C5FWG:1:2106:22459:10413	0.5
M00840:297:000000000-C5FWG:1:2106:22726:7758	0.5
M00840:297:000000000-C5FWG:1:2106:23534:16513	0.5
M00840:297:000000000-C5FWG:1:2106:2386:16819	0.5
M00840:297:000000000-C5FWG:1:2106:26755:15387	0.5
M00840:297:000000000-C5FWG:1:2106:3259:19016	0.5
M00840:297:000000000-C5FWG:1:2106:3451:17150	0.5
M00840:297:000000000-C5FWG:1:2106:5593:9570	0.5
M00840:297:000000000-C5FWG:1:2106:6089:20470	0.5
M00840:297:000000000-C5FWG:1:2106:6863:23417	0.5
M00840:297:000000000-C5FWG:1:2106:6920:16711	0.5
M00840:297:000000000-C5FWG:1:2106:7294:16364	0.5
M00840:297:000000000-C5FWG:1:2106:7485:21999	0.5
M00840:297:000000000-C5FWG:1:2106:7854:19755	0.5
M00840:297:000000000-C5FWG:1:2106:9564:5936	0.5
M00840:297:000000000-C5FWG:1:2106:9875:23679	0.5
M00840:297:000000000-C5FWG:1:2107:11686:4412	0.5
M00840:297:000000000-C5FWG:1:2107:11822:2413	0.5
M00840:297:000000000-C5FWG:1:2107:12275:17093	0.5
M00840:297:000000000-C5FWG:1:2107:13768:14551	0.5
M00840:297:000000000-C5FWG:1:2107:13961:27812	0.5
M00840:297:000000000-C5FWG:1:2107:14110:15971	0.5
M00840:297:000000000-C5FWG:1:2107:14713:4497	0.5
M00840:297:000000000-C5FWG:1:2107:15190:7817	0.5
M00840:297:000000000-C5FWG:1:2107:17559:14647	0.5
M00840:297:000000000-C5FWG:1:2107:18637:6852	0.5
M00840:297:000000000-C5FWG:1:2107:19019:9001	0.5
M00840:297:000000000-C5FWG:1:2107:19591:25616	0.5
M00840:297:000000000-C5FWG:1:2107:23647:14804	0.5
M00840:297:000000000-C5FWG:1:2107:24483:24992	0.5
M00840:297:000000000-C5FWG:1:2107:27242:7968	0.5
M00840:297:000000000-C5FWG:1:2107:27749:19218	0.5
M00840:297:000000000-C5FWG:1:2107:2822:10583	0.5
M00840:297:000000000-C5FWG:1:2107:4564:15191	0.5
M00840:297:000000000-C5FWG:1:2107:4912:21543	0.5
M00840:297:000000000-C5FWG:1:2107:5417:8306	0.5
M00840:297:000000000-C5FWG:1:2107:8787:6404	0.5
M00840:297:000000000-C5FWG:1:2108:10737:21416	0.5
M00840:297:000000000-C5FWG:1:2108:11929:6382	0.5
M00840:297:000000000-C5FWG:1:2108:12785:28415	0.5
M00840:297:000000000-C5FWG:1:2108:13350:8637	0.5
M00840:297:000000000-C5FWG:1:2108:13895:18447	0.5
M00840:297:000000000-C5FWG:1:2108:14626:23311	0.5
M00840:297:000000000-C5FWG:1:2108:15386:28163	0.5
M00840:297:000000000-C5FWG:1:2108:16429:8507	0.5
M00840:297:000000000-C5FWG:1:2108:16640:26028	0.5
M00840:297:000000000-C5FWG:1:2108:18122:12110	0.5
M00840:297:000000000-C5FWG:1:2108:18395:6754	0.5
M00840:297:000000000-C5FWG:1:2108:19135:22606	0.5
M00840:297:000000000-C5FWG:1:2108:19483:27010	0.5
M00840:297:000000000-C5FWG:1:2108:20342:28403	0.5
M00840:297:000000000-C5FWG:1:2108:20724:5675	0.5
M00840:297:000000000-C5FWG:1:2108:20848:4381	0.5
M00840:297:000000000-C5FWG:1:2108:21384:9359	0.5
M00840:297:000000000-C5FWG:1:2108:22153:12147	0.5
M00840:297:000000000-C5FWG:1:2108:23096:10623	0.5
M00840:297:000000000-C5FWG:1:2108:24168:23558	0.5
M00840:297:000000000-C5FWG:1:2108:24766:16976	0.5
M00840:297:000000000-C5FWG:1:2108:26615:13866	0.5
M00840:297:000000000-C5FWG:1:2108:26966:16032	0.5
M00840:297:000000000-C5FWG:1:2108:4085:10005	0.5
M00840:297:000000000-C5FWG:1:2108:4141:19328	0.5
M00840:297:000000000-C5FWG:1:2108:7166:23943	0.5
M00840:297:000000000-C5FWG:1:2108:7788:15525	0.5
M00840:297:000000000-C5FWG:1:2108:8383:17884	0.5
M00840:297:000000000-C5FWG:1:2109:10807:3854	0.5
M00840:297:000000000-C5FWG:1:2109:13597:6398	0.5
M00840:297:000000000-C5FWG:1:2109:17719:7030	0.5
M00840:297:000000000-C5FWG:1:2109:18943:25823	0.5
M00840:297:000000000-C5FWG:1:2109:19101:7530	0.5
M00840:297:000000000-C5FWG:1:2109:20271:5650	0.5
M00840:297:000000000-C5FWG:1:2109:27512:16286	0.5
M00840:297:000000000-C5FWG:1:2109:5335:17748	0.5
M00840:297:000000000-C5FWG:1:2109:6973:19615	0.5
M00840:297:000000000-C5FWG:1:2109:7705:11003	0.5
M00840:297:000000000-C5FWG:1:2109:7856:21118	0.5
M00840:297:000000000-C5FWG:1:2109:9122:4312	0.5
M00840:297:000000000-C5FWG:1:2110:10092:16777	0.5
M00840:297:000000000-C5FWG:1:2110:10338:26186	0.5
M00840:297:000000000-C5FWG:1:2110:12802:23652	0.5
M00840:297:000000000-C5FWG:1:2110:13392:2254	0.5
M00840:297:000000000-C5FWG:1:2110:13728:23688	0.5
M00840:297:000000000-C5FWG:1:2110:15137:13364	0.5
M00840:297:000000000-C5FWG:1:2110:15829:26601	0.5
M00840:297:000000000-C5FWG:1:2110:16273:10998	0.5
M00840:297:000000000-C5FWG:1:2110:17478:18695	0.5
M00840:297:000000000-C5FWG:1:2110:17565:6825	0.5
M00840:297:000000000-C5FWG:1:2110:18269:25474	0.5
M00840:297:000000000-C5FWG:1:2110:18485:24722	0.5
M00840:297:000000000-C5FWG:1:2110:19127:20882	0.5
M00840:297:000000000-C5FWG:1:2110:21195:13387	0.5
M00840:297:000000000-C5FWG:1:2110:21568:9461	0.5
M00840:297:000000000-C5FWG:1:2110:21675:16394	0.5
M00840:297:000000000-C5FWG:1:2110:24570:4809	0.5
M00840:297:000000000-C5FWG:1:2110:2679:13345	0.5
M00840:297:000000000-C5FWG:1:2110:3368:10092	0.5
M00840:297:000000000-C5FWG:1:2110:4386:13724	0.5
M00840:297:000000000-C5FWG:1:2110:6031:17398	0.5
M00840:297:000000000-C5FWG:1:2110:6257:11112	0.5
M00840:297:000000000-C5FWG:1:2110:6616:22849	0.5
M00840:297:000000000-C5FWG:1:2110:7585:13084	0.5
M00840:297:000000000-C5FWG:1:2110:7811:18125	0.5
M00840:297:000000000-C5FWG:1:2110:7829:11206	0.5
M00840:297:000000000-C5FWG:1:2110:9729:21441	0.5
M00840:297:000000000-C5FWG:1:2111:11318:20414	0.5
M00840:297:000000000-C5FWG:1:2111:11599:5976	0.5
M00840:297:000000000-C5FWG:1:2111:12414:28824	0.5
M00840:297:000000000-C5FWG:1:2111:13331:27957	0.5
M00840:297:000000000-C5FWG:1:2111:13531:27887	0.5
M00840:297:000000000-C5FWG:1:2111:15731:26577	0.5
M00840:297:000000000-C5FWG:1:2111:17422:2335	0.5
M00840:297:000000000-C5FWG:1:2111:17869:22428	0.5
M00840:297:000000000-C5FWG:1:2111:18076:22408	0.5
M00840:297:000000000-C5FWG:1:2111:18262:19032	0.5
M00840:297:000000000-C5FWG:1:2111:19563:15637	0.5
M00840:297:000000000-C5FWG:1:2111:23315:23582	0.5
M00840:297:000000000-C5FWG:1:2111:23316:5312	0.5
M00840:297:000000000-C5FWG:1:2111:23690:18518	0.5
M00840:297:000000000-C5FWG:1:2111:25022:13518	0.5
M00840:297:000000000-C5FWG:1:2111:25437:18783	0.5
M00840:297:000000000-C5FWG:1:2111:26330:13407	0.5
M00840:297:000000000-C5FWG:1:2111:28017:9119	0.5
M00840:297:000000000-C5FWG:1:2111:3030:10179	0.5
M00840:297:000000000-C5FWG:1:2111:4076:8817	0.5
M00840:297:000000000-C5FWG:1:2111:4646:16564	0.5
M00840:297:000000000-C5FWG:1:2111:5984:22339	0.5
M00840:297:000000000-C5FWG:1:2111:7562:25696	0.5
M00840:297:000000000-C5FWG:1:2111:7854:19676	0.5
M00840:297:000000000-C5FWG:1:2111:8093:23127	0.5
M00840:297:000000000-C5FWG:1:2112:11722:22013	0.5
M00840:297:000000000-C5FWG:1:2112:12058:17891	0.5
M00840:297:000000000-C5FWG:1:2112:12513:13853	0.5
M00840:297:000000000-C5FWG:1:2112:15956:27512	0.5
M00840:297:000000000-C5FWG:1:2112:16396:1568	0.5
M00840:297:000000000-C5FWG:1:2112:18782:24897	0.5
M00840:297:000000000-C5FWG:1:2112:20581:7793	0.5
M00840:297:000000000-C5FWG:1:2112:20982:21984	0.5
M00840:297:000000000-C5FWG:1:2112:21312:11176	0.5
M00840:297:000000000-C5FWG:1:2112:22200:7568	0.5
M00840:297:000000000-C5FWG:1:2112:24604:9143	0.5
M00840:297:000000000-C5FWG:1:2112:27277:11853	0.5
M00840:297:000000000-C5FWG:1:2112:27381:7748	0.5
M00840:297:000000000-C5FWG:1:2112:27841:10518	0.5
M00840:297:000000000-C5FWG:1:2112:29429:15573	0.5
M00840:297:000000000-C5FWG:1:2112:5880:10528	0.5
M00840:297:000000000-C5FWG:1:2112:7039:17976	0.5
M00840:297:000000000-C5FWG:1:2112:7221:9165	0.5
M00840:297:000000000-C5FWG:1:2112:7442:7418	0.5
M00840:297:000000000-C5FWG:1:2112:7974:15616	0.5
M00840:297:000000000-C5FWG:1:2112:8055:7700	0.5
M00840:297:000000000-C5FWG:1:2113:10393:7805	0.5
M00840:297:000000000-C5FWG:1:2113:10665:15991	0.5
M00840:297:000000000-C5FWG:1:2113:11477:2702	0.5
M00840:297:000000000-C5FWG:1:2113:11713:2082	0.5
M00840:297:000000000-C5FWG:1:2113:11747:4414	0.5
M00840:297:000000000-C5FWG:1:2113:13420:21511	0.5
M00840:297:000000000-C5FWG:1:2113:14011:12613	0.5
M00840:297:000000000-C5FWG:1:2113:15181:26574	0.5
M00840:297:000000000-C5FWG:1:2113:16520:19696	0.5
M00840:297:000000000-C5FWG:1:2113:19064:3884	0.5
M00840:297:000000000-C5FWG:1:2113:19315:23364	0.5
M00840:297:000000000-C5FWG:1:2113:20446:2664	0.5
M00840:297:000000000-C5FWG:1:2113:28240:9568	0.5
M00840:297:000000000-C5FWG:1:2113:28336:15126	0.5
M00840:297:000000000-C5FWG:1:2113:3034:20703	0.5
M00840:297:000000000-C5FWG:1:2113:3481:9881	0.5
M00840:297:000000000-C5FWG:1:2113:7963:10770	0.5
M00840:297:000000000-C5FWG:1:2113:8234:22177	0.5
M00840:297:000000000-C5FWG:1:2114:11826:12089	0.5
M00840:297:000000000-C5FWG:1:2114:11991:8202	0.5
M00840:297:000000000-C5FWG:1:2114:13602:28262	0.5
M00840:297:000000000-C5FWG:1:2114:15060:22031	0.5
M00840:297:000000000-C5FWG:1:2114:15202:28177	0.5
M00840:297:000000000-C5FWG:1:2114:15959:27709	0.5
M00840:297:000000000-C5FWG:1:2114:15983:4813	0.5
M00840:297:000000000-C5FWG:1:2114:16075:25814	0.5
M00840:297:000000000-C5FWG:1:2114:16088:16718	0.5
M00840:297:000000000-C5FWG:1:2114:16305:8705	0.5
M00840:297:000000000-C5FWG:1:2114:16522:10919	0.5
M00840:297:000000000-C5FWG:1:2114:20005:12859	0.5
M00840:297:000000000-C5FWG:1:2114:20211:13341	0.5
M00840:297:000000000-C5FWG:1:2114:20505:17019	0.5
M00840:297:000000000-C5FWG:1:2114:20829:6029	0.5
M00840:297:000000000-C5FWG:1:2114:23159:9148	0.5
M00840:297:000000000-C5FWG:1:2114:24938:18600	0.5
M00840:297:000000000-C5FWG:1:2114:28570:15585	0.5
M00840:297:000000000-C5FWG:1:2114:29433:14878	0.5
M00840:297:000000000-C5FWG:1:2114:4174:12673	0.5
M00840:297:000000000-C5FWG:1:2114:4822:16250	0.5
M00840:297:000000000-C5FWG:1:2114:5282:11127	0.5
M00840:297:000000000-C5FWG:1:2114:5513:20274	0.5
M00840:297:000000000-C5FWG:1:2114:6442:24479	0.5
M00840:297:000000000-C5FWG:1:1101:28047:15977	0.501492537313
M00840:297:000000000-C5FWG:1:1102:15411:20480	0.501492537313
M00840:297:000000000-C5FWG:1:1102:16655:27989	0.501492537313
M00840:297:000000000-C5FWG:1:1103:12837:17833	0.501492537313
M00840:297:000000000-C5FWG:1:1104:27371:14886	0.501492537313
M00840:297:000000000-C5FWG:1:1104:4783:10473	0.501492537313
M00840:297:000000000-C5FWG:1:1105:19009:18363	0.501492537313
M00840:297:000000000-C5FWG:1:1108:15148:1940	0.501492537313
M00840:297:000000000-C5FWG:1:1110:25396:6595	0.501492537313
M00840:297:000000000-C5FWG:1:1110:25649:15003	0.501492537313
M00840:297:000000000-C5FWG:1:1111:19281:27359	0.501492537313
M00840:297:000000000-C5FWG:1:1111:19355:22587	0.501492537313
M00840:297:000000000-C5FWG:1:1112:17980:18442	0.501492537313
M00840:297:000000000-C5FWG:1:1112:6411:14135	0.501492537313
M00840:297:000000000-C5FWG:1:1113:21529:21357	0.501492537313
M00840:297:000000000-C5FWG:1:1113:25936:20068	0.501492537313
M00840:297:000000000-C5FWG:1:1114:15795:12570	0.501492537313
M00840:297:000000000-C5FWG:1:1114:22641:19313	0.501492537313
M00840:297:000000000-C5FWG:1:1114:26791:11260	0.501492537313
M00840:297:000000000-C5FWG:1:2101:20944:3353	0.501492537313
M00840:297:000000000-C5FWG:1:2102:18268:14784	0.501492537313
M00840:297:000000000-C5FWG:1:2104:9879:14931	0.501492537313
M00840:297:000000000-C5FWG:1:2106:12140:25642	0.501492537313
M00840:297:000000000-C5FWG:1:2106:15932:28582	0.501492537313
M00840:297:000000000-C5FWG:1:2106:23986:9795	0.501492537313
M00840:297:000000000-C5FWG:1:2107:13728:16826	0.501492537313
M00840:297:000000000-C5FWG:1:2112:10883:16527	0.501492537313
M00840:297:000000000-C5FWG:1:2112:16651:10512	0.501492537313
M00840:297:000000000-C5FWG:1:2113:20567:3772	0.501492537313
M00840:297:000000000-C5FWG:1:1101:10438:25054	0.501501501502
M00840:297:000000000-C5FWG:1:1101:11076:25989	0.501501501502
M00840:297:000000000-C5FWG:1:1101:12981:28933	0.501501501502
M00840:297:000000000-C5FWG:1:1101:14699:10878	0.501501501502
M00840:297:000000000-C5FWG:1:1101:19835:6220	0.501501501502
M00840:297:000000000-C5FWG:1:1101:21260:3024	0.501501501502
M00840:297:000000000-C5FWG:1:1101:21326:27827	0.501501501502
M00840:297:000000000-C5FWG:1:1101:25579:10003	0.501501501502
M00840:297:000000000-C5FWG:1:1101:4877:20821	0.501501501502
M00840:297:000000000-C5FWG:1:1102:10554:21766	0.501501501502
M00840:297:000000000-C5FWG:1:1102:13219:19181	0.501501501502
M00840:297:000000000-C5FWG:1:1102:13955:26239	0.501501501502
M00840:297:000000000-C5FWG:1:1102:15508:25560	0.501501501502
M00840:297:000000000-C5FWG:1:1102:17387:5588	0.501501501502
M00840:297:000000000-C5FWG:1:1102:20388:20796	0.501501501502
M00840:297:000000000-C5FWG:1:1102:20711:7335	0.501501501502
M00840:297:000000000-C5FWG:1:1102:20856:12942	0.501501501502
M00840:297:000000000-C5FWG:1:1102:23060:6477	0.501501501502
M00840:297:000000000-C5FWG:1:1102:24237:7216	0.501501501502
M00840:297:000000000-C5FWG:1:1102:29098:16966	0.501501501502
M00840:297:000000000-C5FWG:1:1103:13988:7276	0.501501501502
M00840:297:000000000-C5FWG:1:1103:14251:13709	0.501501501502
M00840:297:000000000-C5FWG:1:1103:15634:6833	0.501501501502
M00840:297:000000000-C5FWG:1:1103:15742:6642	0.501501501502
M00840:297:000000000-C5FWG:1:1103:16136:16232	0.501501501502
M00840:297:000000000-C5FWG:1:1103:17574:3299	0.501501501502
M00840:297:000000000-C5FWG:1:1103:18245:20558	0.501501501502
M00840:297:000000000-C5FWG:1:1103:20547:22269	0.501501501502
M00840:297:000000000-C5FWG:1:1103:20554:20739	0.501501501502
M00840:297:000000000-C5FWG:1:1103:3141:13170	0.501501501502
M00840:297:000000000-C5FWG:1:1103:5097:8674	0.501501501502
M00840:297:000000000-C5FWG:1:1104:12620:22624	0.501501501502
M00840:297:000000000-C5FWG:1:1104:12698:23941	0.501501501502
M00840:297:000000000-C5FWG:1:1104:14138:21936	0.501501501502
M00840:297:000000000-C5FWG:1:1104:14659:18579	0.501501501502
M00840:297:000000000-C5FWG:1:1104:16357:10903	0.501501501502
M00840:297:000000000-C5FWG:1:1104:16803:15988	0.501501501502
M00840:297:000000000-C5FWG:1:1104:17713:25096	0.501501501502
M00840:297:000000000-C5FWG:1:1104:22371:23192	0.501501501502
M00840:297:000000000-C5FWG:1:1104:26302:8840	0.501501501502
M00840:297:000000000-C5FWG:1:1104:26993:11430	0.501501501502
M00840:297:000000000-C5FWG:1:1104:27698:12587	0.501501501502
M00840:297:000000000-C5FWG:1:1104:4486:13850	0.501501501502
M00840:297:000000000-C5FWG:1:1104:6191:12709	0.501501501502
M00840:297:000000000-C5FWG:1:1105:10326:11133	0.501501501502
M00840:297:000000000-C5FWG:1:1105:15516:10070	0.501501501502
M00840:297:000000000-C5FWG:1:1105:16621:26032	0.501501501502
M00840:297:000000000-C5FWG:1:1105:16744:24572	0.501501501502
M00840:297:000000000-C5FWG:1:1105:18112:21808	0.501501501502
M00840:297:000000000-C5FWG:1:1105:18278:3694	0.501501501502
M00840:297:000000000-C5FWG:1:1105:18312:4000	0.501501501502
M00840:297:000000000-C5FWG:1:1105:18317:12944	0.501501501502
M00840:297:000000000-C5FWG:1:1105:19105:21865	0.501501501502
M00840:297:000000000-C5FWG:1:1105:20820:14615	0.501501501502
M00840:297:000000000-C5FWG:1:1105:21130:6628	0.501501501502
M00840:297:000000000-C5FWG:1:1105:25064:10215	0.501501501502
M00840:297:000000000-C5FWG:1:1105:26857:19895	0.501501501502
M00840:297:000000000-C5FWG:1:1105:5598:10110	0.501501501502
M00840:297:000000000-C5FWG:1:1105:8890:10950	0.501501501502
M00840:297:000000000-C5FWG:1:1105:9738:19660	0.501501501502
M00840:297:000000000-C5FWG:1:1106:10317:25377	0.501501501502
M00840:297:000000000-C5FWG:1:1106:10757:11512	0.501501501502
M00840:297:000000000-C5FWG:1:1106:15585:26994	0.501501501502
M00840:297:000000000-C5FWG:1:1106:16353:28888	0.501501501502
M00840:297:000000000-C5FWG:1:1106:16496:8736	0.501501501502
M00840:297:000000000-C5FWG:1:1106:19239:18694	0.501501501502
M00840:297:000000000-C5FWG:1:1106:20815:27723	0.501501501502
M00840:297:000000000-C5FWG:1:1106:20903:13702	0.501501501502
M00840:297:000000000-C5FWG:1:1106:22206:24547	0.501501501502
M00840:297:000000000-C5FWG:1:1106:22364:9237	0.501501501502
M00840:297:000000000-C5FWG:1:1106:26987:10909	0.501501501502
M00840:297:000000000-C5FWG:1:1106:5344:18543	0.501501501502
M00840:297:000000000-C5FWG:1:1106:7180:15425	0.501501501502
M00840:297:000000000-C5FWG:1:1106:8739:6680	0.501501501502
M00840:297:000000000-C5FWG:1:1106:9813:13569	0.501501501502
M00840:297:000000000-C5FWG:1:1107:11087:9180	0.501501501502
M00840:297:000000000-C5FWG:1:1107:15816:13393	0.501501501502
M00840:297:000000000-C5FWG:1:1107:20445:13028	0.501501501502
M00840:297:000000000-C5FWG:1:1107:21558:22282	0.501501501502
M00840:297:000000000-C5FWG:1:1107:23293:10895	0.501501501502
M00840:297:000000000-C5FWG:1:1107:24395:15860	0.501501501502
M00840:297:000000000-C5FWG:1:1107:28697:15961	0.501501501502
M00840:297:000000000-C5FWG:1:1107:3739:9146	0.501501501502
M00840:297:000000000-C5FWG:1:1107:6590:9203	0.501501501502
M00840:297:000000000-C5FWG:1:1108:14660:2090	0.501501501502
M00840:297:000000000-C5FWG:1:1108:17520:19523	0.501501501502
M00840:297:000000000-C5FWG:1:1108:18574:3639	0.501501501502
M00840:297:000000000-C5FWG:1:1108:23285:23153	0.501501501502
M00840:297:000000000-C5FWG:1:1108:26214:10438	0.501501501502
M00840:297:000000000-C5FWG:1:1108:27058:16477	0.501501501502
M00840:297:000000000-C5FWG:1:1108:7182:18126	0.501501501502
M00840:297:000000000-C5FWG:1:1109:13257:17430	0.501501501502
M00840:297:000000000-C5FWG:1:1109:15570:5771	0.501501501502
M00840:297:000000000-C5FWG:1:1109:16462:13024	0.501501501502
M00840:297:000000000-C5FWG:1:1109:19330:12921	0.501501501502
M00840:297:000000000-C5FWG:1:1109:19937:2189	0.501501501502
M00840:297:000000000-C5FWG:1:1109:21666:11979	0.501501501502
M00840:297:000000000-C5FWG:1:1109:21971:15070	0.501501501502
M00840:297:000000000-C5FWG:1:1109:22136:5534	0.501501501502
M00840:297:000000000-C5FWG:1:1109:6519:24336	0.501501501502
M00840:297:000000000-C5FWG:1:1109:6682:12981	0.501501501502
M00840:297:000000000-C5FWG:1:1110:15597:19604	0.501501501502
M00840:297:000000000-C5FWG:1:1110:17647:26134	0.501501501502
M00840:297:000000000-C5FWG:1:1110:17845:13555	0.501501501502
M00840:297:000000000-C5FWG:1:1110:19137:7144	0.501501501502
M00840:297:000000000-C5FWG:1:1110:19344:23076	0.501501501502
M00840:297:000000000-C5FWG:1:1110:21340:22115	0.501501501502
M00840:297:000000000-C5FWG:1:1110:23340:20155	0.501501501502
M00840:297:000000000-C5FWG:1:1110:2406:16180	0.501501501502
M00840:297:000000000-C5FWG:1:1110:5021:21862	0.501501501502
M00840:297:000000000-C5FWG:1:1110:6543:15911	0.501501501502
M00840:297:000000000-C5FWG:1:1110:6871:9919	0.501501501502
M00840:297:000000000-C5FWG:1:1110:7901:26368	0.501501501502
M00840:297:000000000-C5FWG:1:1111:12095:18983	0.501501501502
M00840:297:000000000-C5FWG:1:1111:12409:27187	0.501501501502
M00840:297:000000000-C5FWG:1:1111:18628:5827	0.501501501502
M00840:297:000000000-C5FWG:1:1111:19043:21220	0.501501501502
M00840:297:000000000-C5FWG:1:1111:20232:20105	0.501501501502
M00840:297:000000000-C5FWG:1:1111:21179:23184	0.501501501502
M00840:297:000000000-C5FWG:1:1111:25123:5659	0.501501501502
M00840:297:000000000-C5FWG:1:1111:25359:18820	0.501501501502
M00840:297:000000000-C5FWG:1:1111:28532:11428	0.501501501502
M00840:297:000000000-C5FWG:1:1111:3404:19132	0.501501501502
M00840:297:000000000-C5FWG:1:1111:6539:23387	0.501501501502
M00840:297:000000000-C5FWG:1:1111:7321:5716	0.501501501502
M00840:297:000000000-C5FWG:1:1111:8567:9996	0.501501501502
M00840:297:000000000-C5FWG:1:1112:10173:9493	0.501501501502
M00840:297:000000000-C5FWG:1:1112:10735:16417	0.501501501502
M00840:297:000000000-C5FWG:1:1112:12250:12800	0.501501501502
M00840:297:000000000-C5FWG:1:1112:14849:11773	0.501501501502
M00840:297:000000000-C5FWG:1:1112:16127:27528	0.501501501502
M00840:297:000000000-C5FWG:1:1112:16353:24138	0.501501501502
M00840:297:000000000-C5FWG:1:1112:17783:23867	0.501501501502
M00840:297:000000000-C5FWG:1:1112:18414:14695	0.501501501502
M00840:297:000000000-C5FWG:1:1112:19461:5269	0.501501501502
M00840:297:000000000-C5FWG:1:1112:19808:22291	0.501501501502
M00840:297:000000000-C5FWG:1:1112:22834:13283	0.501501501502
M00840:297:000000000-C5FWG:1:1112:25652:7771	0.501501501502
M00840:297:000000000-C5FWG:1:1112:27632:19713	0.501501501502
M00840:297:000000000-C5FWG:1:1112:8799:4738	0.501501501502
M00840:297:000000000-C5FWG:1:1113:10055:25337	0.501501501502
M00840:297:000000000-C5FWG:1:1113:10867:9224	0.501501501502
M00840:297:000000000-C5FWG:1:1113:12612:27005	0.501501501502
M00840:297:000000000-C5FWG:1:1113:17104:14275	0.501501501502
M00840:297:000000000-C5FWG:1:1113:17887:14674	0.501501501502
M00840:297:000000000-C5FWG:1:1113:20822:20382	0.501501501502
M00840:297:000000000-C5FWG:1:1113:22226:15756	0.501501501502
M00840:297:000000000-C5FWG:1:1113:22702:16468	0.501501501502
M00840:297:000000000-C5FWG:1:1113:25293:21965	0.501501501502
M00840:297:000000000-C5FWG:1:1113:28097:17296	0.501501501502
M00840:297:000000000-C5FWG:1:1113:3478:16793	0.501501501502
M00840:297:000000000-C5FWG:1:1113:5758:14010	0.501501501502
M00840:297:000000000-C5FWG:1:1113:6954:8779	0.501501501502
M00840:297:000000000-C5FWG:1:1113:8995:23157	0.501501501502
M00840:297:000000000-C5FWG:1:1113:9505:22088	0.501501501502
M00840:297:000000000-C5FWG:1:1114:14507:8743	0.501501501502
M00840:297:000000000-C5FWG:1:1114:14771:27951	0.501501501502
M00840:297:000000000-C5FWG:1:1114:15471:18215	0.501501501502
M00840:297:000000000-C5FWG:1:1114:19793:10937	0.501501501502
M00840:297:000000000-C5FWG:1:1114:25199:19700	0.501501501502
M00840:297:000000000-C5FWG:1:1114:5213:13952	0.501501501502
M00840:297:000000000-C5FWG:1:1114:8222:5158	0.501501501502
M00840:297:000000000-C5FWG:1:2101:13351:17800	0.501501501502
M00840:297:000000000-C5FWG:1:2101:14986:11398	0.501501501502
M00840:297:000000000-C5FWG:1:2101:16905:17579	0.501501501502
M00840:297:000000000-C5FWG:1:2101:17238:11044	0.501501501502
M00840:297:000000000-C5FWG:1:2101:17286:20766	0.501501501502
M00840:297:000000000-C5FWG:1:2101:17630:8604	0.501501501502
M00840:297:000000000-C5FWG:1:2101:19485:4197	0.501501501502
M00840:297:000000000-C5FWG:1:2101:26889:9398	0.501501501502
M00840:297:000000000-C5FWG:1:2101:5740:14186	0.501501501502
M00840:297:000000000-C5FWG:1:2101:6304:12739	0.501501501502
M00840:297:000000000-C5FWG:1:2101:9915:22446	0.501501501502
M00840:297:000000000-C5FWG:1:2102:13233:7160	0.501501501502
M00840:297:000000000-C5FWG:1:2102:14512:3081	0.501501501502
M00840:297:000000000-C5FWG:1:2102:14558:20870	0.501501501502
M00840:297:000000000-C5FWG:1:2102:16461:16427	0.501501501502
M00840:297:000000000-C5FWG:1:2102:16744:14856	0.501501501502
M00840:297:000000000-C5FWG:1:2102:16745:20664	0.501501501502
M00840:297:000000000-C5FWG:1:2102:17441:16204	0.501501501502
M00840:297:000000000-C5FWG:1:2102:18438:25731	0.501501501502
M00840:297:000000000-C5FWG:1:2102:21461:18161	0.501501501502
M00840:297:000000000-C5FWG:1:2102:22851:12918	0.501501501502
M00840:297:000000000-C5FWG:1:2102:25341:8572	0.501501501502
M00840:297:000000000-C5FWG:1:2102:26586:14425	0.501501501502
M00840:297:000000000-C5FWG:1:2102:26641:14964	0.501501501502
M00840:297:000000000-C5FWG:1:2102:8685:20106	0.501501501502
M00840:297:000000000-C5FWG:1:2102:9965:24493	0.501501501502
M00840:297:000000000-C5FWG:1:2103:10143:22379	0.501501501502
M00840:297:000000000-C5FWG:1:2103:16388:24296	0.501501501502
M00840:297:000000000-C5FWG:1:2103:16623:13949	0.501501501502
M00840:297:000000000-C5FWG:1:2103:20409:23450	0.501501501502
M00840:297:000000000-C5FWG:1:2103:20532:3917	0.501501501502
M00840:297:000000000-C5FWG:1:2103:9352:12264	0.501501501502
M00840:297:000000000-C5FWG:1:2104:11131:22711	0.501501501502
M00840:297:000000000-C5FWG:1:2104:11558:8328	0.501501501502
M00840:297:000000000-C5FWG:1:2104:12540:4915	0.501501501502
M00840:297:000000000-C5FWG:1:2104:16075:14736	0.501501501502
M00840:297:000000000-C5FWG:1:2104:20173:24267	0.501501501502
M00840:297:000000000-C5FWG:1:2104:21166:3413	0.501501501502
M00840:297:000000000-C5FWG:1:2104:24633:19871	0.501501501502
M00840:297:000000000-C5FWG:1:2104:7376:12767	0.501501501502
M00840:297:000000000-C5FWG:1:2104:7471:11256	0.501501501502
M00840:297:000000000-C5FWG:1:2104:8207:9502	0.501501501502
M00840:297:000000000-C5FWG:1:2104:9660:12409	0.501501501502
M00840:297:000000000-C5FWG:1:2105:10891:8042	0.501501501502
M00840:297:000000000-C5FWG:1:2105:15461:21056	0.501501501502
M00840:297:000000000-C5FWG:1:2105:17083:26152	0.501501501502
M00840:297:000000000-C5FWG:1:2105:18215:6123	0.501501501502
M00840:297:000000000-C5FWG:1:2105:18341:15356	0.501501501502
M00840:297:000000000-C5FWG:1:2105:22840:8291	0.501501501502
M00840:297:000000000-C5FWG:1:2105:24787:8207	0.501501501502
M00840:297:000000000-C5FWG:1:2105:27292:18525	0.501501501502
M00840:297:000000000-C5FWG:1:2105:28143:12986	0.501501501502
M00840:297:000000000-C5FWG:1:2105:5354:16185	0.501501501502
M00840:297:000000000-C5FWG:1:2105:7030:13631	0.501501501502
M00840:297:000000000-C5FWG:1:2105:8325:5877	0.501501501502
M00840:297:000000000-C5FWG:1:2105:8330:17676	0.501501501502
M00840:297:000000000-C5FWG:1:2105:9306:11469	0.501501501502
M00840:297:000000000-C5FWG:1:2105:9513:19743	0.501501501502
M00840:297:000000000-C5FWG:1:2106:13346:23160	0.501501501502
M00840:297:000000000-C5FWG:1:2106:13752:25088	0.501501501502
M00840:297:000000000-C5FWG:1:2106:15324:6857	0.501501501502
M00840:297:000000000-C5FWG:1:2106:17191:26410	0.501501501502
M00840:297:000000000-C5FWG:1:2106:17737:3339	0.501501501502
M00840:297:000000000-C5FWG:1:2106:21802:22307	0.501501501502
M00840:297:000000000-C5FWG:1:2106:22530:3746	0.501501501502
M00840:297:000000000-C5FWG:1:2106:25659:17827	0.501501501502
M00840:297:000000000-C5FWG:1:2106:3449:14135	0.501501501502
M00840:297:000000000-C5FWG:1:2107:12564:17723	0.501501501502
M00840:297:000000000-C5FWG:1:2107:13048:5247	0.501501501502
M00840:297:000000000-C5FWG:1:2107:17894:5411	0.501501501502
M00840:297:000000000-C5FWG:1:2107:19937:23731	0.501501501502
M00840:297:000000000-C5FWG:1:2107:20598:9964	0.501501501502
M00840:297:000000000-C5FWG:1:2107:20656:20055	0.501501501502
M00840:297:000000000-C5FWG:1:2107:22479:16862	0.501501501502
M00840:297:000000000-C5FWG:1:2107:23228:23648	0.501501501502
M00840:297:000000000-C5FWG:1:2107:8521:7416	0.501501501502
M00840:297:000000000-C5FWG:1:2107:8959:14665	0.501501501502
M00840:297:000000000-C5FWG:1:2108:10199:17023	0.501501501502
M00840:297:000000000-C5FWG:1:2108:14980:18566	0.501501501502
M00840:297:000000000-C5FWG:1:2108:18440:19562	0.501501501502
M00840:297:000000000-C5FWG:1:2108:24578:7015	0.501501501502
M00840:297:000000000-C5FWG:1:2109:13287:14001	0.501501501502
M00840:297:000000000-C5FWG:1:2109:14836:27471	0.501501501502
M00840:297:000000000-C5FWG:1:2109:16526:13335	0.501501501502
M00840:297:000000000-C5FWG:1:2109:16547:10408	0.501501501502
M00840:297:000000000-C5FWG:1:2109:16821:25655	0.501501501502
M00840:297:000000000-C5FWG:1:2109:19376:25949	0.501501501502
M00840:297:000000000-C5FWG:1:2109:21673:14417	0.501501501502
M00840:297:000000000-C5FWG:1:2109:23090:6154	0.501501501502
M00840:297:000000000-C5FWG:1:2109:23474:20343	0.501501501502
M00840:297:000000000-C5FWG:1:2109:4754:15335	0.501501501502
M00840:297:000000000-C5FWG:1:2109:8158:10955	0.501501501502
M00840:297:000000000-C5FWG:1:2109:9538:22969	0.501501501502
M00840:297:000000000-C5FWG:1:2110:10847:9940	0.501501501502
M00840:297:000000000-C5FWG:1:2110:10890:19998	0.501501501502
M00840:297:000000000-C5FWG:1:2110:11132:8466	0.501501501502
M00840:297:000000000-C5FWG:1:2110:11419:14432	0.501501501502
M00840:297:000000000-C5FWG:1:2110:11992:14145	0.501501501502
M00840:297:000000000-C5FWG:1:2110:12272:22419	0.501501501502
M00840:297:000000000-C5FWG:1:2110:13004:22343	0.501501501502
M00840:297:000000000-C5FWG:1:2110:14194:18202	0.501501501502
M00840:297:000000000-C5FWG:1:2110:18737:26079	0.501501501502
M00840:297:000000000-C5FWG:1:2110:19168:25269	0.501501501502
M00840:297:000000000-C5FWG:1:2110:20410:18371	0.501501501502
M00840:297:000000000-C5FWG:1:2110:20873:4895	0.501501501502
M00840:297:000000000-C5FWG:1:2110:22697:24398	0.501501501502
M00840:297:000000000-C5FWG:1:2110:2357:14055	0.501501501502
M00840:297:000000000-C5FWG:1:2110:25202:7023	0.501501501502
M00840:297:000000000-C5FWG:1:2110:25755:15395	0.501501501502
M00840:297:000000000-C5FWG:1:2110:5395:7785	0.501501501502
M00840:297:000000000-C5FWG:1:2110:5491:15803	0.501501501502
M00840:297:000000000-C5FWG:1:2110:6544:13243	0.501501501502
M00840:297:000000000-C5FWG:1:2110:9399:26361	0.501501501502
M00840:297:000000000-C5FWG:1:2111:11821:2191	0.501501501502
M00840:297:000000000-C5FWG:1:2111:13664:21529	0.501501501502
M00840:297:000000000-C5FWG:1:2111:15126:11401	0.501501501502
M00840:297:000000000-C5FWG:1:2111:16219:8555	0.501501501502
M00840:297:000000000-C5FWG:1:2111:16393:12889	0.501501501502
M00840:297:000000000-C5FWG:1:2111:16683:15593	0.501501501502
M00840:297:000000000-C5FWG:1:2111:21846:22717	0.501501501502
M00840:297:000000000-C5FWG:1:2111:23970:17577	0.501501501502
M00840:297:000000000-C5FWG:1:2111:28185:15543	0.501501501502
M00840:297:000000000-C5FWG:1:2111:4420:11360	0.501501501502
M00840:297:000000000-C5FWG:1:2111:5568:12013	0.501501501502
M00840:297:000000000-C5FWG:1:2111:6758:10535	0.501501501502
M00840:297:000000000-C5FWG:1:2111:8903:15090	0.501501501502
M00840:297:000000000-C5FWG:1:2112:11842:19853	0.501501501502
M00840:297:000000000-C5FWG:1:2112:11884:4869	0.501501501502
M00840:297:000000000-C5FWG:1:2112:13926:19124	0.501501501502
M00840:297:000000000-C5FWG:1:2112:15080:21561	0.501501501502
M00840:297:000000000-C5FWG:1:2112:17883:28989	0.501501501502
M00840:297:000000000-C5FWG:1:2112:17927:15062	0.501501501502
M00840:297:000000000-C5FWG:1:2112:18457:2068	0.501501501502
M00840:297:000000000-C5FWG:1:2112:18542:19284	0.501501501502
M00840:297:000000000-C5FWG:1:2112:20821:2866	0.501501501502
M00840:297:000000000-C5FWG:1:2112:25643:19482	0.501501501502
M00840:297:000000000-C5FWG:1:2112:8209:4751	0.501501501502
M00840:297:000000000-C5FWG:1:2112:9577:2983	0.501501501502
M00840:297:000000000-C5FWG:1:2113:10640:7863	0.501501501502
M00840:297:000000000-C5FWG:1:2113:11232:18452	0.501501501502
M00840:297:000000000-C5FWG:1:2113:13293:16894	0.501501501502
M00840:297:000000000-C5FWG:1:2113:13932:27929	0.501501501502
M00840:297:000000000-C5FWG:1:2113:18080:10619	0.501501501502
M00840:297:000000000-C5FWG:1:2113:20154:26964	0.501501501502
M00840:297:000000000-C5FWG:1:2113:20292:23208	0.501501501502
M00840:297:000000000-C5FWG:1:2113:23773:4290	0.501501501502
M00840:297:000000000-C5FWG:1:2113:28835:11144	0.501501501502
M00840:297:000000000-C5FWG:1:2113:3997:7736	0.501501501502
M00840:297:000000000-C5FWG:1:2113:6987:5814	0.501501501502
M00840:297:000000000-C5FWG:1:2113:9683:12137	0.501501501502
M00840:297:000000000-C5FWG:1:2114:10126:19539	0.501501501502
M00840:297:000000000-C5FWG:1:2114:13812:7964	0.501501501502
M00840:297:000000000-C5FWG:1:2114:14048:14918	0.501501501502
M00840:297:000000000-C5FWG:1:2114:17646:8535	0.501501501502
M00840:297:000000000-C5FWG:1:2114:21728:4628	0.501501501502
M00840:297:000000000-C5FWG:1:2114:24477:9901	0.501501501502
M00840:297:000000000-C5FWG:1:2114:24981:18401	0.501501501502
M00840:297:000000000-C5FWG:1:2114:25622:20300	0.501501501502
M00840:297:000000000-C5FWG:1:2114:8490:26168	0.501501501502
M00840:297:000000000-C5FWG:1:2114:8810:18139	0.501501501502
M00840:297:000000000-C5FWG:1:2114:9767:3403	0.501501501502
M00840:297:000000000-C5FWG:1:1104:12524:18944	0.501510574018
M00840:297:000000000-C5FWG:1:1104:18912:4473	0.501510574018
M00840:297:000000000-C5FWG:1:1107:20236:9545	0.501510574018
M00840:297:000000000-C5FWG:1:2101:17258:18209	0.501510574018
M00840:297:000000000-C5FWG:1:2103:2045:14443	0.501510574018
M00840:297:000000000-C5FWG:1:2103:6523:5085	0.501510574018
M00840:297:000000000-C5FWG:1:2109:9744:3625	0.501510574018
M00840:297:000000000-C5FWG:1:2110:9719:17534	0.501510574018
M00840:297:000000000-C5FWG:1:2113:28630:15464	0.501510574018
M00840:297:000000000-C5FWG:1:2113:28768:15228	0.501510574018
M00840:297:000000000-C5FWG:1:2103:8162:8704	0.501519756839
M00840:297:000000000-C5FWG:1:2110:23210:6182	0.501519756839
M00840:297:000000000-C5FWG:1:2110:4827:18633	0.501519756839
M00840:297:000000000-C5FWG:1:2113:24475:4862	0.501519756839
M00840:297:000000000-C5FWG:1:1110:8032:9870	0.501529051988
M00840:297:000000000-C5FWG:1:1114:18194:28787	0.501529051988
M00840:297:000000000-C5FWG:1:2104:2930:13500	0.501529051988
M00840:297:000000000-C5FWG:1:2106:15856:27163	0.501529051988
M00840:297:000000000-C5FWG:1:2109:23822:5953	0.501529051988
M00840:297:000000000-C5FWG:1:2112:21752:19135	0.501529051988
M00840:297:000000000-C5FWG:1:2113:13170:12085	0.501529051988
M00840:297:000000000-C5FWG:1:2113:16446:25956	0.501529051988
M00840:297:000000000-C5FWG:1:1108:17439:4682	0.501538461538
M00840:297:000000000-C5FWG:1:1111:26767:21988	0.501538461538
M00840:297:000000000-C5FWG:1:1113:17765:3524	0.501538461538
M00840:297:000000000-C5FWG:1:2101:17657:2752	0.501538461538
M00840:297:000000000-C5FWG:1:2101:25637:14178	0.501538461538
M00840:297:000000000-C5FWG:1:2112:27987:14325	0.501538461538
M00840:297:000000000-C5FWG:1:2114:25201:18164	0.501538461538
M00840:297:000000000-C5FWG:1:1101:12835:9395	0.501547987616
M00840:297:000000000-C5FWG:1:1103:16946:26148	0.501547987616
M00840:297:000000000-C5FWG:1:1104:9430:21477	0.501547987616
M00840:297:000000000-C5FWG:1:1105:23530:21396	0.501547987616
M00840:297:000000000-C5FWG:1:1105:4708:13363	0.501547987616
M00840:297:000000000-C5FWG:1:1113:8675:9085	0.501547987616
M00840:297:000000000-C5FWG:1:1114:18389:2475	0.501547987616
M00840:297:000000000-C5FWG:1:1114:18901:8360	0.501547987616
M00840:297:000000000-C5FWG:1:1114:7409:21920	0.501547987616
M00840:297:000000000-C5FWG:1:2104:27341:15181	0.501547987616
M00840:297:000000000-C5FWG:1:2108:23021:21731	0.501547987616
M00840:297:000000000-C5FWG:1:2110:10397:18516	0.501547987616
M00840:297:000000000-C5FWG:1:2111:10711:18227	0.501547987616
M00840:297:000000000-C5FWG:1:2111:25388:7855	0.501547987616
M00840:297:000000000-C5FWG:1:2112:15051:28028	0.501547987616
M00840:297:000000000-C5FWG:1:2114:16193:26622	0.501547987616
M00840:297:000000000-C5FWG:1:2114:26251:14441	0.501547987616
M00840:297:000000000-C5FWG:1:1113:10506:6541	0.501557632399
M00840:297:000000000-C5FWG:1:2104:3669:8899	0.501557632399
M00840:297:000000000-C5FWG:1:2112:7248:15385	0.501557632399
M00840:297:000000000-C5FWG:1:1104:27377:18788	0.501567398119
M00840:297:000000000-C5FWG:1:1106:21563:3118	0.501567398119
M00840:297:000000000-C5FWG:1:2101:19451:3362	0.501567398119
M00840:297:000000000-C5FWG:1:2104:16545:13994	0.501567398119
M00840:297:000000000-C5FWG:1:2107:24164:4676	0.501567398119
M00840:297:000000000-C5FWG:1:2110:23500:25603	0.501567398119
M00840:297:000000000-C5FWG:1:2113:19568:25376	0.501567398119
M00840:297:000000000-C5FWG:1:2108:8855:24280	0.501628664495
M00840:297:000000000-C5FWG:1:2114:15553:5458	0.501628664495
M00840:297:000000000-C5FWG:1:1111:12498:27035	0.501831501832
M00840:297:000000000-C5FWG:1:1101:10484:27403	0.502994011976
M00840:297:000000000-C5FWG:1:1101:10609:14285	0.502994011976
M00840:297:000000000-C5FWG:1:1101:12435:26674	0.502994011976
M00840:297:000000000-C5FWG:1:1101:12567:12201	0.502994011976
M00840:297:000000000-C5FWG:1:1101:12721:23197	0.502994011976
M00840:297:000000000-C5FWG:1:1101:12798:4998	0.502994011976
M00840:297:000000000-C5FWG:1:1101:12817:25344	0.502994011976
M00840:297:000000000-C5FWG:1:1101:13120:23454	0.502994011976
M00840:297:000000000-C5FWG:1:1101:13573:23859	0.502994011976
M00840:297:000000000-C5FWG:1:1101:14049:28033	0.502994011976
M00840:297:000000000-C5FWG:1:1101:14265:7932	0.502994011976
M00840:297:000000000-C5FWG:1:1101:14296:20296	0.502994011976
M00840:297:000000000-C5FWG:1:1101:14317:21605	0.502994011976
M00840:297:000000000-C5FWG:1:1101:14565:4657	0.502994011976
M00840:297:000000000-C5FWG:1:1101:14593:4704	0.502994011976
M00840:297:000000000-C5FWG:1:1101:14732:4581	0.502994011976
M00840:297:000000000-C5FWG:1:1101:14744:2511	0.502994011976
M00840:297:000000000-C5FWG:1:1101:15194:11577	0.502994011976
M00840:297:000000000-C5FWG:1:1101:16017:26793	0.502994011976
M00840:297:000000000-C5FWG:1:1101:16139:9685	0.502994011976
M00840:297:000000000-C5FWG:1:1101:16305:14280	0.502994011976
M00840:297:000000000-C5FWG:1:1101:16370:24121	0.502994011976
M00840:297:000000000-C5FWG:1:1101:16557:4778	0.502994011976
M00840:297:000000000-C5FWG:1:1101:16783:23266	0.502994011976
M00840:297:000000000-C5FWG:1:1101:16901:6917	0.502994011976
M00840:297:000000000-C5FWG:1:1101:17401:2419	0.502994011976
M00840:297:000000000-C5FWG:1:1101:18309:19738	0.502994011976
M00840:297:000000000-C5FWG:1:1101:18532:17692	0.502994011976
M00840:297:000000000-C5FWG:1:1101:18925:28257	0.502994011976
M00840:297:000000000-C5FWG:1:1101:19023:16402	0.502994011976
M00840:297:000000000-C5FWG:1:1101:19075:28002	0.502994011976
M00840:297:000000000-C5FWG:1:1101:19211:12829	0.502994011976
M00840:297:000000000-C5FWG:1:1101:19724:20299	0.502994011976
M00840:297:000000000-C5FWG:1:1101:20442:19332	0.502994011976
M00840:297:000000000-C5FWG:1:1101:20616:16492	0.502994011976
M00840:297:000000000-C5FWG:1:1101:21498:4843	0.502994011976
M00840:297:000000000-C5FWG:1:1101:21629:16585	0.502994011976
M00840:297:000000000-C5FWG:1:1101:21665:21783	0.502994011976
M00840:297:000000000-C5FWG:1:1101:22105:13056	0.502994011976
M00840:297:000000000-C5FWG:1:1101:23726:19998	0.502994011976
M00840:297:000000000-C5FWG:1:1101:24550:12982	0.502994011976
M00840:297:000000000-C5FWG:1:1101:24791:25730	0.502994011976
M00840:297:000000000-C5FWG:1:1101:25251:19231	0.502994011976
M00840:297:000000000-C5FWG:1:1101:25485:15340	0.502994011976
M00840:297:000000000-C5FWG:1:1101:26370:14089	0.502994011976
M00840:297:000000000-C5FWG:1:1101:26468:11782	0.502994011976
M00840:297:000000000-C5FWG:1:1101:26658:7789	0.502994011976
M00840:297:000000000-C5FWG:1:1101:26913:15748	0.502994011976
M00840:297:000000000-C5FWG:1:1101:27165:23318	0.502994011976
M00840:297:000000000-C5FWG:1:1101:28388:20383	0.502994011976
M00840:297:000000000-C5FWG:1:1101:29544:17001	0.502994011976
M00840:297:000000000-C5FWG:1:1101:3402:17270	0.502994011976
M00840:297:000000000-C5FWG:1:1101:3756:14753	0.502994011976
M00840:297:000000000-C5FWG:1:1101:4326:10637	0.502994011976
M00840:297:000000000-C5FWG:1:1101:4974:11014	0.502994011976
M00840:297:000000000-C5FWG:1:1101:4997:10709	0.502994011976
M00840:297:000000000-C5FWG:1:1101:5607:6621	0.502994011976
M00840:297:000000000-C5FWG:1:1101:5984:21568	0.502994011976
M00840:297:000000000-C5FWG:1:1101:6853:8476	0.502994011976
M00840:297:000000000-C5FWG:1:1101:7020:22299	0.502994011976
M00840:297:000000000-C5FWG:1:1101:8684:18311	0.502994011976
M00840:297:000000000-C5FWG:1:1101:9247:8365	0.502994011976
M00840:297:000000000-C5FWG:1:1101:9418:12264	0.502994011976
M00840:297:000000000-C5FWG:1:1101:9995:10314	0.502994011976
M00840:297:000000000-C5FWG:1:1102:10164:8179	0.502994011976
M00840:297:000000000-C5FWG:1:1102:10458:13740	0.502994011976
M00840:297:000000000-C5FWG:1:1102:11141:21567	0.502994011976
M00840:297:000000000-C5FWG:1:1102:12759:21427	0.502994011976
M00840:297:000000000-C5FWG:1:1102:12983:14463	0.502994011976
M00840:297:000000000-C5FWG:1:1102:13972:2603	0.502994011976
M00840:297:000000000-C5FWG:1:1102:14663:20750	0.502994011976
M00840:297:000000000-C5FWG:1:1102:14867:27504	0.502994011976
M00840:297:000000000-C5FWG:1:1102:15090:26138	0.502994011976
M00840:297:000000000-C5FWG:1:1102:15625:12899	0.502994011976
M00840:297:000000000-C5FWG:1:1102:16893:5234	0.502994011976
M00840:297:000000000-C5FWG:1:1102:17864:29163	0.502994011976
M00840:297:000000000-C5FWG:1:1102:18204:20424	0.502994011976
M00840:297:000000000-C5FWG:1:1102:18712:5634	0.502994011976
M00840:297:000000000-C5FWG:1:1102:18839:9649	0.502994011976
M00840:297:000000000-C5FWG:1:1102:18892:17964	0.502994011976
M00840:297:000000000-C5FWG:1:1102:19621:5481	0.502994011976
M00840:297:000000000-C5FWG:1:1102:19914:22517	0.502994011976
M00840:297:000000000-C5FWG:1:1102:20041:25058	0.502994011976
M00840:297:000000000-C5FWG:1:1102:20144:4979	0.502994011976
M00840:297:000000000-C5FWG:1:1102:20181:8776	0.502994011976
M00840:297:000000000-C5FWG:1:1102:20204:16237	0.502994011976
M00840:297:000000000-C5FWG:1:1102:20539:23290	0.502994011976
M00840:297:000000000-C5FWG:1:1102:20594:4727	0.502994011976
M00840:297:000000000-C5FWG:1:1102:21451:19991	0.502994011976
M00840:297:000000000-C5FWG:1:1102:21658:24695	0.502994011976
M00840:297:000000000-C5FWG:1:1102:22573:5493	0.502994011976
M00840:297:000000000-C5FWG:1:1102:22604:7590	0.502994011976
M00840:297:000000000-C5FWG:1:1102:23020:10954	0.502994011976
M00840:297:000000000-C5FWG:1:1102:23513:20239	0.502994011976
M00840:297:000000000-C5FWG:1:1102:23832:4538	0.502994011976
M00840:297:000000000-C5FWG:1:1102:24135:24277	0.502994011976
M00840:297:000000000-C5FWG:1:1102:24406:17161	0.502994011976
M00840:297:000000000-C5FWG:1:1102:24777:21548	0.502994011976
M00840:297:000000000-C5FWG:1:1102:2524:18708	0.502994011976
M00840:297:000000000-C5FWG:1:1102:26145:17322	0.502994011976
M00840:297:000000000-C5FWG:1:1102:26167:10278	0.502994011976
M00840:297:000000000-C5FWG:1:1102:26383:9238	0.502994011976
M00840:297:000000000-C5FWG:1:1102:26737:16869	0.502994011976
M00840:297:000000000-C5FWG:1:1102:27042:20688	0.502994011976
M00840:297:000000000-C5FWG:1:1102:27075:21829	0.502994011976
M00840:297:000000000-C5FWG:1:1102:29388:18082	0.502994011976
M00840:297:000000000-C5FWG:1:1102:2983:15049	0.502994011976
M00840:297:000000000-C5FWG:1:1102:6279:14855	0.502994011976
M00840:297:000000000-C5FWG:1:1102:6297:10052	0.502994011976
M00840:297:000000000-C5FWG:1:1102:6664:15747	0.502994011976
M00840:297:000000000-C5FWG:1:1102:6766:17633	0.502994011976
M00840:297:000000000-C5FWG:1:1102:7221:14998	0.502994011976
M00840:297:000000000-C5FWG:1:1102:7314:14575	0.502994011976
M00840:297:000000000-C5FWG:1:1102:7828:23985	0.502994011976
M00840:297:000000000-C5FWG:1:1102:8235:11563	0.502994011976
M00840:297:000000000-C5FWG:1:1102:8329:12803	0.502994011976
M00840:297:000000000-C5FWG:1:1102:8889:19431	0.502994011976
M00840:297:000000000-C5FWG:1:1102:9608:22422	0.502994011976
M00840:297:000000000-C5FWG:1:1103:10033:5687	0.502994011976
M00840:297:000000000-C5FWG:1:1103:10052:3382	0.502994011976
M00840:297:000000000-C5FWG:1:1103:11081:24887	0.502994011976
M00840:297:000000000-C5FWG:1:1103:11484:20422	0.502994011976
M00840:297:000000000-C5FWG:1:1103:11845:21523	0.502994011976
M00840:297:000000000-C5FWG:1:1103:12304:10013	0.502994011976
M00840:297:000000000-C5FWG:1:1103:12439:9235	0.502994011976
M00840:297:000000000-C5FWG:1:1103:12531:21238	0.502994011976
M00840:297:000000000-C5FWG:1:1103:12754:26799	0.502994011976
M00840:297:000000000-C5FWG:1:1103:12856:22698	0.502994011976
M00840:297:000000000-C5FWG:1:1103:13002:21620	0.502994011976
M00840:297:000000000-C5FWG:1:1103:13496:12170	0.502994011976
M00840:297:000000000-C5FWG:1:1103:13577:3987	0.502994011976
M00840:297:000000000-C5FWG:1:1103:13813:20904	0.502994011976
M00840:297:000000000-C5FWG:1:1103:14265:27562	0.502994011976
M00840:297:000000000-C5FWG:1:1103:14752:5630	0.502994011976
M00840:297:000000000-C5FWG:1:1103:15154:16772	0.502994011976
M00840:297:000000000-C5FWG:1:1103:15488:12124	0.502994011976
M00840:297:000000000-C5FWG:1:1103:15591:14506	0.502994011976
M00840:297:000000000-C5FWG:1:1103:16089:10540	0.502994011976
M00840:297:000000000-C5FWG:1:1103:17763:20366	0.502994011976
M00840:297:000000000-C5FWG:1:1103:17977:14161	0.502994011976
M00840:297:000000000-C5FWG:1:1103:18249:17062	0.502994011976
M00840:297:000000000-C5FWG:1:1103:18593:22172	0.502994011976
M00840:297:000000000-C5FWG:1:1103:18690:21217	0.502994011976
M00840:297:000000000-C5FWG:1:1103:19831:25781	0.502994011976
M00840:297:000000000-C5FWG:1:1103:19837:21475	0.502994011976
M00840:297:000000000-C5FWG:1:1103:20142:3300	0.502994011976
M00840:297:000000000-C5FWG:1:1103:20167:26042	0.502994011976
M00840:297:000000000-C5FWG:1:1103:20373:5009	0.502994011976
M00840:297:000000000-C5FWG:1:1103:21155:12129	0.502994011976
M00840:297:000000000-C5FWG:1:1103:21991:7475	0.502994011976
M00840:297:000000000-C5FWG:1:1103:22329:10077	0.502994011976
M00840:297:000000000-C5FWG:1:1103:22801:16249	0.502994011976
M00840:297:000000000-C5FWG:1:1103:23168:17264	0.502994011976
M00840:297:000000000-C5FWG:1:1103:23181:19838	0.502994011976
M00840:297:000000000-C5FWG:1:1103:23527:15920	0.502994011976
M00840:297:000000000-C5FWG:1:1103:24190:21788	0.502994011976
M00840:297:000000000-C5FWG:1:1103:24441:16071	0.502994011976
M00840:297:000000000-C5FWG:1:1103:25896:23862	0.502994011976
M00840:297:000000000-C5FWG:1:1103:25918:11261	0.502994011976
M00840:297:000000000-C5FWG:1:1103:2622:16758	0.502994011976
M00840:297:000000000-C5FWG:1:1103:28297:17170	0.502994011976
M00840:297:000000000-C5FWG:1:1103:28587:17076	0.502994011976
M00840:297:000000000-C5FWG:1:1103:28634:16719	0.502994011976
M00840:297:000000000-C5FWG:1:1103:2879:19727	0.502994011976
M00840:297:000000000-C5FWG:1:1103:28806:15127	0.502994011976
M00840:297:000000000-C5FWG:1:1103:3902:19311	0.502994011976
M00840:297:000000000-C5FWG:1:1103:4385:20005	0.502994011976
M00840:297:000000000-C5FWG:1:1103:6579:12052	0.502994011976
M00840:297:000000000-C5FWG:1:1103:6662:15573	0.502994011976
M00840:297:000000000-C5FWG:1:1103:6672:15265	0.502994011976
M00840:297:000000000-C5FWG:1:1103:6810:5476	0.502994011976
M00840:297:000000000-C5FWG:1:1103:7388:7121	0.502994011976
[truncated: 63,535 more rows]

## Sheet: Branchipus schaefferi (SRB1)
Seq_ID	the Hamming distance		Bacteria	GenBank Accession number	Query Cover	E value	Per. Ident.
M00840:297:000000000-C5FWG:1:1102:20973:21295	0.00793650793651		Wolbachia endosymbiont of Aedes albopictus	MT588740	1	3e-123	99.20%	R1 - M00840:297:000000000-C5FWG:1:1102:20973:21295 1:N:0:9: CCTACGGGGGGCTGCAGTGGGGAATATTGGACAATGGGCGAAAGCCTGATCCAGCCATGCCGCATGAGTGAAGAAGGCCTTTGGGTTGTAAAGCTCTTTTAGTGAGGAAGATAATGACGGTACTCACAGAAGAAGTCCTGGCTAACTCCGTGCCAGCAGCCGCGGTAATACGGAGAGGGCTAGCGTTATTCGGAATTATTGGGCGTAAAGGGCGCGTAGGCGGATTAGTAAGTTAAAAGTGAAATCCCAAG
a(5)								R2 - M00840:297:000000000-C5FWG:1:1102:20973:21295 2:N:0:9: GACTACACGGGTATCTAATCCTGTTTGCTCCCCACGCCTTCGCGCCTCAGCGTCAGATTTGAACCAGATAGACGCCTTCGCCACTGGTGTTCCTCCTAATATTTACGAATTTCACCTCTACACTAGGAATTCCTCTATCCTCTTTCAATCTCTAGATTAGCAGTTTTAAAAGCAATTCCAAGGTTGAGCCTTGGGATTTCACTTTTAACTTACTAATCCGCCTACGCGCCCTTTACGCCCAATAATTCCGA
M00840:297:000000000-C5FWG:1:1113:18648:3046	0.00793650793651		Wolbachia endosymbiont of Aedes albopictus	MT588740	1	3e-123	99.20%	R1 - : CCTACGGGGGGCTGCAGTGGGGAATATTGGACAATGGGCGAAAGCCTGATCCAGCCATGCCGCATGAGTGAAGAAGGCCTTTGGGTTGTAAAGCTCTTTTAGTGAGGAAGATAATGACGGTACTCACAGAAGAAGTCCTGGCTAACTCCGTGCCAGCAGCCGCGGTAATACGGAGAGGGCTAGCGTTATTCGGAATTATTGGGCGTAAAGGGCGCGTAGGCGGATTAGTAAGTTAAAAGTGAAATCCCAAG
								R2 - M00840:297:000000000-C5FWG:1:1113:18648:3046: GACTACACGGGTATCTAATCCTGTTTGCTCCCCACGCCTTCGCGCCTCAGCGTCAGATTTGAACCAGATAGACGCCTTCGCCACTGGTGTTCCTCCTAATATTTACGAATTTCACCTCTACACTAGGAATTCCTCTATCCTCTTTCAATCTCTAGATTAGCAGTTTTAAAAGCAATTCCAAGGTTGAGCCTTGGGATTTCACTTTTAACTTACTAATCCGCCTACGCGCCCTTTACGCCCAATAATTCCGA
M00840:297:000000000-C5FWG:1:2102:18513:21044	0.00793650793651		Wolbachia endosymbiont of Aedes albopictus	MT588740	1	3e-123	99.20%	R1 - M00840:297:000000000-C5FWG:1:2102:18513:21044: CCTACGGGGGGCTGCAGTGGGGAATATTGGACAATGGGCGAAAGCCTGATCCAGCCATGCCGCATGAGTGAAGAAGGCCTTTGGGTTGTAAAGCTCTTTTAGTGAGGAAGATAATGACGGTACTCACAGAAGAAGTCCTGGCTAACTCCGTGCCAGCAGCCGCGGTAATACGGAGAGGGCTAGCGTTATTCGGAATTATTGGGCGTAAAGGGCGCGTAGGCGGATTAGTAAGTTAAAAGTGAAATCCCAAG
								R2 - M00840:297:000000000-C5FWG:1:2102:18513:21044: GACTACACGGGTATCTAATCCTGTTTGCTCCCCACGCCTTCGCGCCTCAGCGTCAGATTTGAACCAGATAGACGCCTTCGCCACTGGTGTTCCTCCTAATATTTACGAATTTCACCTCTACACTAGGAATTCCTCTATCCTCTTTCAATCTCTAGATTAGCAGTTTTAAAAGCAATTCCAAGGTTGAGCCTTGGGATTTCACTTTTAACTTACTAATCCGCCTACGCGCCCTTTACGCCCAATAATTCCGA
M00840:297:000000000-C5FWG:1:2103:12563:8039	0.00793650793651		Wolbachia endosymbiont of Aedes albopictus	MT588740	1	3e-123	99.20%	R1 - M00840:297:000000000-C5FWG:1:2103:12563:8039: CCTACGGGGGGCTGCAGTGGGGAATATTGGACAATGGGCGAAAGCCTGATCCAGCCATGCCGCATGAGTGAAGAAGGCCTTTGGGTTGTAAAGCTCTTTTAGTGAGGAAGATAATGACGGTACTCACAGAAGAAGTCCTGGCTAACTCCGTGCCAGCAGCCGCGGTAATACGGAGAGGGCTAGCGTTATTCGGAATTATTGGGCGTAAAGGGCGCGTAGGCGGATTAGTAAGTTAAAAGTGAAATCCCAAG
								R2 - M00840:297:000000000-C5FWG:1:2103:12563:8039: GACTACACGGGTATCTAATCCTGTTTGCTCCCCACGCCTTCGCGCCTCAGCGTCAGATTTGAACCAGATAGACGCCTTCGCCACTGGTGTTCCTCCTAATATTTACGAATTTCACCTCTACACTAGGAATTCCTCTATCCTCTTTCAATCTCTAGATTAGCAGTTTTAAAAGCAATTCCAAGGTTGAGCCTTGGGATTTCACTTTTAACTTACTAATCCGCCTACGCGCCCTTTACGCCCAATAATTCCGA
M00840:297:000000000-C5FWG:1:2114:13556:6810	0.00793650793651		Wolbachia endosymbiont of Aedes albopictus	MT588740	1	3e-123	99.20%	R1 - M00840:297:000000000-C5FWG:1:2114:13556:6810: CCTACGGGGGGCTGCAGTGGGGAATATTGGACAATGGGCGAAAGCCTGATCCAGCCATGCCGCATGAGTGAAGAAGGCCTTTGGGTTGTAAAGCTCTTTTAGTGAGGAAGATAATGACGGTACTCACAGAAGAAGTCCTGGCTAACTCCGTGCCAGCAGCCGCGGTAATACGGAGAGGGCTAGCGTTATTCGGAATTATTGGGCGTAAAGGGCGCGTAGGCGGATTAGTAAGTTAAAAGTGAAATCCCAAG
								R2 - M00840:297:000000000-C5FWG:1:2114:13556:6810: GACTACACGGGTATCTAATCCTGTTTGCTCCCCACGCCTTCGCGCCTCAGCGTCAGATTTGAACCAGATAGACGCCTTCGCCACTGGTGTTCCTCCTAATATTTACGAATTTCACCTCTACACTAGGAATTCCTCTATCCTCTTTCAATCTCTAGATTAGCAGTTTTAAAAGCAATTCCAAGGTTGAGCCTTGGGATTTCACTTTTAACTTACTAATCCGCCTACGCGCCCTTTACGCCCAATAATTCCGA
M00840:297:000000000-C5FWG:1:1102:9220:14653	0.0158102766798		Wolbachia endosymbiont of Aedes albopictus	MT588740	1	7e-125	99.60%	R1 - M00840:297:000000000-C5FWG:1:1102:9220:14653 1:N:0:9: CCTACGGGCGGCAGCAGTGGGGAATATTGGACAATGGGCGAAAGCCTGATCCAGCCATGCCGCATGAGTGAAGAAGGCCTTTGGGTTGTAAAGCTCTTTTAGTGAGGAAGATAATGACGGTACTCACAGAAGAAGTCCTGGCTAACTCCGTGCCAGCAGCCGCGGTAATACGGAGAGGGCTAGCGTTATTCGGAATTATTGGGCGTAAAGGGCGCGTAGGCGGATTAGTAAGTTAAAAGTGAAATCCCAAG
b(9)								R2 - M00840:297:000000000-C5FWG:1:1102:9220:14653 2:N:0:9: GACTACTGGGGTATCTAATCCTGTTTGCTCCCCACGCCTTCGCGCCTCAGCGTCAGATTTGAACCAGATAGACGCCTTCGCCACTGGTGTTCCTCCTAATATTTACGAATTTTACCTCTACACTAGGAATTCCTCTATCCTCTTTCAATCTCTAGATTAGCAGTTTTAAAAGCAATTCCAAGGTTGAGCCTTGGGATTTCACTTTTAACTTACTAATCCGCCTACGCGCCCTTTACGCCCAATAATTCCGA
M00840:297:000000000-C5FWG:1:1104:26289:22561	0.0158102766798		Wolbachia endosymbiont of Aedes albopictus	MT588740	1	7e-125	99.60%	R1 - M00840:297:000000000-C5FWG:1:1104:26289:22561: CCTACGGGCGGCAGCAGTGGGGAATATTGGACAATGGGCGAAAGCCTGATCCAGCCATGCCGCATGAGTGAAGAAGGCCTTTGGGTTGTAAAGCTCTTTTAGTGAGGAAGATAATGACGGTACTCACAGAAGAAGTCCTGGCTAACTCCGTGCCAGCAGCCGCGGTAATACGGAGAGGGCTAGCGTTATTCGGAATTATTGGGCGTAAAGGGCGCGTAGGCGGATTAGTAAGTTAAAAGTGAAATCCCAAG
								R2 - M00840:297:000000000-C5FWG:1:1104:26289:22561: GACTACTGGGGTATCTAATCCTGTTTGCTCCCCACGCCTTCGCGCCTCAGCGTCAGATTTGAACCAGATAGACGCCTTCGCCACTGGTGTTCCTCCTAATATTTACGAATTTTACCTCTACACTAGGAATTCCTCTATCCTCTTTCAATCTCTAGATTAGCAGTTTTAAAAGCAATTCCAAGGTTGAGCCTTGGGATTTCACTTTTAACTTACTAATCCGCCTACGCGCCCTTTACGCCCAATAATTCCGA
M00840:297:000000000-C5FWG:1:1107:18014:25444	0.0158102766798		Wolbachia endosymbiont of Aedes albopictus	MT588740	1	7e-125	99.60%	R1 - M00840:297:000000000-C5FWG:1:1107:18014:25444: CCTACGGGCGGCAGCAGTGGGGAATATTGGACAATGGGCGAAAGCCTGATCCAGCCATGCCGCATGAGTGAAGAAGGCCTTTGGGTTGTAAAGCTCTTTTAGTGAGGAAGATAATGACGGTACTCACAGAAGAAGTCCTGGCTAACTCCGTGCCAGCAGCCGCGGTAATACGGAGAGGGCTAGCGTTATTCGGAATTATTGGGCGTAAAGGGCGCGTAGGCGGATTAGTAAGTTAAAAGTGAAATCCCAAG
								R2 - M00840:297:000000000-C5FWG:1:1107:18014:25444: GACTACTGGGGTATCTAATCCTGTTTGCTCCCCACGCCTTCGCGCCTCAGCGTCAGATTTGAACCAGATAGACGCCTTCGCCACTGGTGTTCCTCCTAATATTTACGAATTTTACCTCTACACTAGGAATTCCTCTATCCTCTTTCAATCTCTAGATTAGCAGTTTTAAAAGCAATTCCAAGGTTGAGCCTTGGGATTTCACTTTTAACTTACTAATCCGCCTACGCGCCCTTTACGCCCAATAATTCCGA
M00840:297:000000000-C5FWG:1:1109:6254:13434	0.0158102766798		Wolbachia endosymbiont of Aedes albopictus	MT588740	1	7e-125	99.60%	R1 - M00840:297:000000000-C5FWG:1:1109:6254:13434: CCTACGGGCGGCAGCAGTGGGGAATATTGGACAATGGGCGAAAGCCTGATCCAGCCATGCCGCATGAGTGAAGAAGGCCTTTGGGTTGTAAAGCTCTTTTAGTGAGGAAGATAATGACGGTACTCACAGAAGAAGTCCTGGCTAACTCCGTGCCAGCAGCCGCGGTAATACGGAGAGGGCTAGCGTTATTCGGAATTATTGGGCGTAAAGGGCGCGTAGGCGGATTAGTAAGTTAAAAGTGAAATCCCAAG
								R2 - M00840:297:000000000-C5FWG:1:1109:6254:13434: GACTACTGGGGTATCTAATCCTGTTTGCTCCCCACGCCTTCGCGCCTCAGCGTCAGATTTGAACCAGATAGACGCCTTCGCCACTGGTGTTCCTCCTAATATTTACGAATTTTACCTCTACACTAGGAATTCCTCTATCCTCTTTCAATCTCTAGATTAGCAGTTTTAAAAGCAATTCCAAGGTTGAGCCTTGGGATTTCACTTTTAACTTACTAATCCGCCTACGCGCCCTTTACGCCCAATAATTCCGA
M00840:297:000000000-C5FWG:1:2101:15899:4348	0.0158102766798		Wolbachia endosymbiont of Aedes albopictus	MT588740	1	7e-125	99.60%	R1 - M00840:297:000000000-C5FWG:1:2101:15899:4348: CCTACGGGCGGCAGCAGTGGGGAATATTGGACAATGGGCGAAAGCCTGATCCAGCCATGCCGCATGAGTGAAGAAGGCCTTTGGGTTGTAAAGCTCTTTTAGTGAGGAAGATAATGACGGTACTCACAGAAGAAGTCCTGGCTAACTCCGTGCCAGCAGCCGCGGTAATACGGAGAGGGCTAGCGTTATTCGGAATTATTGGGCGTAAAGGGCGCGTAGGCGGATTAGTAAGTTAAAAGTGAAATCCCAAG
								R2 - M00840:297:000000000-C5FWG:1:2101:15899:4348: GACTACTGGGGTATCTAATCCTGTTTGCTCCCCACGCCTTCGCGCCTCAGCGTCAGATTTGAACCAGATAGACGCCTTCGCCACTGGTGTTCCTCCTAATATTTACGAATTTTACCTCTACACTAGGAATTCCTCTATCCTCTTTCAATCTCTAGATTAGCAGTTTTAAAAGCAATTCCAAGGTTGAGCCTTGGGATTTCACTTTTAACTTACTAATCCGCCTACGCGCCCTTTACGCCCAATAATTCCGA
M00840:297:000000000-C5FWG:1:2104:25554:22712	0.0158102766798		Wolbachia endosymbiont of Aedes albopictus	MT588740	1	7e-125	99.60%	R1 - M00840:297:000000000-C5FWG:1:2104:25554:22712: CCTACGGGCGGCAGCAGTGGGGAATATTGGACAATGGGCGAAAGCCTGATCCAGCCATGCCGCATGAGTGAAGAAGGCCTTTGGGTTGTAAAGCTCTTTTAGTGAGGAAGATAATGACGGTACTCACAGAAGAAGTCCTGGCTAACTCCGTGCCAGCAGCCGCGGTAATACGGAGAGGGCTAGCGTTATTCGGAATTATTGGGCGTAAAGGGCGCGTAGGCGGATTAGTAAGTTAAAAGTGAAATCCCAAG
								R2 - M00840:297:000000000-C5FWG:1:2104:25554:22712: GACTACTGGGGTATCTAATCCTGTTTGCTCCCCACGCCTTCGCGCCTCAGCGTCAGATTTGAACCAGATAGACGCCTTCGCCACTGGTGTTCCTCCTAATATTTACGAATTTTACCTCTACACTAGGAATTCCTCTATCCTCTTTCAATCTCTAGATTAGCAGTTTTAAAAGCAATTCCAAGGTTGAGCCTTGGGATTTCACTTTTAACTTACTAATCCGCCTACGCGCCCTTTACGCCCAATAATTCCGA
M00840:297:000000000-C5FWG:1:2104:26186:13225	0.0158102766798		Wolbachia endosymbiont of Aedes albopictus	MT588740	1	7e-125	99.60%	R1 - M00840:297:000000000-C5FWG:1:2104:26186:13225: CCTACGGGCGGCAGCAGTGGGGAATATTGGACAATGGGCGAAAGCCTGATCCAGCCATGCCGCATGAGTGAAGAAGGCCTTTGGGTTGTAAAGCTCTTTTAGTGAGGAAGATAATGACGGTACTCACAGAAGAAGTCCTGGCTAACTCCGTGCCAGCAGCCGCGGTAATACGGAGAGGGCTAGCGTTATTCGGAATTATTGGGCGTAAAGGGCGCGTAGGCGGATTAGTAAGTTAAAAGTGAAATCCCAAG
								R2 - M00840:297:000000000-C5FWG:1:2104:26186:13225: GACTACTGGGGTATCTAATCCTGTTTGCTCCCCACGCCTTCGCGCCTCAGCGTCAGATTTGAACCAGATAGACGCCTTCGCCACTGGTGTTCCTCCTAATATTTACGAATTTTACCTCTACACTAGGAATTCCTCTATCCTCTTTCAATCTCTAGATTAGCAGTTTTAAAAGCAATTCCAAGGTTGAGCCTTGGGATTTCACTTTTAACTTACTAATCCGCCTACGCGCCCTTTACGCCCAATAATTCCGA
M00840:297:000000000-C5FWG:1:2106:26283:16485	0.0158102766798		Wolbachia endosymbiont of Aedes albopictus	MT588740	1	7e-125	99.60%	R1 - M00840:297:000000000-C5FWG:1:2106:26283:16485: CCTACGGGCGGCAGCAGTGGGGAATATTGGACAATGGGCGAAAGCCTGATCCAGCCATGCCGCATGAGTGAAGAAGGCCTTTGGGTTGTAAAGCTCTTTTAGTGAGGAAGATAATGACGGTACTCACAGAAGAAGTCCTGGCTAACTCCGTGCCAGCAGCCGCGGTAATACGGAGAGGGCTAGCGTTATTCGGAATTATTGGGCGTAAAGGGCGCGTAGGCGGATTAGTAAGTTAAAAGTGAAATCCCAAG
								R2 - M00840:297:000000000-C5FWG:1:2106:26283:16485: GACTACTGGGGTATCTAATCCTGTTTGCTCCCCACGCCTTCGCGCCTCAGCGTCAGATTTGAACCAGATAGACGCCTTCGCCACTGGTGTTCCTCCTAATATTTACGAATTTTACCTCTACACTAGGAATTCCTCTATCCTCTTTCAATCTCTAGATTAGCAGTTTTAAAAGCAATTCCAAGGTTGAGCCTTGGGATTTCACTTTTAACTTACTAATCCGCCTACGCGCCCTTTACGCCCAATAATTCCGA
M00840:297:000000000-C5FWG:1:2111:13287:13842	0.0158102766798		Wolbachia endosymbiont of Aedes albopictus	MT588740	1	7e-125	99.60%	R1 - M00840:297:000000000-C5FWG:1:2111:13287:13842: CCTACGGGCGGCAGCAGTGGGGAATATTGGACAATGGGCGAAAGCCTGATCCAGCCATGCCGCATGAGTGAAGAAGGCCTTTGGGTTGTAAAGCTCTTTTAGTGAGGAAGATAATGACGGTACTCACAGAAGAAGTCCTGGCTAACTCCGTGCCAGCAGCCGCGGTAATACGGAGAGGGCTAGCGTTATTCGGAATTATTGGGCGTAAAGGGCGCGTAGGCGGATTAGTAAGTTAAAAGTGAAATCCCAAG
								R2 - M00840:297:000000000-C5FWG:1:2111:13287:13842: GACTACTGGGGTATCTAATCCTGTTTGCTCCCCACGCCTTCGCGCCTCAGCGTCAGATTTGAACCAGATAGACGCCTTCGCCACTGGTGTTCCTCCTAATATTTACGAATTTTACCTCTACACTAGGAATTCCTCTATCCTCTTTCAATCTCTAGATTAGCAGTTTTAAAAGCAATTCCAAGGTTGAGCCTTGGGATTTCACTTTTAACTTACTAATCCGCCTACGCGCCCTTTACGCCCAATAATTCCGA
M00840:297:000000000-C5FWG:1:2105:12636:16426	0.0236220472441		Wolbachia endosymbiont of Aedes albopictus	MT588740	1	7e-125	99.60%	R1 - M00840:297:000000000-C5FWG:1:2111:13287:13842: CCTACGGGCGGCAGCAGTGGGGAATATTGGACAATGGGCGAAAGCCTGATCCAGCCATGCCGCATGAGTGAAGAAGGCCTTTGGGTTGTAAAGCTCTTTTAGTGAGGAAGATAATGACGGTACTCACAGAAGAAGTCCTGGCTAACTCCGTGCCAGCAGCCGCGGTAATACGGAGAGGGCTAGCGTTATTCGGAATTATTGGGCGTAAAGGGCGCGTAGGCGGATTAGTAAGTTAAAAGTGAAATCCCAAG
c								R2 - M00840:297:000000000-C5FWG:1:2111:13287:13842: GACTACTGGGGTATCTAATCCTGTTTGCTCCCCACGCCTTCGCGCCTCAGCGTCAGATTTGAACCAGATAGACGCCTTCGCCACTGGTGTTCCTCCTAATATTTACGAATTTTACCTCTACACTAGGAATTCCTCTATCCTCTTTCAATCTCTAGATTAGCAGTTTTAAAAGCAATTCCAAGGTTGAGCCTTGGGATTTCACTTTTAACTTACTAATCCGCCTACGCGCCCTTTACGCCCAATAATTCCGA
M00840:297:000000000-C5FWG:1:2108:18181:17561	0.0313725490196		Wolbachia endosymbiont of Aedes albopictus	MT588740	1	1e-121	98.80%	R1 - M00840:297:000000000-C5FWG:1:2108:18181:17561 1:N:0:9: CCTACGGGGGGCAGCAGTGGGGAATATTGGACAATGGGCGAAAGCCTGATCCAGCCATACCGCATGAGTGAAGAAGGCCTTTGGGTTGTAAAGCTCTTTTAGTGAGGAAGATAATGACGGTACCCACAGAAGAAGTCCTGGCTAACTCCGTGCCAGCAGCCGCGGTAATACGGAGAGGGCTAGCGTTATTCGGAATTATTGGGCGTAAAGGGCGCGTAGGCGGATTAGTAAGTTAAAAGTGAAATCCCAAG
d								R2 - M00840:297:000000000-C5FWG:1:2111:13287:13842: GACTACTGGGGTATCTAATCCTGTTTGCTCCCCACGCCTTCGCGCCTCAGCGTCAGATTTGAACCAGATAGACGCCTTCGCCACTGGTGTTCCTCCTAATATTTACGAATTTTACCTCTACACTAGGAATTCCTCTATCCTCTTTCAATCTCTAGATTAGCAGTTTTAAAAGCAATTCCAAGGTTGAGCCTTGGGATTTCACTTTTAACTTACTAATCCGCCTACGCGCCCTTTACGCCCAATAATTCCGA
M00840:297:000000000-C5FWG:1:1112:28278:14170	0.0390625		Wolbachia pipientis	CP037426	1	1e-126	1	R1 - M00840:297:000000000-C5FWG:1:2108:18181:17561 1:N:0:9: CCTACGGGGGGCAGCAGTGGGGAATATTGGACAATGGGCGAAAGCCTGATCCAGCCATACCGCATGAGTGAAGAAGGCCTTTGGGTTGTAAAGCTCTTTTAGTGAGGAAGATAATGACGGTACCCACAGAAGAAGTCCTGGCTAACTCCGTGCCAGCAGCCGCGGTAATACGGAGAGGGCTAGCGTTATTCGGAATTATTGGGCGTAAAGGGCGCGTAGGCGGATTAGTAAGTTAAAAGTGAAATCCCAAG
e								R2 - M00840:297:000000000-C5FWG:1:1112:28278:14170 2:N:0:9: GACTACCAGGGTATCTAATCCTGTTTGCTCCCCACGCCTTCGCGCCTCAGCGTCAGATTTGAACCAGATAGACGCCTTCGCCACTGGTGTTCCTCCTAATATTTACGAATTTCACCTCTACACTAGGAATTCCTCTATCCTCTTTCAATCTCTAGATTAGCAGTTTTAAAAGCAATTCCAAGGTTGAGCCTTGGGATTTCACTTTTAACTTACTAATCCGCCTACGCGCCCTTTACGCCCAATAATTCCGA
M00840:297:000000000-C5FWG:1:1114:22749:16716	0.213523131673
M00840:297:000000000-C5FWG:1:1114:16113:25064	0.219858156028
M00840:297:000000000-C5FWG:1:1101:6285:12539	0.226148409894
M00840:297:000000000-C5FWG:1:1112:20722:11760	0.235915492958
M00840:297:000000000-C5FWG:1:1109:7293:23838	0.238596491228
M00840:297:000000000-C5FWG:1:1102:8253:19317	0.244755244755
M00840:297:000000000-C5FWG:1:2110:18238:13223	0.244755244755
M00840:297:000000000-C5FWG:1:2112:23775:20991	0.244755244755
M00840:297:000000000-C5FWG:1:1103:6228:17271	0.267361111111
M00840:297:000000000-C5FWG:1:1102:3756:10738	0.304054054054
M00840:297:000000000-C5FWG:1:1103:26350:14335	0.309764309764
M00840:297:000000000-C5FWG:1:1107:27111:12198	0.315254237288
M00840:297:000000000-C5FWG:1:2106:11906:2356	0.326666666667
M00840:297:000000000-C5FWG:1:2101:11678:20565	0.332225913621
M00840:297:000000000-C5FWG:1:1107:4296:16049	0.337748344371
M00840:297:000000000-C5FWG:1:2110:22306:16139	0.343234323432
M00840:297:000000000-C5FWG:1:1111:16078:8610	0.345514950166
M00840:297:000000000-C5FWG:1:1105:19803:3336	0.346534653465
M00840:297:000000000-C5FWG:1:2104:22210:21398	0.346534653465
M00840:297:000000000-C5FWG:1:2112:20549:11269	0.348684210526
M00840:297:000000000-C5FWG:1:1107:10684:7753	0.359477124183
M00840:297:000000000-C5FWG:1:1110:10373:22336	0.364820846906
M00840:297:000000000-C5FWG:1:2111:22674:16171	0.364820846906
M00840:297:000000000-C5FWG:1:1111:4640:18200	0.368078175896
M00840:297:000000000-C5FWG:1:1113:25676:24242	0.37012987013
M00840:297:000000000-C5FWG:1:1107:28306:17142	0.38064516129
M00840:297:000000000-C5FWG:1:2106:20567:18971	0.496987951807
M00840:297:000000000-C5FWG:1:1109:7471:9374	0.502994011976
M00840:297:000000000-C5FWG:1:2104:15285:27414	0.502994011976
M00840:297:000000000-C5FWG:1:2112:14752:5807	0.507462686567
M00840:297:000000000-C5FWG:1:2108:7853:6450	0.513353115727
M00840:297:000000000-C5FWG:1:1113:21010:13181	0.520710059172
M00840:297:000000000-C5FWG:1:2111:7843:15018	0.53216374269
M00840:297:000000000-C5FWG:1:2104:25554:22712	0.539358600583
M00840:297:000000000-C5FWG:1:2111:13287:13842	0.539358600583
M00840:297:000000000-C5FWG:1:1102:20973:21295	0.543604651163
M00840:297:000000000-C5FWG:1:1102:9220:14653	0.543604651163
M00840:297:000000000-C5FWG:1:1104:26289:22561	0.543604651163
M00840:297:000000000-C5FWG:1:1107:18014:25444	0.543604651163
M00840:297:000000000-C5FWG:1:1107:27111:12198	0.543604651163
M00840:297:000000000-C5FWG:1:1112:28278:14170	0.543604651163
M00840:297:000000000-C5FWG:1:1113:18648:3046	0.543604651163
M00840:297:000000000-C5FWG:1:1114:22749:16716	0.543604651163
M00840:297:000000000-C5FWG:1:2101:15899:4348	0.543604651163
M00840:297:000000000-C5FWG:1:2102:18513:21044	0.543604651163
M00840:297:000000000-C5FWG:1:2103:12563:8039	0.543604651163
M00840:297:000000000-C5FWG:1:2104:22210:21398	0.543604651163
M00840:297:000000000-C5FWG:1:2104:26186:13225	0.543604651163
M00840:297:000000000-C5FWG:1:2105:12636:16426	0.543604651163
M00840:297:000000000-C5FWG:1:2108:18181:17561	0.543604651163
M00840:297:000000000-C5FWG:1:2110:22306:16139	0.543604651163
M00840:297:000000000-C5FWG:1:2114:13556:6810	0.543604651163
M00840:297:000000000-C5FWG:1:1101:6285:12539	0.546511627907
M00840:297:000000000-C5FWG:1:1111:4640:18200	0.546511627907
M00840:297:000000000-C5FWG:1:1112:20722:11760	0.547826086957
M00840:297:000000000-C5FWG:1:1107:28306:17142	0.549418604651
M00840:297:000000000-C5FWG:1:2106:20567:18971	0.550724637681
M00840:297:000000000-C5FWG:1:1107:10684:7753	0.552023121387
M00840:297:000000000-C5FWG:1:1109:6254:13434	0.552023121387
M00840:297:000000000-C5FWG:1:2111:7843:15018	0.552023121387
M00840:297:000000000-C5FWG:1:1113:25676:24242	0.552325581395
M00840:297:000000000-C5FWG:1:2106:11906:2356	0.553314121037
M00840:297:000000000-C5FWG:1:1114:16113:25064	0.556195965418
M00840:297:000000000-C5FWG:1:2104:15285:27414	0.556195965418
M00840:297:000000000-C5FWG:1:2108:7853:6450	0.556195965418
M00840:297:000000000-C5FWG:1:2111:22674:16171	0.556195965418
M00840:297:000000000-C5FWG:1:1109:7293:23838	0.559077809798
M00840:297:000000000-C5FWG:1:2110:18238:13223	0.559077809798
M00840:297:000000000-C5FWG:1:2112:23775:20991	0.559077809798
M00840:297:000000000-C5FWG:1:1111:16078:8610	0.560344827586
M00840:297:000000000-C5FWG:1:1113:21010:13181	0.560344827586
M00840:297:000000000-C5FWG:1:2112:20549:11269	0.561959654179
M00840:297:000000000-C5FWG:1:1102:3756:10738	0.563218390805
M00840:297:000000000-C5FWG:1:1105:19803:3336	0.56446991404
M00840:297:000000000-C5FWG:1:1107:4296:16049	0.56446991404
M00840:297:000000000-C5FWG:1:1103:26350:14335	0.565714285714
M00840:297:000000000-C5FWG:1:1111:23706:15328	0.568421052632
M00840:297:000000000-C5FWG:1:1109:7471:9374	0.568571428571
M00840:297:000000000-C5FWG:1:2101:11678:20565	0.568571428571
M00840:297:000000000-C5FWG:1:1103:6228:17271	0.568965517241
M00840:297:000000000-C5FWG:1:1110:10373:22336	0.57264957265
M00840:297:000000000-C5FWG:1:1111:23706:15328	0.574912891986
M00840:297:000000000-C5FWG:1:1102:8253:19317	0.608333333333
M00840:297:000000000-C5FWG:1:2106:26283:16485	0.649315068493
M00840:297:000000000-C5FWG:1:1109:20450:19973	0.701960784314
M00840:297:000000000-C5FWG:1:2107:19559:20256	0.701960784314
M00840:297:000000000-C5FWG:1:1107:24583:8259	0.70703125
M00840:297:000000000-C5FWG:1:1107:24583:8259	0.717054263566
M00840:297:000000000-C5FWG:1:1109:20450:19973	0.717054263566
M00840:297:000000000-C5FWG:1:2107:19559:20256	0.717054263566
M00840:297:000000000-C5FWG:1:1114:26444:11355	0.760956175299
M00840:297:000000000-C5FWG:1:1114:26444:11355	0.770750988142
M00840:297:000000000-C5FWG:1:1101:26808:10812	0.820717131474
M00840:297:000000000-C5FWG:1:1101:26808:10812	0.820717131474
M00840:297:000000000-C5FWG:1:1104:22731:10704	0.820717131474
M00840:297:000000000-C5FWG:1:1104:22731:10704	0.820717131474
M00840:297:000000000-C5FWG:1:1105:4529:7699	0.820717131474
M00840:297:000000000-C5FWG:1:1105:4529:7699	0.820717131474
M00840:297:000000000-C5FWG:1:1110:10056:24976	0.820717131474
M00840:297:000000000-C5FWG:1:1110:10056:24976	0.820717131474
M00840:297:000000000-C5FWG:1:1104:5476:16913	0.824701195219
M00840:297:000000000-C5FWG:1:1104:5476:16913	0.824701195219
M00840:297:000000000-C5FWG:1:1107:8838:17656	0.824701195219
M00840:297:000000000-C5FWG:1:1107:8838:17656	0.824701195219
M00840:297:000000000-C5FWG:1:2112:14752:5807	0.856573705179

## Sheet: Chydorus sp.
Seq_ID	the Hamming distance		Bacteria	GenBank Accession number	Query Cover	E value	Per. Ident.
M00840:297:000000000-C5FWG:1:1114:17095:11758	0.00793650793651		Wolbachia pipientis	CP042445	1	3e-123	99.20%	R1 - M00840:297:000000000-C5FWG:1:1114:17095:11758 1:N:0:1: CCTACGGGCGGCTGCAGTGGGGAATATTGGACAATGGGCGAAAGCCTGATCCAGCCATGCCGCATGAGTGAAGAAGGCCTTTGGGTTGTAAAGCTCTTTTAGTGAGGAAGATAATGACGGTACTCACAGAAGAAGTCCTGGCTAACTCCGTGCCAGCAGCCGCGGTAATACGGAGAGGGCTAGCGTTATTCGGAATTATTGGGCGTAAAGGGCGCGTAGGCGGATTAGTAAGTTAAAAGTGAAATCCCAAG
								R2 - M00840:297:000000000-C5FWG:1:1114:17095:11758 2:N:0:1: GACTACCGGGTATCTAATCCTGTTTGCTCCCCACGCCTTCGCGCCTCAGCGTCAGATTTGAACCAGATAGACGCCTTCGCCACTGGTGTTCCTCCTAATATTTACGAATTTCACCTCTACACTAGGAATTCCTCTATCCTCTTTCAATCTCTAGATTAGCAGTTTTAAAAGCAATTCCAAGGTTGAGCCTTGGGATTTCACTTTTAACTTACTAATCCGCCTACGCGCCCTTTACGCCCAATAATTCCGAA
M00840:297:000000000-C5FWG:1:2111:21355:15211	0.18115942029
M00840:297:000000000-C5FWG:1:1105:14378:13450	0.229681978799
M00840:297:000000000-C5FWG:1:2101:8995:26994	0.242105263158
M00840:297:000000000-C5FWG:1:1104:6150:8561	0.250871080139
M00840:297:000000000-C5FWG:1:1103:5903:9472	0.251748251748
M00840:297:000000000-C5FWG:1:1106:8034:22662	0.272413793103
M00840:297:000000000-C5FWG:1:2108:19548:8844	0.272727272727
M00840:297:000000000-C5FWG:1:1102:16108:15708	0.280821917808
M00840:297:000000000-C5FWG:1:1112:8563:17604	0.280821917808
M00840:297:000000000-C5FWG:1:1102:12182:20724	0.284246575342
M00840:297:000000000-C5FWG:1:2101:16755:4896	0.290102389078
M00840:297:000000000-C5FWG:1:2103:9202:3188	0.290102389078
M00840:297:000000000-C5FWG:1:1107:26605:19550	0.292517006803
M00840:297:000000000-C5FWG:1:2102:4082:19177	0.292517006803
M00840:297:000000000-C5FWG:1:2105:22913:21287	0.292517006803
M00840:297:000000000-C5FWG:1:2107:7724:15035	0.292517006803
M00840:297:000000000-C5FWG:1:2109:14759:20012	0.292517006803
M00840:297:000000000-C5FWG:1:2111:13078:18456	0.292517006803
M00840:297:000000000-C5FWG:1:1114:23796:5354	0.293515358362
M00840:297:000000000-C5FWG:1:2105:5233:23204	0.293515358362
M00840:297:000000000-C5FWG:1:2106:6861:9494	0.293515358362
M00840:297:000000000-C5FWG:1:1106:20278:13059	0.295918367347
M00840:297:000000000-C5FWG:1:1108:10038:21014	0.295918367347
M00840:297:000000000-C5FWG:1:1102:10055:23634	0.298305084746
M00840:297:000000000-C5FWG:1:1103:15540:2270	0.298305084746
M00840:297:000000000-C5FWG:1:1110:11628:17840	0.298305084746
M00840:297:000000000-C5FWG:1:1112:7967:16120	0.298305084746
M00840:297:000000000-C5FWG:1:1114:8533:23149	0.298305084746
M00840:297:000000000-C5FWG:1:2103:18263:22469	0.298305084746
M00840:297:000000000-C5FWG:1:2105:12434:22677	0.298305084746
M00840:297:000000000-C5FWG:1:1101:19207:22184	0.299319727891
M00840:297:000000000-C5FWG:1:1108:18259:6272	0.299319727891
M00840:297:000000000-C5FWG:1:1111:24892:24833	0.299319727891
M00840:297:000000000-C5FWG:1:1112:12204:20651	0.299319727891
M00840:297:000000000-C5FWG:1:2113:16319:7561	0.299319727891
M00840:297:000000000-C5FWG:1:2113:7370:7665	0.299319727891
M00840:297:000000000-C5FWG:1:1106:8426:13139	0.301694915254
M00840:297:000000000-C5FWG:1:1108:17378:4019	0.301694915254
M00840:297:000000000-C5FWG:1:2102:13057:20789	0.301694915254
M00840:297:000000000-C5FWG:1:1110:8941:22475	0.302721088435
M00840:297:000000000-C5FWG:1:1104:16263:12553	0.304054054054
M00840:297:000000000-C5FWG:1:1106:12800:16192	0.304054054054
M00840:297:000000000-C5FWG:1:1108:19264:27947	0.304054054054
M00840:297:000000000-C5FWG:1:1108:24531:8034	0.304054054054
M00840:297:000000000-C5FWG:1:1113:25639:11273	0.304054054054
M00840:297:000000000-C5FWG:1:1114:19806:6480	0.304054054054
M00840:297:000000000-C5FWG:1:2109:17397:17348	0.304054054054
M00840:297:000000000-C5FWG:1:2110:16903:18601	0.304054054054
M00840:297:000000000-C5FWG:1:1104:25475:15979	0.305084745763
M00840:297:000000000-C5FWG:1:1106:18434:11716	0.305084745763
M00840:297:000000000-C5FWG:1:1114:20215:16661	0.305084745763
M00840:297:000000000-C5FWG:1:2103:17291:27300	0.305084745763
M00840:297:000000000-C5FWG:1:2104:21534:14925	0.305084745763
M00840:297:000000000-C5FWG:1:2104:6620:10043	0.305084745763
M00840:297:000000000-C5FWG:1:2107:10429:11082	0.305084745763
M00840:297:000000000-C5FWG:1:2110:13582:21349	0.305084745763
M00840:297:000000000-C5FWG:1:2111:28955:11846	0.305084745763
M00840:297:000000000-C5FWG:1:1101:19757:4621	0.306896551724
M00840:297:000000000-C5FWG:1:2104:25449:6613	0.307167235495
M00840:297:000000000-C5FWG:1:1102:8595:15011	0.307432432432
M00840:297:000000000-C5FWG:1:1109:3006:16000	0.307432432432
M00840:297:000000000-C5FWG:1:1111:4878:12856	0.307432432432
M00840:297:000000000-C5FWG:1:2103:11548:18579	0.307432432432
M00840:297:000000000-C5FWG:1:2105:7913:14259	0.307432432432
M00840:297:000000000-C5FWG:1:1104:13749:7836	0.309764309764
M00840:297:000000000-C5FWG:1:1104:21077:27087	0.309764309764
M00840:297:000000000-C5FWG:1:1109:28561:10965	0.309764309764
M00840:297:000000000-C5FWG:1:1112:19219:16392	0.309764309764
M00840:297:000000000-C5FWG:1:2105:20973:6981	0.309764309764
M00840:297:000000000-C5FWG:1:2105:24675:15148	0.309764309764
M00840:297:000000000-C5FWG:1:1101:17893:2609	0.310810810811
M00840:297:000000000-C5FWG:1:2101:13434:25505	0.311643835616
M00840:297:000000000-C5FWG:1:1102:25512:14105	0.313131313131
M00840:297:000000000-C5FWG:1:1107:10194:3594	0.313131313131
M00840:297:000000000-C5FWG:1:2101:22253:19964	0.313131313131
M00840:297:000000000-C5FWG:1:1107:16352:21193	0.315436241611
M00840:297:000000000-C5FWG:1:1108:14296:23135	0.315436241611
M00840:297:000000000-C5FWG:1:2102:18395:15405	0.315436241611
M00840:297:000000000-C5FWG:1:2105:10122:24563	0.315436241611
M00840:297:000000000-C5FWG:1:2106:7203:18229	0.315436241611
M00840:297:000000000-C5FWG:1:2113:20364:16373	0.315436241611
M00840:297:000000000-C5FWG:1:1106:20297:18195	0.316326530612
M00840:297:000000000-C5FWG:1:2113:20689:15132	0.316326530612
M00840:297:000000000-C5FWG:1:1109:16591:21441	0.316498316498
M00840:297:000000000-C5FWG:1:2103:13745:7485	0.316498316498
M00840:297:000000000-C5FWG:1:2107:16423:20751	0.316498316498
M00840:297:000000000-C5FWG:1:1109:20909:17596	0.318791946309
M00840:297:000000000-C5FWG:1:1110:6195:21341	0.318791946309
M00840:297:000000000-C5FWG:1:1111:16678:6348	0.318791946309
M00840:297:000000000-C5FWG:1:2106:12304:22754	0.318791946309
M00840:297:000000000-C5FWG:1:2106:17455:8390	0.318791946309
M00840:297:000000000-C5FWG:1:2107:12973:24196	0.318791946309
M00840:297:000000000-C5FWG:1:2108:12080:18312	0.318791946309
M00840:297:000000000-C5FWG:1:2110:22248:22291	0.318791946309
M00840:297:000000000-C5FWG:1:2113:9632:11480	0.318791946309
M00840:297:000000000-C5FWG:1:1111:6076:10805	0.319865319865
M00840:297:000000000-C5FWG:1:2109:26458:8549	0.320819112628
M00840:297:000000000-C5FWG:1:1110:23674:22610	0.321070234114
M00840:297:000000000-C5FWG:1:1111:15824:16922	0.321070234114
M00840:297:000000000-C5FWG:1:1114:16065:6457	0.321070234114
M00840:297:000000000-C5FWG:1:2107:23899:24783	0.321070234114
M00840:297:000000000-C5FWG:1:2107:24717:12276	0.321070234114
M00840:297:000000000-C5FWG:1:2108:28148:15605	0.321070234114
M00840:297:000000000-C5FWG:1:2111:14219:20508	0.321070234114
M00840:297:000000000-C5FWG:1:1101:11736:25322	0.322033898305
M00840:297:000000000-C5FWG:1:1112:8554:25784	0.322033898305
M00840:297:000000000-C5FWG:1:1110:14380:22098	0.322147651007
M00840:297:000000000-C5FWG:1:1111:28399:14781	0.322147651007
M00840:297:000000000-C5FWG:1:2110:9859:10034	0.322147651007
M00840:297:000000000-C5FWG:1:2113:17624:20779	0.322147651007
M00840:297:000000000-C5FWG:1:1101:11872:17887	0.324414715719
M00840:297:000000000-C5FWG:1:1102:24899:8087	0.324414715719
M00840:297:000000000-C5FWG:1:1103:9712:19149	0.324414715719
M00840:297:000000000-C5FWG:1:1105:13917:22949	0.324414715719
M00840:297:000000000-C5FWG:1:2104:18894:25270	0.324414715719
M00840:297:000000000-C5FWG:1:2110:20327:4804	0.324414715719
M00840:297:000000000-C5FWG:1:2113:18193:9786	0.324414715719
M00840:297:000000000-C5FWG:1:2107:13594:10907	0.325503355705
M00840:297:000000000-C5FWG:1:2110:7332:22938	0.325503355705
M00840:297:000000000-C5FWG:1:2111:19493:18329	0.325503355705
M00840:297:000000000-C5FWG:1:2113:11570:6344	0.325503355705
M00840:297:000000000-C5FWG:1:1104:16224:6782	0.326666666667
M00840:297:000000000-C5FWG:1:2101:20416:17391	0.326666666667
M00840:297:000000000-C5FWG:1:2104:17544:2505	0.326666666667
M00840:297:000000000-C5FWG:1:2106:28524:14474	0.326666666667
M00840:297:000000000-C5FWG:1:1108:18499:10737	0.327645051195
M00840:297:000000000-C5FWG:1:2109:25094:17359	0.327702702703
M00840:297:000000000-C5FWG:1:2105:23618:5450	0.327759197324
M00840:297:000000000-C5FWG:1:2107:10686:26534	0.327759197324
M00840:297:000000000-C5FWG:1:2111:6653:16204	0.327759197324
M00840:297:000000000-C5FWG:1:1112:13955:21661	0.328859060403
M00840:297:000000000-C5FWG:1:1114:26471:22983	0.328859060403
M00840:297:000000000-C5FWG:1:1101:13239:14203	0.33
M00840:297:000000000-C5FWG:1:1107:19439:14800	0.33
M00840:297:000000000-C5FWG:1:1112:22067:5018	0.33
M00840:297:000000000-C5FWG:1:1103:12144:21574	0.332225913621
M00840:297:000000000-C5FWG:1:2102:5252:22295	0.332225913621
M00840:297:000000000-C5FWG:1:2104:11269:21832	0.332225913621
M00840:297:000000000-C5FWG:1:1110:15506:3304	0.333333333333
M00840:297:000000000-C5FWG:1:2112:12209:2034	0.334448160535
M00840:297:000000000-C5FWG:1:1114:9320:3184	0.334558823529
M00840:297:000000000-C5FWG:1:2107:16004:11664	0.335548172757
M00840:297:000000000-C5FWG:1:1102:20521:5503	0.336666666667
M00840:297:000000000-C5FWG:1:2101:18680:6557	0.336666666667
M00840:297:000000000-C5FWG:1:2104:11023:6143	0.336666666667
M00840:297:000000000-C5FWG:1:2108:27257:15488	0.336666666667
M00840:297:000000000-C5FWG:1:1103:23765:16206	0.337748344371
M00840:297:000000000-C5FWG:1:1110:10353:6492	0.337748344371
M00840:297:000000000-C5FWG:1:1107:20432:22476	0.33779264214
M00840:297:000000000-C5FWG:1:1113:19378:21395	0.338870431894
M00840:297:000000000-C5FWG:1:1101:19581:25700	0.341059602649
M00840:297:000000000-C5FWG:1:2104:3738:8438	0.342372881356
M00840:297:000000000-C5FWG:1:1101:14252:13308	0.343234323432
M00840:297:000000000-C5FWG:1:1108:9042:22497	0.343234323432
M00840:297:000000000-C5FWG:1:2112:4285:8597	0.343434343434
M00840:297:000000000-C5FWG:1:1107:19134:6951	0.346534653465
M00840:297:000000000-C5FWG:1:2107:22248:12297	0.346534653465
M00840:297:000000000-C5FWG:1:2113:17407:19021	0.346534653465
M00840:297:000000000-C5FWG:1:1109:11888:15638	0.348684210526
M00840:297:000000000-C5FWG:1:1104:9509:27549	0.351973684211
M00840:297:000000000-C5FWG:1:2102:21641:2920	0.351973684211
M00840:297:000000000-C5FWG:1:2111:17775:21721	0.351973684211
M00840:297:000000000-C5FWG:1:1105:18192:5799	0.354098360656
M00840:297:000000000-C5FWG:1:1114:19123:16862	0.354098360656
M00840:297:000000000-C5FWG:1:2108:15313:16757	0.354098360656
M00840:297:000000000-C5FWG:1:2111:21463:9366	0.356435643564
M00840:297:000000000-C5FWG:1:2113:8493:6526	0.35737704918
M00840:297:000000000-C5FWG:1:2103:6080:21370	0.359477124183
M00840:297:000000000-C5FWG:1:1113:25108:9547	0.362745098039
M00840:297:000000000-C5FWG:1:2109:26495:8606	0.364820846906
M00840:297:000000000-C5FWG:1:2103:25898:15246	0.365448504983
M00840:297:000000000-C5FWG:1:2106:22264:21171	0.368078175896
M00840:297:000000000-C5FWG:1:2112:16446:2002	0.368078175896
M00840:297:000000000-C5FWG:1:2114:17342:4525	0.37
M00840:297:000000000-C5FWG:1:1103:15395:12431	0.37012987013
M00840:297:000000000-C5FWG:1:2106:27910:10566	0.37012987013
M00840:297:000000000-C5FWG:1:2106:9949:19428	0.37012987013
M00840:297:000000000-C5FWG:1:1103:23232:22785	0.373376623377
M00840:297:000000000-C5FWG:1:1104:20496:7951	0.373376623377
M00840:297:000000000-C5FWG:1:1107:17211:4508	0.375404530744
M00840:297:000000000-C5FWG:1:1114:20670:24624	0.375404530744
M00840:297:000000000-C5FWG:1:2110:25704:7186	0.375404530744
M00840:297:000000000-C5FWG:1:1106:14842:9660	0.375816993464
M00840:297:000000000-C5FWG:1:2109:11863:11167	0.38
M00840:297:000000000-C5FWG:1:2110:8493:6820	0.38064516129
M00840:297:000000000-C5FWG:1:2113:10067:5064	0.38064516129
M00840:297:000000000-C5FWG:1:2101:3699:16739	0.385852090032
M00840:297:000000000-C5FWG:1:2105:20826:12375	0.386440677966
M00840:297:000000000-C5FWG:1:2102:9267:3339	0.388349514563
M00840:297:000000000-C5FWG:1:1114:24209:10887	0.394230769231
M00840:297:000000000-C5FWG:1:2108:16412:12841	0.396166134185
M00840:297:000000000-C5FWG:1:1105:23469:6078	0.4
M00840:297:000000000-C5FWG:1:2109:9839:7114	0.404458598726
M00840:297:000000000-C5FWG:1:1103:26913:18338	0.406349206349
M00840:297:000000000-C5FWG:1:1104:19913:23680	0.406349206349
M00840:297:000000000-C5FWG:1:2112:19309:25644	0.411392405063
M00840:297:000000000-C5FWG:1:2113:28657:17868	0.414285714286
M00840:297:000000000-C5FWG:1:1111:21241:10269	0.416403785489
M00840:297:000000000-C5FWG:1:1113:12239:19161	0.421383647799
M00840:297:000000000-C5FWG:1:1105:4437:19215	0.429104477612
M00840:297:000000000-C5FWG:1:1108:10406:10865	0.432234432234
M00840:297:000000000-C5FWG:1:2109:14888:27845	0.445283018868
M00840:297:000000000-C5FWG:1:2109:11900:18108	0.452107279693
M00840:297:000000000-C5FWG:1:2112:6573:10588	0.462962962963
M00840:297:000000000-C5FWG:1:1106:5894:11861	0.477099236641
M00840:297:000000000-C5FWG:1:1108:7644:9726	0.477099236641
M00840:297:000000000-C5FWG:1:2111:21841:10707	0.486274509804
M00840:297:000000000-C5FWG:1:2104:7739:12788	0.486486486486
M00840:297:000000000-C5FWG:1:1105:10652:15164	0.498069498069
M00840:297:000000000-C5FWG:1:2104:17005:25994	0.5
M00840:297:000000000-C5FWG:1:1101:10247:12073	0.502994011976
M00840:297:000000000-C5FWG:1:1104:17895:8896	0.502994011976
M00840:297:000000000-C5FWG:1:2114:6026:23618	0.502994011976
M00840:297:000000000-C5FWG:1:2114:5358:15994	0.507462686567
M00840:297:000000000-C5FWG:1:2103:16179:9032	0.509652509653
M00840:297:000000000-C5FWG:1:1113:18464:26476	0.516320474777
M00840:297:000000000-C5FWG:1:2111:18363:22202	0.516320474777
M00840:297:000000000-C5FWG:1:2103:5376:17976	0.520710059172
M00840:297:000000000-C5FWG:1:2104:19559:20339	0.520833333333
M00840:297:000000000-C5FWG:1:1110:10297:8615	0.522123893805
M00840:297:000000000-C5FWG:1:2109:12859:13436	0.525073746313
M00840:297:000000000-C5FWG:1:2101:26038:6299	0.525291828794
M00840:297:000000000-C5FWG:1:2111:28955:11846	0.526470588235
M00840:297:000000000-C5FWG:1:1112:12204:20651	0.530791788856
M00840:297:000000000-C5FWG:1:2104:20168:25776	0.531496062992
M00840:297:000000000-C5FWG:1:2107:10686:26534	0.53216374269
M00840:297:000000000-C5FWG:1:2113:20364:16373	0.539358600583
M00840:297:000000000-C5FWG:1:2101:28233:13896	0.540229885057
M00840:297:000000000-C5FWG:1:2106:13461:12589	0.54128440367
M00840:297:000000000-C5FWG:1:2109:21952:15793	0.54128440367
M00840:297:000000000-C5FWG:1:1114:17095:11758	0.542274052478
M00840:297:000000000-C5FWG:1:2104:17544:2505	0.542274052478
M00840:297:000000000-C5FWG:1:2104:6509:19712	0.542274052478
M00840:297:000000000-C5FWG:1:2107:14678:5325	0.542274052478
M00840:297:000000000-C5FWG:1:2107:14678:5325	0.542307692308
M00840:297:000000000-C5FWG:1:1107:6388:10174	0.54296875
M00840:297:000000000-C5FWG:1:2106:7203:18229	0.543604651163
M00840:297:000000000-C5FWG:1:2109:26458:8549	0.543604651163
M00840:297:000000000-C5FWG:1:1108:23174:20683	0.544747081712
M00840:297:000000000-C5FWG:1:2110:17204:11905	0.544747081712
M00840:297:000000000-C5FWG:1:2103:6080:21370	0.544927536232
M00840:297:000000000-C5FWG:1:1109:25376:7696	0.545731707317
M00840:297:000000000-C5FWG:1:2113:28657:17868	0.545731707317
M00840:297:000000000-C5FWG:1:2105:2863:18443	0.546511627907
M00840:297:000000000-C5FWG:1:2111:14219:20508	0.546511627907
M00840:297:000000000-C5FWG:1:1103:15395:12431	0.547826086957
M00840:297:000000000-C5FWG:1:1110:10297:8615	0.547826086957
M00840:297:000000000-C5FWG:1:1110:23674:22610	0.547826086957
M00840:297:000000000-C5FWG:1:1111:21241:10269	0.547826086957
M00840:297:000000000-C5FWG:1:2104:7739:12788	0.547826086957
M00840:297:000000000-C5FWG:1:2106:9949:19428	0.547826086957
M00840:297:000000000-C5FWG:1:2111:19493:18329	0.547826086957
M00840:297:000000000-C5FWG:1:2112:4285:8597	0.547826086957
M00840:297:000000000-C5FWG:1:2113:16319:7561	0.547826086957
M00840:297:000000000-C5FWG:1:1114:23796:5354	0.549132947977
M00840:297:000000000-C5FWG:1:1114:24209:10887	0.549132947977
M00840:297:000000000-C5FWG:1:1109:3106:12558	0.549418604651
M00840:297:000000000-C5FWG:1:2108:10135:3031	0.550151975684
M00840:297:000000000-C5FWG:1:1114:20670:24624	0.550724637681
M00840:297:000000000-C5FWG:1:2101:8995:26994	0.550724637681
M00840:297:000000000-C5FWG:1:2102:13057:20789	0.550724637681
M00840:297:000000000-C5FWG:1:2109:9839:7114	0.550724637681
M00840:297:000000000-C5FWG:1:2113:9632:11480	0.550724637681
M00840:297:000000000-C5FWG:1:1109:20909:17596	0.551020408163
M00840:297:000000000-C5FWG:1:1101:14252:13308	0.552023121387
M00840:297:000000000-C5FWG:1:1102:16108:15708	0.552023121387
M00840:297:000000000-C5FWG:1:1102:20521:5503	0.552023121387
M00840:297:000000000-C5FWG:1:1103:12144:21574	0.552023121387
M00840:297:000000000-C5FWG:1:1103:26913:18338	0.552023121387
M00840:297:000000000-C5FWG:1:1106:14842:9660	0.552023121387
M00840:297:000000000-C5FWG:1:1107:6388:10174	0.552023121387
M00840:297:000000000-C5FWG:1:1109:3006:16000	0.552023121387
M00840:297:000000000-C5FWG:1:1114:19123:16862	0.552023121387
M00840:297:000000000-C5FWG:1:2106:27910:10566	0.552023121387
M00840:297:000000000-C5FWG:1:2107:16004:11664	0.552023121387
M00840:297:000000000-C5FWG:1:2108:16412:12841	0.552023121387
M00840:297:000000000-C5FWG:1:2108:19548:8844	0.552023121387
M00840:297:000000000-C5FWG:1:2110:25704:7186	0.552023121387
M00840:297:000000000-C5FWG:1:2113:10067:5064	0.552023121387
M00840:297:000000000-C5FWG:1:2111:17775:21721	0.553314121037
M00840:297:000000000-C5FWG:1:2105:7913:14259	0.554252199413
M00840:297:000000000-C5FWG:1:1114:19170:13239	0.554896142433
M00840:297:000000000-C5FWG:1:1102:12182:20724	0.554913294798
M00840:297:000000000-C5FWG:1:1103:5903:9472	0.554913294798
M00840:297:000000000-C5FWG:1:1107:20432:22476	0.554913294798
M00840:297:000000000-C5FWG:1:1113:12239:19161	0.554913294798
M00840:297:000000000-C5FWG:1:1114:9320:3184	0.554913294798
M00840:297:000000000-C5FWG:1:2111:21463:9366	0.554913294798
M00840:297:000000000-C5FWG:1:1102:24899:8087	0.555555555556
M00840:297:000000000-C5FWG:1:2101:8677:25293	0.555984555985
M00840:297:000000000-C5FWG:1:2102:12587:8374	0.555984555985
M00840:297:000000000-C5FWG:1:1101:11736:25322	0.556195965418
M00840:297:000000000-C5FWG:1:1101:17893:2609	0.556195965418
M00840:297:000000000-C5FWG:1:1106:5894:11861	0.556195965418
M00840:297:000000000-C5FWG:1:1107:19134:6951	0.556195965418
M00840:297:000000000-C5FWG:1:1107:26605:19550	0.556195965418
M00840:297:000000000-C5FWG:1:1108:10406:10865	0.556195965418
M00840:297:000000000-C5FWG:1:1112:13955:21661	0.556195965418
M00840:297:000000000-C5FWG:1:1112:8554:25784	0.556195965418
M00840:297:000000000-C5FWG:1:1113:25108:9547	0.556195965418
M00840:297:000000000-C5FWG:1:2102:18395:15405	0.556195965418
M00840:297:000000000-C5FWG:1:2102:4082:19177	0.556195965418
M00840:297:000000000-C5FWG:1:2104:20168:25776	0.556195965418
M00840:297:000000000-C5FWG:1:2106:28524:14474	0.556195965418
M00840:297:000000000-C5FWG:1:2111:21841:10707	0.556195965418
M00840:297:000000000-C5FWG:1:2112:16446:2002	0.556195965418
M00840:297:000000000-C5FWG:1:1110:10353:6492	0.556851311953
M00840:297:000000000-C5FWG:1:2104:11269:21832	0.556851311953
M00840:297:000000000-C5FWG:1:2107:11840:16021	0.556862745098
M00840:297:000000000-C5FWG:1:1111:24892:24833	0.557471264368
M00840:297:000000000-C5FWG:1:1101:19207:22184	0.557803468208
M00840:297:000000000-C5FWG:1:1108:16651:22279	0.557803468208
M00840:297:000000000-C5FWG:1:2107:7724:15035	0.557803468208
M00840:297:000000000-C5FWG:1:2112:6573:10588	0.558823529412
M00840:297:000000000-C5FWG:1:2110:19369:25819	0.55905511811
M00840:297:000000000-C5FWG:1:1101:10247:12073	0.559077809798
M00840:297:000000000-C5FWG:1:1109:11888:15638	0.559077809798
M00840:297:000000000-C5FWG:1:1110:8941:22475	0.559077809798
M00840:297:000000000-C5FWG:1:1112:14766:20167	0.559077809798
M00840:297:000000000-C5FWG:1:1112:19219:16392	0.559077809798
M00840:297:000000000-C5FWG:1:1112:7967:16120	0.559077809798
M00840:297:000000000-C5FWG:1:1114:8533:23149	0.559077809798
M00840:297:000000000-C5FWG:1:2101:28233:13896	0.559077809798
M00840:297:000000000-C5FWG:1:2109:17397:17348	0.559077809798
M00840:297:000000000-C5FWG:1:2110:9859:10034	0.559077809798
M00840:297:000000000-C5FWG:1:1114:19170:13239	0.559171597633
M00840:297:000000000-C5FWG:1:2108:15313:16757	0.559766763848
M00840:297:000000000-C5FWG:1:1101:19581:25700	0.560344827586
M00840:297:000000000-C5FWG:1:1104:6150:8561	0.560344827586
M00840:297:000000000-C5FWG:1:1105:14378:13450	0.560344827586
M00840:297:000000000-C5FWG:1:1106:20297:18195	0.560344827586
M00840:297:000000000-C5FWG:1:1106:8034:22662	0.560344827586
M00840:297:000000000-C5FWG:1:1108:10038:21014	0.560344827586
M00840:297:000000000-C5FWG:1:1108:18499:10737	0.560344827586
M00840:297:000000000-C5FWG:1:1108:7644:9726	0.560344827586
M00840:297:000000000-C5FWG:1:1109:16591:21441	0.560344827586
M00840:297:000000000-C5FWG:1:1111:15824:16922	0.560344827586
M00840:297:000000000-C5FWG:1:1113:18464:26476	0.560344827586
M00840:297:000000000-C5FWG:1:2102:9267:3339	0.560344827586
M00840:297:000000000-C5FWG:1:2103:5376:17976	0.560344827586
M00840:297:000000000-C5FWG:1:2104:25449:6613	0.560344827586
M00840:297:000000000-C5FWG:1:2107:23899:24783	0.560344827586
M00840:297:000000000-C5FWG:1:2113:20689:15132	0.560344827586
M00840:297:000000000-C5FWG:1:1114:26471:22983	0.560693641618
M00840:297:000000000-C5FWG:1:2107:22248:12297	0.560693641618
M00840:297:000000000-C5FWG:1:1101:13239:14203	0.561604584527
M00840:297:000000000-C5FWG:1:1108:23174:20683	0.561604584527
M00840:297:000000000-C5FWG:1:2101:16755:4896	0.561604584527
M00840:297:000000000-C5FWG:1:2106:13461:12589	0.561933534743
M00840:297:000000000-C5FWG:1:2108:10135:3031	0.561933534743
M00840:297:000000000-C5FWG:1:2109:21952:15793	0.561933534743
M00840:297:000000000-C5FWG:1:2109:14759:20012	0.561959654179
M00840:297:000000000-C5FWG:1:2110:22248:22291	0.561959654179
M00840:297:000000000-C5FWG:1:1104:17895:8896	0.563218390805
M00840:297:000000000-C5FWG:1:1114:16065:6457	0.563218390805
M00840:297:000000000-C5FWG:1:1114:20215:16661	0.563218390805
M00840:297:000000000-C5FWG:1:2104:19559:20339	0.563218390805
M00840:297:000000000-C5FWG:1:2105:20973:6981	0.563218390805
M00840:297:000000000-C5FWG:1:2107:24717:12276	0.563218390805
M00840:297:000000000-C5FWG:1:2109:11900:18108	0.563218390805
M00840:297:000000000-C5FWG:1:2110:16903:18601	0.563218390805
M00840:297:000000000-C5FWG:1:2111:13078:18456	0.563218390805
M00840:297:000000000-C5FWG:1:2112:16665:19727	0.563218390805
M00840:297:000000000-C5FWG:1:2114:6026:23618	0.563218390805
M00840:297:000000000-C5FWG:1:1112:10482:4739	0.563492063492
M00840:297:000000000-C5FWG:1:1105:4437:19215	0.563953488372
M00840:297:000000000-C5FWG:1:1102:8595:15011	0.56446991404
M00840:297:000000000-C5FWG:1:1104:13749:7836	0.56446991404
M00840:297:000000000-C5FWG:1:1105:23469:6078	0.56446991404
M00840:297:000000000-C5FWG:1:1106:13598:13757	0.56446991404
M00840:297:000000000-C5FWG:1:1108:19264:27947	0.56446991404
M00840:297:000000000-C5FWG:1:1108:9042:22497	0.56446991404
M00840:297:000000000-C5FWG:1:1109:28561:10965	0.56446991404
M00840:297:000000000-C5FWG:1:1112:22067:5018	0.56446991404
M00840:297:000000000-C5FWG:1:1112:8563:17604	0.56446991404
M00840:297:000000000-C5FWG:1:1113:25639:11273	0.56446991404
M00840:297:000000000-C5FWG:1:1114:19806:6480	0.56446991404
M00840:297:000000000-C5FWG:1:2101:13434:25505	0.56446991404
M00840:297:000000000-C5FWG:1:2103:25898:15246	0.56446991404
M00840:297:000000000-C5FWG:1:2103:9202:3188	0.56446991404
M00840:297:000000000-C5FWG:1:2104:18894:25270	0.56446991404
M00840:297:000000000-C5FWG:1:2104:6620:10043	0.56446991404
M00840:297:000000000-C5FWG:1:2105:24675:15148	0.56446991404
M00840:297:000000000-C5FWG:1:2109:12859:13436	0.56446991404
M00840:297:000000000-C5FWG:1:2110:17204:11905	0.56446991404
M00840:297:000000000-C5FWG:1:2113:17407:19021	0.56446991404
M00840:297:000000000-C5FWG:1:2114:17342:4525	0.56446991404
M00840:297:000000000-C5FWG:1:1107:10194:3594	0.564841498559
M00840:297:000000000-C5FWG:1:1106:12800:16192	0.565714285714
M00840:297:000000000-C5FWG:1:1101:19757:4621	0.566037735849
M00840:297:000000000-C5FWG:1:2102:21641:2920	0.566091954023
M00840:297:000000000-C5FWG:1:2103:13745:7485	0.566091954023
M00840:297:000000000-C5FWG:1:2104:17005:25994	0.566091954023
M00840:297:000000000-C5FWG:1:2110:19369:25819	0.566091954023
M00840:297:000000000-C5FWG:1:1104:23808:25900	0.566901408451
M00840:297:000000000-C5FWG:1:2112:23465:23899	0.566929133858
M00840:297:000000000-C5FWG:1:1105:13917:22949	0.567335243553
M00840:297:000000000-C5FWG:1:1110:14380:22098	0.567335243553
M00840:297:000000000-C5FWG:1:2103:18263:22469	0.567335243553
M00840:297:000000000-C5FWG:1:2109:11863:11167	0.567335243553
M00840:297:000000000-C5FWG:1:2111:18363:22202	0.567335243553
M00840:297:000000000-C5FWG:1:2112:19309:25644	0.567335243553
M00840:297:000000000-C5FWG:1:1109:25376:7696	0.567567567568
M00840:297:000000000-C5FWG:1:2105:20826:12375	0.567975830816
M00840:297:000000000-C5FWG:1:1111:14916:23180	0.568093385214
M00840:297:000000000-C5FWG:1:2104:6509:19712	0.568093385214
M00840:297:000000000-C5FWG:1:1104:23808:25900	0.568421052632
M00840:297:000000000-C5FWG:1:1101:16924:20284	0.568571428571
M00840:297:000000000-C5FWG:1:1113:19378:21395	0.568571428571
M00840:297:000000000-C5FWG:1:2101:22253:19964	0.568571428571
M00840:297:000000000-C5FWG:1:2103:16179:9032	0.568571428571
M00840:297:000000000-C5FWG:1:2110:8493:6820	0.568571428571
M00840:297:000000000-C5FWG:1:2112:12209:2034	0.568571428571
M00840:297:000000000-C5FWG:1:2114:5358:15994	0.568571428571
M00840:297:000000000-C5FWG:1:1103:9712:19149	0.569800569801
M00840:297:000000000-C5FWG:1:1104:9509:27549	0.569800569801
M00840:297:000000000-C5FWG:1:1108:17378:4019	0.569800569801
M00840:297:000000000-C5FWG:1:1111:28399:14781	0.569800569801
M00840:297:000000000-C5FWG:1:1111:4878:12856	0.569800569801
M00840:297:000000000-C5FWG:1:2104:21534:14925	0.569800569801
M00840:297:000000000-C5FWG:1:2107:16423:20751	0.569800569801
M00840:297:000000000-C5FWG:1:1103:23232:22785	0.57060518732
M00840:297:000000000-C5FWG:1:1112:10482:4739	0.57060518732
M00840:297:000000000-C5FWG:1:2109:18040:20738	0.570866141732
M00840:297:000000000-C5FWG:1:2107:11840:16021	0.570967741935
M00840:297:000000000-C5FWG:1:2101:20416:17391	0.571428571429
M00840:297:000000000-C5FWG:1:2109:26495:8606	0.57183908046
M00840:297:000000000-C5FWG:1:1111:14916:23180	0.57264957265
M00840:297:000000000-C5FWG:1:2102:12587:8374	0.57264957265
M00840:297:000000000-C5FWG:1:2101:18680:6557	0.573065902579
M00840:297:000000000-C5FWG:1:2110:13582:21349	0.573667711599
M00840:297:000000000-C5FWG:1:1104:19913:23680	0.573863636364
M00840:297:000000000-C5FWG:1:1107:17211:4508	0.573863636364
M00840:297:000000000-C5FWG:1:1106:8426:13139	0.574285714286
M00840:297:000000000-C5FWG:1:2113:17624:20779	0.574285714286
M00840:297:000000000-C5FWG:1:1110:11628:17840	0.574712643678
M00840:297:000000000-C5FWG:1:2107:10429:11082	0.574712643678
M00840:297:000000000-C5FWG:1:1108:16651:22279	0.574803149606
M00840:297:000000000-C5FWG:1:2105:2863:18443	0.574803149606
M00840:297:000000000-C5FWG:1:2113:7370:7665	0.575757575758
M00840:297:000000000-C5FWG:1:1101:16924:20284	0.576470588235
M00840:297:000000000-C5FWG:1:2108:28148:15605	0.576704545455
M00840:297:000000000-C5FWG:1:1106:20278:13059	0.57790368272
M00840:297:000000000-C5FWG:1:2113:18193:9786	0.57790368272
M00840:297:000000000-C5FWG:1:1106:13598:13757	0.578125
M00840:297:000000000-C5FWG:1:2101:3699:16739	0.578274760383
M00840:297:000000000-C5FWG:1:2111:6653:16204	0.578431372549
M00840:297:000000000-C5FWG:1:1102:10055:23634	0.579545454545
M00840:297:000000000-C5FWG:1:1110:15506:3304	0.580736543909
M00840:297:000000000-C5FWG:1:1104:20496:7951	0.581993569132
M00840:297:000000000-C5FWG:1:1107:19439:14800	0.582386363636
M00840:297:000000000-C5FWG:1:2104:11023:6143	0.583081570997
M00840:297:000000000-C5FWG:1:1111:6076:10805	0.584158415842
M00840:297:000000000-C5FWG:1:1108:14296:23135	0.585915492958
M00840:297:000000000-C5FWG:1:1110:6195:21341	0.585915492958
M00840:297:000000000-C5FWG:1:1109:3106:12558	0.5859375
M00840:297:000000000-C5FWG:1:1107:16352:21193	0.586440677966
M00840:297:000000000-C5FWG:1:2105:23618:5450	0.5871886121
M00840:297:000000000-C5FWG:1:2112:16665:19727	0.589147286822
M00840:297:000000000-C5FWG:1:1104:25475:15979	0.589576547231
M00840:297:000000000-C5FWG:1:1105:10652:15164	0.589887640449
M00840:297:000000000-C5FWG:1:2108:27257:15488	0.591973244147
M00840:297:000000000-C5FWG:1:1105:18192:5799	0.593220338983
M00840:297:000000000-C5FWG:1:2102:5252:22295	0.59477124183
M00840:297:000000000-C5FWG:1:1104:16224:6782	0.597173144876
M00840:297:000000000-C5FWG:1:2107:12973:24196	0.597315436242
M00840:297:000000000-C5FWG:1:2106:17455:8390	0.598006644518
M00840:297:000000000-C5FWG:1:2106:6861:9494	0.599315068493
M00840:297:000000000-C5FWG:1:2112:23465:23899	0.601307189542
M00840:297:000000000-C5FWG:1:1103:23765:16206	0.606382978723
M00840:297:000000000-C5FWG:1:1108:24531:8034	0.609427609428
M00840:297:000000000-C5FWG:1:1111:16678:6348	0.609756097561
M00840:297:000000000-C5FWG:1:2109:25094:17359	0.610526315789
M00840:297:000000000-C5FWG:1:2107:13594:10907	0.614545454545
M00840:297:000000000-C5FWG:1:2101:8677:25293	0.619217081851
M00840:297:000000000-C5FWG:1:2104:3738:8438	0.625
M00840:297:000000000-C5FWG:1:2105:10122:24563	0.625
M00840:297:000000000-C5FWG:1:2101:26038:6299	0.626229508197
M00840:297:000000000-C5FWG:1:1104:21077:27087	0.634328358209
M00840:297:000000000-C5FWG:1:2105:5233:23204	0.636029411765
M00840:297:000000000-C5FWG:1:2111:21355:15211	0.642066420664
M00840:297:000000000-C5FWG:1:2113:11570:6344	0.651340996169
M00840:297:000000000-C5FWG:1:2105:22913:21287	0.651351351351
M00840:297:000000000-C5FWG:1:2103:11548:18579	0.684410646388
M00840:297:000000000-C5FWG:1:2105:12434:22677	0.687022900763
M00840:297:000000000-C5FWG:1:2109:18040:20738	0.691729323308
M00840:297:000000000-C5FWG:1:1107:4748:14805	0.701960784314
M00840:297:000000000-C5FWG:1:1107:4748:14805	0.712062256809
M00840:297:000000000-C5FWG:1:2110:22041:19843	0.712062256809
M00840:297:000000000-C5FWG:1:2110:22041:19843	0.712062256809
M00840:297:000000000-C5FWG:1:1103:15540:2270	0.713178294574
M00840:297:000000000-C5FWG:1:1112:14766:20167	0.738095238095
M00840:297:000000000-C5FWG:1:2106:22264:21171	0.752988047809
M00840:297:000000000-C5FWG:1:2111:9562:19688	0.760956175299
M00840:297:000000000-C5FWG:1:1102:25512:14105	0.765873015873
M00840:297:000000000-C5FWG:1:2111:9562:19688	0.770750988142
M00840:297:000000000-C5FWG:1:1108:18259:6272	0.784860557769
M00840:297:000000000-C5FWG:1:2110:7332:22938	0.804780876494
M00840:297:000000000-C5FWG:1:2103:17291:27300	0.808764940239
M00840:297:000000000-C5FWG:1:2106:12304:22754	0.821428571429
M00840:297:000000000-C5FWG:1:1101:24638:16762	0.824701195219
M00840:297:000000000-C5FWG:1:1101:24638:16762	0.824701195219
M00840:297:000000000-C5FWG:1:1105:12223:2694	0.824701195219
M00840:297:000000000-C5FWG:1:1105:12223:2694	0.824701195219
M00840:297:000000000-C5FWG:1:1108:17336:21600	0.824701195219
M00840:297:000000000-C5FWG:1:1108:17336:21600	0.824701195219
M00840:297:000000000-C5FWG:1:1109:17750:22790	0.824701195219
M00840:297:000000000-C5FWG:1:1109:17750:22790	0.824701195219
M00840:297:000000000-C5FWG:1:1112:18467:3396	0.824701195219
M00840:297:000000000-C5FWG:1:1112:18467:3396	0.824701195219
M00840:297:000000000-C5FWG:1:2103:14559:16561	0.824701195219
M00840:297:000000000-C5FWG:1:2103:14559:16561	0.824701195219
M00840:297:000000000-C5FWG:1:2103:23388:4344	0.824701195219
M00840:297:000000000-C5FWG:1:2103:23388:4344	0.824701195219
M00840:297:000000000-C5FWG:1:1101:11872:17887	0.832669322709
M00840:297:000000000-C5FWG:1:1106:18434:11716	0.832669322709
M00840:297:000000000-C5FWG:1:2109:14888:27845	0.836653386454
M00840:297:000000000-C5FWG:1:2110:20327:4804	0.844621513944
M00840:297:000000000-C5FWG:1:2113:8493:6526	0.844621513944
M00840:297:000000000-C5FWG:1:1104:16263:12553	0.864541832669
M00840:297:000000000-C5FWG:1:2108:12080:18312	0.876494023904

## Sheet: Eulimnadia sp.
Seq_ID	the Hamming distance		Bacteria	GenBank Accession number	Query Cover	E value	Per. Ident.
M00840:297:000000000-C5FWG:1:1105:3093:16600	0.0		Wolbachia endosymbiont of Aedes albopictus	MT588740	1	3e-123	99.20%	R1 - M00840:297:000000000-C5FWG:1:1105:3093:16600 1:N:0:13: CCTACGGGGGGCTGCAGTGGGGAATATTGGACAATGGGCGAAAGCCTGATCCAGCCATGCCGCATGAGTGAAGAAGGCCTTTGGGTTGTAAAGCTCTTTTAGTGAGGAAGATAATGACGGTACTCACAGAAGAAGTCCTGGCTAACTCCGTGCCAGCAGCCGCGGTAATACGGAGAGGGCTAGCGTTATTCGGAATTATTGGGCGTAAAGGGCGCGTAGGCGGATTAGTAAGTTAAAAGTGAAATCCCAAG
a(4)								R2 - M00840:297:000000000-C5FWG:1:1105:3093:16600 2:N:0:13: M00840:297:000000000-C5FWG:1:1111:14094:15093 2:N:0:13: GACTACCTGGGTATCTAATCCTGTTTGCTCCCCAGGCCTTCGCACCTCAGCGGCAGAATTAAGCCAGATGGCCGCCTTCGCCATCGGTGTCCCTCCCAATATCTACGAATTTCACCTCTACACTCGGAATTCCTCCACCCTCTCTCAAACTCTAGCTTTGCAGTTACAAAAGCAATTCCCAGGTTGAGCCTTGGGATTTCACTTTTGACTTACAAATCCGCCGGCGCACACTTTACGCCCATTACTTCCCA
M00840:297:000000000-C5FWG:1:1111:14094:15093	0.0		Wolbachia endosymbiont of Aedes albopictus	MT588740	1	3e-123	99.20%	R1 - M00840:297:000000000-C5FWG:1:1111:14094:15093: CCTACGGGGGGCTGCAGTGGGGAATATTGGACAATGGGCGAAAGCCTGATCCAGCCATGCCGCATGAGTGAAGAAGGCCTTTGGGTTGTAAAGCTCTTTTAGTGAGGAAGATAATGACGGTACTCACAGAAGAAGTCCTGGCTAACTCCGTGCCAGCAGCCGCGGTAATACGGAGAGGGCTAGCGTTATTCGGAATTATTGGGCGTAAAGGGCGCGTAGGCGGATTAGTAAGTTAAAAGTGAAATCCCAAG
								GACTACCTGGGTATCTAATCCTGTTTGCTCCCCAGGCCTTCGCACCTCAGCGGCAGAATTAAGCCAGATGGCCGCCTTCGCCATCGGTGTCCCTCCCAATATCTACGAATTTCACCTCTACACTCGGAATTCCTCCACCCTCTCTCAAACTCTAGCTTTGCAGTTACAAAAGCAATTCCCAGGTTGAGCCTTGGGATTTCACTTTTGACTTACAAATCCGCCGGCGCACACTTTACGCCCATTACTTCCCA
M00840:297:000000000-C5FWG:1:1111:21565:23801	0.0		Wolbachia endosymbiont of Aedes albopictus	MT588740	1	3e-123	99.20%	R1 - M00840:297:000000000-C5FWG:1:1111:14094:15093: CCTACGGGGGGCTGCAGTGGGGAATATTGGACAATGGGCGAAAGCCTGATCCAGCCATGCCGCATGAGTGAAGAAGGCCTTTGGGTTGTAAAGCTCTTTTAGTGAGGAAGATAATGACGGTACTCACAGAAGAAGTCCTGGCTAACTCCGTGCCAGCAGCCGCGGTAATACGGAGAGGGCTAGCGTTATTCGGAATTATTGGGCGTAAAGGGCGCGTAGGCGGATTAGTAAGTTAAAAGTGAAATCCCAAG
								R2 - M00840:297:000000000-C5FWG:1:1111:14094:15093: GACTACCTGGGTATCTAATCCTGTTTGCTCCCCAGGCCTTCGCACCTCAGCGGCAGAATTAAGCCAGATGGCCGCCTTCGCCATCGGTGTCCCTCCCAATATCTACGAATTTCACCTCTACACTCGGAATTCCTCCACCCTCTCTCAAACTCTAGCTTTGCAGTTACAAAAGCAATTCCCAGGTTGAGCCTTGGGATTTCACTTTTGACTTACAAATCCGCCGGCGCACACTTTACGCCCATTACTTCCCA
M00840:297:000000000-C5FWG:1:1111:23765:17622	0.0		Wolbachia endosymbiont of Aedes albopictus	MT588740	1	3e-123	99.20%	R1 - M00840:297:000000000-C5FWG:1:1111:23765:17622: CCTACGGGGGGCTGCAGTGGGGAATATTGGACAATGGGCGAAAGCCTGATCCAGCCATGCCGCATGAGTGAAGAAGGCCTTTGGGTTGTAAAGCTCTTTTAGTGAGGAAGATAATGACGGTACTCACAGAAGAAGTCCTGGCTAACTCCGTGCCAGCAGCCGCGGTAATACGGAGAGGGCTAGCGTTATTCGGAATTATTGGGCGTAAAGGGCGCGTAGGCGGATTAGTAAGTTAAAAGTGAAATCCCAAG
								R2 - M00840:297:000000000-C5FWG:1:1111:23765:17622: GACTACCTGGGTATCTAATCCTGTTTGCTCCCCAGGCCTTCGCACCTCAGCGGCAGAATTAAGCCAGATGGCCGCCTTCGCCATCGGTGTCCCTCCCAATATCTACGAATTTCACCTCTACACTCGGAATTCCTCCACCCTCTCTCAAACTCTAGCTTTGCAGTTACAAAAGCAATTCCCAGGTTGAGCCTTGGGATTTCACTTTTGACTTACAAATCCGCCGGCGCACACTTTACGCCCATTACTTCCCA
M00840:297:000000000-C5FWG:1:1101:24259:9056	0.00793650793651		Wolbachia endosymbiont of Aedes albopictus	MT588740	1	1e-121	98.80%	R1 - M00840:297:000000000-C5FWG:1:1101:24259:9056 1:N:0:13: CCTACGGGGGGCTGCAGTGGGGAATATTGGACAACGGGCGAAAGCCTGATCCAGCCATGCCGCATGAGTGAAGAAGGCCTTTGGGTTGTAAAGCTCTTTTAGTGAGGAAGATAATGACGGTACTCACAGAAGAAGTCCTGGCTAACTCCGTGCCAGCAGCCGCGGTAATACGGAGAGGGCTAGCGTTATTCGGAATTATTGGGCGTAAAGGGCGCGTAGGCGGATTAGTAAGTTAAAAGTGAAATCCCAAG
b(7)								R2 - M00840:297:000000000-C5FWG:1:1101:24259:9056 2:N:0:13: GACTACACGGGTATCTAATCCTGTTTGCTCCCCACGCCTTCGCGCCTCAGCGTCAGATTTGAACCAGATAGACGCCTTCGCCACTGGTGTTCCTCCTAATATTTACGAATTTCACCTCTACACCAGGAATTCCTCTATCCTCTTTCAATCTCTAGATTAGCAGTTTTAAAAGCAATTCCAAGGTTGAGCCTTGGGATTTCACTTTTAACTTACTAATCCGCCTACGCGCCCTTTACGCCCAATAATTCCGA
M00840:297:000000000-C5FWG:1:1103:16629:13161	0.00793650793651		Wolbachia endosymbiont of Aedes albopictus	MT588740	1	1e-121	98.80%	R1 - M00840:297:000000000-C5FWG:1:1103:16629:13161: CCTACGGGGGGCTGCAGTGGGGAATATTGGACAACGGGCGAAAGCCTGATCCAGCCATGCCGCATGAGTGAAGAAGGCCTTTGGGTTGTAAAGCTCTTTTAGTGAGGAAGATAATGACGGTACTCACAGAAGAAGTCCTGGCTAACTCCGTGCCAGCAGCCGCGGTAATACGGAGAGGGCTAGCGTTATTCGGAATTATTGGGCGTAAAGGGCGCGTAGGCGGATTAGTAAGTTAAAAGTGAAATCCCAAG
								R2 - M00840:297:000000000-C5FWG:1:1103:16629:13161: GACTACACGGGTATCTAATCCTGTTTGCTCCCCACGCCTTCGCGCCTCAGCGTCAGATTTGAACCAGATAGACGCCTTCGCCACTGGTGTTCCTCCTAATATTTACGAATTTCACCTCTACACCAGGAATTCCTCTATCCTCTTTCAATCTCTAGATTAGCAGTTTTAAAAGCAATTCCAAGGTTGAGCCTTGGGATTTCACTTTTAACTTACTAATCCGCCTACGCGCCCTTTACGCCCAATAATTCCGA
M00840:297:000000000-C5FWG:1:1108:8386:15467	0.00793650793651		Wolbachia endosymbiont of Aedes albopictus	MT588740	1	1e-121	98.80%	R1 - M00840:297:000000000-C5FWG:1:1108:8386:15467: CCTACGGGGGGCTGCAGTGGGGAATATTGGACAACGGGCGAAAGCCTGATCCAGCCATGCCGCATGAGTGAAGAAGGCCTTTGGGTTGTAAAGCTCTTTTAGTGAGGAAGATAATGACGGTACTCACAGAAGAAGTCCTGGCTAACTCCGTGCCAGCAGCCGCGGTAATACGGAGAGGGCTAGCGTTATTCGGAATTATTGGGCGTAAAGGGCGCGTAGGCGGATTAGTAAGTTAAAAGTGAAATCCCAAG
								R2 - M00840:297:000000000-C5FWG:1:1108:8386:15467: GACTACACGGGTATCTAATCCTGTTTGCTCCCCACGCCTTCGCGCCTCAGCGTCAGATTTGAACCAGATAGACGCCTTCGCCACTGGTGTTCCTCCTAATATTTACGAATTTCACCTCTACACCAGGAATTCCTCTATCCTCTTTCAATCTCTAGATTAGCAGTTTTAAAAGCAATTCCAAGGTTGAGCCTTGGGATTTCACTTTTAACTTACTAATCCGCCTACGCGCCCTTTACGCCCAATAATTCCGA
M00840:297:000000000-C5FWG:1:1109:13243:7190	0.00793650793651		Wolbachia endosymbiont of Aedes albopictus	MT588740	1	1e-121	98.80%	R1 - M00840:297:000000000-C5FWG:1:1109:13243:7190: CCTACGGGGGGCTGCAGTGGGGAATATTGGACAACGGGCGAAAGCCTGATCCAGCCATGCCGCATGAGTGAAGAAGGCCTTTGGGTTGTAAAGCTCTTTTAGTGAGGAAGATAATGACGGTACTCACAGAAGAAGTCCTGGCTAACTCCGTGCCAGCAGCCGCGGTAATACGGAGAGGGCTAGCGTTATTCGGAATTATTGGGCGTAAAGGGCGCGTAGGCGGATTAGTAAGTTAAAAGTGAAATCCCAAG
								R2 - M00840:297:000000000-C5FWG:1:1109:13243:7190: GACTACACGGGTATCTAATCCTGTTTGCTCCCCACGCCTTCGCGCCTCAGCGTCAGATTTGAACCAGATAGACGCCTTCGCCACTGGTGTTCCTCCTAATATTTACGAATTTCACCTCTACACCAGGAATTCCTCTATCCTCTTTCAATCTCTAGATTAGCAGTTTTAAAAGCAATTCCAAGGTTGAGCCTTGGGATTTCACTTTTAACTTACTAATCCGCCTACGCGCCCTTTACGCCCAATAATTCCGA
M00840:297:000000000-C5FWG:1:2109:6617:13319	0.00793650793651		Wolbachia endosymbiont of Aedes albopictus	MT588740	1	1e-121	98.80%	R1 - M00840:297:000000000-C5FWG:1:2109:6617:13319: CCTACGGGGGGCTGCAGTGGGGAATATTGGACAACGGGCGAAAGCCTGATCCAGCCATGCCGCATGAGTGAAGAAGGCCTTTGGGTTGTAAAGCTCTTTTAGTGAGGAAGATAATGACGGTACTCACAGAAGAAGTCCTGGCTAACTCCGTGCCAGCAGCCGCGGTAATACGGAGAGGGCTAGCGTTATTCGGAATTATTGGGCGTAAAGGGCGCGTAGGCGGATTAGTAAGTTAAAAGTGAAATCCCAAG
								R2 - M00840:297:000000000-C5FWG:1:2109:6617:13319: GACTACACGGGTATCTAATCCTGTTTGCTCCCCACGCCTTCGCGCCTCAGCGTCAGATTTGAACCAGATAGACGCCTTCGCCACTGGTGTTCCTCCTAATATTTACGAATTTCACCTCTACACCAGGAATTCCTCTATCCTCTTTCAATCTCTAGATTAGCAGTTTTAAAAGCAATTCCAAGGTTGAGCCTTGGGATTTCACTTTTAACTTACTAATCCGCCTACGCGCCCTTTACGCCCAATAATTCCGA
M00840:297:000000000-C5FWG:1:2111:19646:8494	0.00793650793651		Wolbachia endosymbiont of Aedes albopictus	MT588740	1	1e-121	98.80%	R1 - M00840:297:000000000-C5FWG:1:2111:19646:8494: CCTACGGGGGGCTGCAGTGGGGAATATTGGACAACGGGCGAAAGCCTGATCCAGCCATGCCGCATGAGTGAAGAAGGCCTTTGGGTTGTAAAGCTCTTTTAGTGAGGAAGATAATGACGGTACTCACAGAAGAAGTCCTGGCTAACTCCGTGCCAGCAGCCGCGGTAATACGGAGAGGGCTAGCGTTATTCGGAATTATTGGGCGTAAAGGGCGCGTAGGCGGATTAGTAAGTTAAAAGTGAAATCCCAAG
								R2 - M00840:297:000000000-C5FWG:1:2111:19646:8494: GACTACACGGGTATCTAATCCTGTTTGCTCCCCACGCCTTCGCGCCTCAGCGTCAGATTTGAACCAGATAGACGCCTTCGCCACTGGTGTTCCTCCTAATATTTACGAATTTCACCTCTACACCAGGAATTCCTCTATCCTCTTTCAATCTCTAGATTAGCAGTTTTAAAAGCAATTCCAAGGTTGAGCCTTGGGATTTCACTTTTAACTTACTAATCCGCCTACGCGCCCTTTACGCCCAATAATTCCGA
M00840:297:000000000-C5FWG:1:2113:24149:18056	0.00793650793651		Wolbachia endosymbiont of Aedes albopictus	MT588740	1	1e-121	98.80%	R1 - M00840:297:000000000-C5FWG:1:2113:24149:18056: CCTACGGGGGGCTGCAGTGGGGAATATTGGACAACGGGCGAAAGCCTGATCCAGCCATGCCGCATGAGTGAAGAAGGCCTTTGGGTTGTAAAGCTCTTTTAGTGAGGAAGATAATGACGGTACTCACAGAAGAAGTCCTGGCTAACTCCGTGCCAGCAGCCGCGGTAATACGGAGAGGGCTAGCGTTATTCGGAATTATTGGGCGTAAAGGGCGCGTAGGCGGATTAGTAAGTTAAAAGTGAAATCCCAAG
								R2 - M00840:297:000000000-C5FWG:1:2113:24149:18056: GACTACACGGGTATCTAATCCTGTTTGCTCCCCACGCCTTCGCGCCTCAGCGTCAGATTTGAACCAGATAGACGCCTTCGCCACTGGTGTTCCTCCTAATATTTACGAATTTCACCTCTACACCAGGAATTCCTCTATCCTCTTTCAATCTCTAGATTAGCAGTTTTAAAAGCAATTCCAAGGTTGAGCCTTGGGATTTCACTTTTAACTTACTAATCCGCCTACGCGCCCTTTACGCCCAATAATTCCGA
M00840:297:000000000-C5FWG:1:2101:8366:20608	0.0119047619048		Wolbachia endosymbiont of Aedes albopictus	MT588740	1	7e-125	99.60%	R1 - M00840:297:000000000-C5FWG:1:2101:8366:20608 1:N:0:13: CCTACGGGGGGCAGCAGTGGGGAATATTGGACAATGGGCGAAAGCCTGATCCAGCCATGCCGCATGAGTGAAGAAGGCCTTTGGGTTGTAAAGCTCTTTTAGTGAGGAAGATAATGACGGTACTCACAGAAGAAGTCCTGGCTAACTCCGTGCCAGCAGCCGCGGTAATACGGAGAGGGCTAGCGTTATTCGGAATTATTGGGCGTAAAGGGCGCGTAGGCGGATTAGTAAGTTAAAAGTGAAATCCCAAG
c(2)								R2 - M00840:297:000000000-C5FWG:1:2101:8366:20608 2:N:0:13: M00840:297:000000000-C5FWG:1:2112:7642:11656 2:N:0:13: GACTACCGGGGTATCTAATCCTGTTTGCTCCCCACGCCTTCGCGCCTCAGCGTCAGATTAGACCCAGATAGACGCCTTCGCCACTGGTGTTCCTCCGAATATCTACGCATTTCACCTCTACACTAGGAATTCCTCTATCCTCTTTCGATCTCTAGATTAGCAGTTTTAAAAGCAATTCCCAGGTTGAGCCTAGGGATTTCACTTTTAACTTACAAATCCACCTACGCACCCTTTACGCCCACTAATTCCGA
M00840:297:000000000-C5FWG:1:2112:7642:11656	0.0119047619048		Wolbachia endosymbiont of Aedes albopictus	MT588740	1	7e-125	99.60%	R1 - M00840:297:000000000-C5FWG:1:2112:7642:11656: CCTACGGGGGGCAGCAGTGGGGAATATTGGACAATGGGCGAAAGCCTGATCCAGCCATGCCGCATGAGTGAAGAAGGCCTTTGGGTTGTAAAGCTCTTTTAGTGAGGAAGATAATGACGGTACTCACAGAAGAAGTCCTGGCTAACTCCGTGCCAGCAGCCGCGGTAATACGGAGAGGGCTAGCGTTATTCGGAATTATTGGGCGTAAAGGGCGCGTAGGCGGATTAGTAAGTTAAAAGTGAAATCCCAAG
								R2 - M00840:297:000000000-C5FWG:1:2112:7642:11656: GACTACCGGGGTATCTAATCCTGTTTGCTCCCCACGCCTTCGCGCCTCAGCGTCAGATTAGACCCAGATAGACGCCTTCGCCACTGGTGTTCCTCCGAATATCTACGCATTTCACCTCTACACTAGGAATTCCTCTATCCTCTTTCGATCTCTAGATTAGCAGTTTTAAAAGCAATTCCCAGGTTGAGCCTAGGGATTTCACTTTTAACTTACAAATCCACCTACGCACCCTTTACGCCCACTAATTCCGA
M00840:297:000000000-C5FWG:1:1102:17465:21250	0.0158102766798		Wolbachia endosymbiont of Aedes albopictus	MT588740	1	7e-125	99.60%	R1 - M00840:297:000000000-C5FWG:1:1102:17465:21250 1:N:0:13: CCTACGGGTGGCAGCAGTGGGGAATATTGGACAATGGGCGAAAGCCTGATCCAGCCATGCCGCATGAGTGAAGAAGGCCTTTGGGTTGTAAAGCTCTTTTAGTGAGGAAGATAATGACGGTACTCACAGAAGAAGTCCTGGCTAACTCCGTGCCAGCAGCCGCGGTAATACGGAGAGGGCTAGCGTTATTCGGAATTATTGGGCGTAAAGGGCGCGTAGGCGGATTAGTAAGTTAAAAGTGAAATCCCAAG
d(17)								R2 - M00840:297:000000000-C5FWG:1:1102:17465:21250 2:N:0:13: GACTACTAGGGTATCTAATCCTGTTTGCTCCCCACGCCTTCGCGCCTCAGCGTCAGAATTGAACCAGATACCCCCCTTCTCACTGGTGGTTCCTCGTATTATTTACGATTTTCACCTCTACCCTAGGAGTTCCTCCATCCTCTTTCAATCTCTAGATCTGCAGTTTTAAATCAACTTCCAAGTTTGCGCCTTGGTATTTTCCTTTTAATTTACTAATCCCCCAACGCGCCTTTTCCGTCCATTATTTCCTA
M00840:297:000000000-C5FWG:1:1103:10160:5119	0.0158102766798		Wolbachia endosymbiont of Aedes albopictus	MT588740	1	7e-125	99.60%	R1 - M00840:297:000000000-C5FWG:1:1103:10160:5119: CCTACGGGTGGCAGCAGTGGGGAATATTGGACAATGGGCGAAAGCCTGATCCAGCCATGCCGCATGAGTGAAGAAGGCCTTTGGGTTGTAAAGCTCTTTTAGTGAGGAAGATAATGACGGTACTCACAGAAGAAGTCCTGGCTAACTCCGTGCCAGCAGCCGCGGTAATACGGAGAGGGCTAGCGTTATTCGGAATTATTGGGCGTAAAGGGCGCGTAGGCGGATTAGTAAGTTAAAAGTGAAATCCCAAG
								R2 - M00840:297:000000000-C5FWG:1:1103:10160:5119: GACTACTAGGGTATCTAATCCTGTTTGCTCCCCACGCCTTCGCGCCTCAGCGTCAGAATTGAACCAGATACCCCCCTTCTCACTGGTGGTTCCTCGTATTATTTACGATTTTCACCTCTACCCTAGGAGTTCCTCCATCCTCTTTCAATCTCTAGATCTGCAGTTTTAAATCAACTTCCAAGTTTGCGCCTTGGTATTTTCCTTTTAATTTACTAATCCCCCAACGCGCCTTTTCCGTCCATTATTTCCTA
M00840:297:000000000-C5FWG:1:1103:19791:15297	0.0158102766798		Wolbachia endosymbiont of Aedes albopictus	MT588740	1	7e-125	99.60%	R1 - M00840:297:000000000-C5FWG:1:1103:19791:15297: CCTACGGGTGGCAGCAGTGGGGAATATTGGACAATGGGCGAAAGCCTGATCCAGCCATGCCGCATGAGTGAAGAAGGCCTTTGGGTTGTAAAGCTCTTTTAGTGAGGAAGATAATGACGGTACTCACAGAAGAAGTCCTGGCTAACTCCGTGCCAGCAGCCGCGGTAATACGGAGAGGGCTAGCGTTATTCGGAATTATTGGGCGTAAAGGGCGCGTAGGCGGATTAGTAAGTTAAAAGTGAAATCCCAAG
								R2 - M00840:297:000000000-C5FWG:1:1103:19791:15297: GACTACTAGGGTATCTAATCCTGTTTGCTCCCCACGCCTTCGCGCCTCAGCGTCAGAATTGAACCAGATACCCCCCTTCTCACTGGTGGTTCCTCGTATTATTTACGATTTTCACCTCTACCCTAGGAGTTCCTCCATCCTCTTTCAATCTCTAGATCTGCAGTTTTAAATCAACTTCCAAGTTTGCGCCTTGGTATTTTCCTTTTAATTTACTAATCCCCCAACGCGCCTTTTCCGTCCATTATTTCCTA
M00840:297:000000000-C5FWG:1:1103:20575:27320	0.0158102766798		Wolbachia endosymbiont of Aedes albopictus	MT588740	1	7e-125	99.60%	R1 - M00840:297:000000000-C5FWG:1:1103:20575:27320: CCTACGGGTGGCAGCAGTGGGGAATATTGGACAATGGGCGAAAGCCTGATCCAGCCATGCCGCATGAGTGAAGAAGGCCTTTGGGTTGTAAAGCTCTTTTAGTGAGGAAGATAATGACGGTACTCACAGAAGAAGTCCTGGCTAACTCCGTGCCAGCAGCCGCGGTAATACGGAGAGGGCTAGCGTTATTCGGAATTATTGGGCGTAAAGGGCGCGTAGGCGGATTAGTAAGTTAAAAGTGAAATCCCAAG
								R2 - M00840:297:000000000-C5FWG:1:1103:20575:27320: GACTACTAGGGTATCTAATCCTGTTTGCTCCCCACGCCTTCGCGCCTCAGCGTCAGAATTGAACCAGATACCCCCCTTCTCACTGGTGGTTCCTCGTATTATTTACGATTTTCACCTCTACCCTAGGAGTTCCTCCATCCTCTTTCAATCTCTAGATCTGCAGTTTTAAATCAACTTCCAAGTTTGCGCCTTGGTATTTTCCTTTTAATTTACTAATCCCCCAACGCGCCTTTTCCGTCCATTATTTCCTA
M00840:297:000000000-C5FWG:1:1104:6889:19543	0.0158102766798		Wolbachia endosymbiont of Aedes albopictus	MT588740	1	7e-125	99.60%	R1 - M00840:297:000000000-C5FWG:1:1104:6889:19543: CCTACGGGTGGCAGCAGTGGGGAATATTGGACAATGGGCGAAAGCCTGATCCAGCCATGCCGCATGAGTGAAGAAGGCCTTTGGGTTGTAAAGCTCTTTTAGTGAGGAAGATAATGACGGTACTCACAGAAGAAGTCCTGGCTAACTCCGTGCCAGCAGCCGCGGTAATACGGAGAGGGCTAGCGTTATTCGGAATTATTGGGCGTAAAGGGCGCGTAGGCGGATTAGTAAGTTAAAAGTGAAATCCCAAG
								R2 - M00840:297:000000000-C5FWG:1:1104:6889:19543: GACTACTAGGGTATCTAATCCTGTTTGCTCCCCACGCCTTCGCGCCTCAGCGTCAGAATTGAACCAGATACCCCCCTTCTCACTGGTGGTTCCTCGTATTATTTACGATTTTCACCTCTACCCTAGGAGTTCCTCCATCCTCTTTCAATCTCTAGATCTGCAGTTTTAAATCAACTTCCAAGTTTGCGCCTTGGTATTTTCCTTTTAATTTACTAATCCCCCAACGCGCCTTTTCCGTCCATTATTTCCTA
M00840:297:000000000-C5FWG:1:1105:25586:20210	0.0158102766798		Wolbachia endosymbiont of Aedes albopictus	MT588740	1	7e-125	99.60%	R1 - M00840:297:000000000-C5FWG:1:1105:25586:20210: CCTACGGGTGGCAGCAGTGGGGAATATTGGACAATGGGCGAAAGCCTGATCCAGCCATGCCGCATGAGTGAAGAAGGCCTTTGGGTTGTAAAGCTCTTTTAGTGAGGAAGATAATGACGGTACTCACAGAAGAAGTCCTGGCTAACTCCGTGCCAGCAGCCGCGGTAATACGGAGAGGGCTAGCGTTATTCGGAATTATTGGGCGTAAAGGGCGCGTAGGCGGATTAGTAAGTTAAAAGTGAAATCCCAAG
								R2 - M00840:297:000000000-C5FWG:1:1105:25586:20210: GACTACTAGGGTATCTAATCCTGTTTGCTCCCCACGCCTTCGCGCCTCAGCGTCAGAATTGAACCAGATACCCCCCTTCTCACTGGTGGTTCCTCGTATTATTTACGATTTTCACCTCTACCCTAGGAGTTCCTCCATCCTCTTTCAATCTCTAGATCTGCAGTTTTAAATCAACTTCCAAGTTTGCGCCTTGGTATTTTCCTTTTAATTTACTAATCCCCCAACGCGCCTTTTCCGTCCATTATTTCCTA
M00840:297:000000000-C5FWG:1:1108:9793:16974	0.0158102766798		Wolbachia endosymbiont of Aedes albopictus	MT588740	1	7e-125	99.60%	R1 - M00840:297:000000000-C5FWG:1:1108:9793:16974: CCTACGGGTGGCAGCAGTGGGGAATATTGGACAATGGGCGAAAGCCTGATCCAGCCATGCCGCATGAGTGAAGAAGGCCTTTGGGTTGTAAAGCTCTTTTAGTGAGGAAGATAATGACGGTACTCACAGAAGAAGTCCTGGCTAACTCCGTGCCAGCAGCCGCGGTAATACGGAGAGGGCTAGCGTTATTCGGAATTATTGGGCGTAAAGGGCGCGTAGGCGGATTAGTAAGTTAAAAGTGAAATCCCAAG
								R2 - M00840:297:000000000-C5FWG:1:1108:9793:16974: GACTACTAGGGTATCTAATCCTGTTTGCTCCCCACGCCTTCGCGCCTCAGCGTCAGAATTGAACCAGATACCCCCCTTCTCACTGGTGGTTCCTCGTATTATTTACGATTTTCACCTCTACCCTAGGAGTTCCTCCATCCTCTTTCAATCTCTAGATCTGCAGTTTTAAATCAACTTCCAAGTTTGCGCCTTGGTATTTTCCTTTTAATTTACTAATCCCCCAACGCGCCTTTTCCGTCCATTATTTCCTA
M00840:297:000000000-C5FWG:1:1110:9903:27240	0.0158102766798		Wolbachia endosymbiont of Aedes albopictus	MT588740	1	7e-125	99.60%	R1 - M00840:297:000000000-C5FWG:1:1110:9903:27240: CCTACGGGTGGCAGCAGTGGGGAATATTGGACAATGGGCGAAAGCCTGATCCAGCCATGCCGCATGAGTGAAGAAGGCCTTTGGGTTGTAAAGCTCTTTTAGTGAGGAAGATAATGACGGTACTCACAGAAGAAGTCCTGGCTAACTCCGTGCCAGCAGCCGCGGTAATACGGAGAGGGCTAGCGTTATTCGGAATTATTGGGCGTAAAGGGCGCGTAGGCGGATTAGTAAGTTAAAAGTGAAATCCCAAG
								R2 - M00840:297:000000000-C5FWG:1:1110:9903:27240: GACTACTAGGGTATCTAATCCTGTTTGCTCCCCACGCCTTCGCGCCTCAGCGTCAGAATTGAACCAGATACCCCCCTTCTCACTGGTGGTTCCTCGTATTATTTACGATTTTCACCTCTACCCTAGGAGTTCCTCCATCCTCTTTCAATCTCTAGATCTGCAGTTTTAAATCAACTTCCAAGTTTGCGCCTTGGTATTTTCCTTTTAATTTACTAATCCCCCAACGCGCCTTTTCCGTCCATTATTTCCTA
M00840:297:000000000-C5FWG:1:1111:16366:16599	0.0158102766798		Wolbachia endosymbiont of Aedes albopictus	MT588740	1	7e-125	99.60%	R1 - M00840:297:000000000-C5FWG:1:1111:16366:16599: CCTACGGGTGGCAGCAGTGGGGAATATTGGACAATGGGCGAAAGCCTGATCCAGCCATGCCGCATGAGTGAAGAAGGCCTTTGGGTTGTAAAGCTCTTTTAGTGAGGAAGATAATGACGGTACTCACAGAAGAAGTCCTGGCTAACTCCGTGCCAGCAGCCGCGGTAATACGGAGAGGGCTAGCGTTATTCGGAATTATTGGGCGTAAAGGGCGCGTAGGCGGATTAGTAAGTTAAAAGTGAAATCCCAAG
								R2 - M00840:297:000000000-C5FWG:1:1111:16366:16599: GACTACTAGGGTATCTAATCCTGTTTGCTCCCCACGCCTTCGCGCCTCAGCGTCAGAATTGAACCAGATACCCCCCTTCTCACTGGTGGTTCCTCGTATTATTTACGATTTTCACCTCTACCCTAGGAGTTCCTCCATCCTCTTTCAATCTCTAGATCTGCAGTTTTAAATCAACTTCCAAGTTTGCGCCTTGGTATTTTCCTTTTAATTTACTAATCCCCCAACGCGCCTTTTCCGTCCATTATTTCCTA
M00840:297:000000000-C5FWG:1:2102:13164:18997	0.0158102766798		Wolbachia endosymbiont of Aedes albopictus	MT588740	1	7e-125	99.60%	R1 - M00840:297:000000000-C5FWG:1:2102:13164:18997: CCTACGGGTGGCAGCAGTGGGGAATATTGGACAATGGGCGAAAGCCTGATCCAGCCATGCCGCATGAGTGAAGAAGGCCTTTGGGTTGTAAAGCTCTTTTAGTGAGGAAGATAATGACGGTACTCACAGAAGAAGTCCTGGCTAACTCCGTGCCAGCAGCCGCGGTAATACGGAGAGGGCTAGCGTTATTCGGAATTATTGGGCGTAAAGGGCGCGTAGGCGGATTAGTAAGTTAAAAGTGAAATCCCAAG
								R2 - M00840:297:000000000-C5FWG:1:2102:13164:18997: GACTACTAGGGTATCTAATCCTGTTTGCTCCCCACGCCTTCGCGCCTCAGCGTCAGAATTGAACCAGATACCCCCCTTCTCACTGGTGGTTCCTCGTATTATTTACGATTTTCACCTCTACCCTAGGAGTTCCTCCATCCTCTTTCAATCTCTAGATCTGCAGTTTTAAATCAACTTCCAAGTTTGCGCCTTGGTATTTTCCTTTTAATTTACTAATCCCCCAACGCGCCTTTTCCGTCCATTATTTCCTA
M00840:297:000000000-C5FWG:1:2105:13130:4727	0.0158102766798		Wolbachia endosymbiont of Aedes albopictus	MT588740	1	7e-125	99.60%	R1 -M00840:297:000000000-C5FWG:1:2105:13130:4727: CCTACGGGTGGCAGCAGTGGGGAATATTGGACAATGGGCGAAAGCCTGATCCAGCCATGCCGCATGAGTGAAGAAGGCCTTTGGGTTGTAAAGCTCTTTTAGTGAGGAAGATAATGACGGTACTCACAGAAGAAGTCCTGGCTAACTCCGTGCCAGCAGCCGCGGTAATACGGAGAGGGCTAGCGTTATTCGGAATTATTGGGCGTAAAGGGCGCGTAGGCGGATTAGTAAGTTAAAAGTGAAATCCCAAG
								R2 - M00840:297:000000000-C5FWG:1:2105:13130:4727: GACTACTAGGGTATCTAATCCTGTTTGCTCCCCACGCCTTCGCGCCTCAGCGTCAGAATTGAACCAGATACCCCCCTTCTCACTGGTGGTTCCTCGTATTATTTACGATTTTCACCTCTACCCTAGGAGTTCCTCCATCCTCTTTCAATCTCTAGATCTGCAGTTTTAAATCAACTTCCAAGTTTGCGCCTTGGTATTTTCCTTTTAATTTACTAATCCCCCAACGCGCCTTTTCCGTCCATTATTTCCTA
M00840:297:000000000-C5FWG:1:2105:19293:12699	0.0158102766798		Wolbachia endosymbiont of Aedes albopictus	MT588740	1	7e-125	99.60%	R1 - M00840:297:000000000-C5FWG:1:2105:19293:12699: CCTACGGGTGGCAGCAGTGGGGAATATTGGACAATGGGCGAAAGCCTGATCCAGCCATGCCGCATGAGTGAAGAAGGCCTTTGGGTTGTAAAGCTCTTTTAGTGAGGAAGATAATGACGGTACTCACAGAAGAAGTCCTGGCTAACTCCGTGCCAGCAGCCGCGGTAATACGGAGAGGGCTAGCGTTATTCGGAATTATTGGGCGTAAAGGGCGCGTAGGCGGATTAGTAAGTTAAAAGTGAAATCCCAAG
								R2 - M00840:297:000000000-C5FWG:1:2105:19293:12699: GACTACTAGGGTATCTAATCCTGTTTGCTCCCCACGCCTTCGCGCCTCAGCGTCAGAATTGAACCAGATACCCCCCTTCTCACTGGTGGTTCCTCGTATTATTTACGATTTTCACCTCTACCCTAGGAGTTCCTCCATCCTCTTTCAATCTCTAGATCTGCAGTTTTAAATCAACTTCCAAGTTTGCGCCTTGGTATTTTCCTTTTAATTTACTAATCCCCCAACGCGCCTTTTCCGTCCATTATTTCCTA
M00840:297:000000000-C5FWG:1:2105:5804:14901	0.0158102766798		Wolbachia endosymbiont of Aedes albopictus	MT588740	1	7e-125	99.60%	R1 - M00840:297:000000000-C5FWG:1:2105:5804:14901: CCTACGGGTGGCAGCAGTGGGGAATATTGGACAATGGGCGAAAGCCTGATCCAGCCATGCCGCATGAGTGAAGAAGGCCTTTGGGTTGTAAAGCTCTTTTAGTGAGGAAGATAATGACGGTACTCACAGAAGAAGTCCTGGCTAACTCCGTGCCAGCAGCCGCGGTAATACGGAGAGGGCTAGCGTTATTCGGAATTATTGGGCGTAAAGGGCGCGTAGGCGGATTAGTAAGTTAAAAGTGAAATCCCAAG
								R2 -M00840:297:000000000-C5FWG:1:2105:5804:14901: GACTACTAGGGTATCTAATCCTGTTTGCTCCCCACGCCTTCGCGCCTCAGCGTCAGAATTGAACCAGATACCCCCCTTCTCACTGGTGGTTCCTCGTATTATTTACGATTTTCACCTCTACCCTAGGAGTTCCTCCATCCTCTTTCAATCTCTAGATCTGCAGTTTTAAATCAACTTCCAAGTTTGCGCCTTGGTATTTTCCTTTTAATTTACTAATCCCCCAACGCGCCTTTTCCGTCCATTATTTCCTA
M00840:297:000000000-C5FWG:1:2107:21045:19187	0.0158102766798		Wolbachia endosymbiont of Aedes albopictus	MT588740	1	7e-125	99.60%	R1 - M00840:297:000000000-C5FWG:1:2107:21045:19187: CCTACGGGTGGCAGCAGTGGGGAATATTGGACAATGGGCGAAAGCCTGATCCAGCCATGCCGCATGAGTGAAGAAGGCCTTTGGGTTGTAAAGCTCTTTTAGTGAGGAAGATAATGACGGTACTCACAGAAGAAGTCCTGGCTAACTCCGTGCCAGCAGCCGCGGTAATACGGAGAGGGCTAGCGTTATTCGGAATTATTGGGCGTAAAGGGCGCGTAGGCGGATTAGTAAGTTAAAAGTGAAATCCCAAG
								R2 - M00840:297:000000000-C5FWG:1:2107:21045:19187: GACTACTAGGGTATCTAATCCTGTTTGCTCCCCACGCCTTCGCGCCTCAGCGTCAGAATTGAACCAGATACCCCCCTTCTCACTGGTGGTTCCTCGTATTATTTACGATTTTCACCTCTACCCTAGGAGTTCCTCCATCCTCTTTCAATCTCTAGATCTGCAGTTTTAAATCAACTTCCAAGTTTGCGCCTTGGTATTTTCCTTTTAATTTACTAATCCCCCAACGCGCCTTTTCCGTCCATTATTTCCTA
M00840:297:000000000-C5FWG:1:2107:23706:15652	0.0158102766798		Wolbachia endosymbiont of Aedes albopictus	MT588740	1	7e-125	99.60%	R1 - M00840:297:000000000-C5FWG:1:2107:23706:15652: CCTACGGGTGGCAGCAGTGGGGAATATTGGACAATGGGCGAAAGCCTGATCCAGCCATGCCGCATGAGTGAAGAAGGCCTTTGGGTTGTAAAGCTCTTTTAGTGAGGAAGATAATGACGGTACTCACAGAAGAAGTCCTGGCTAACTCCGTGCCAGCAGCCGCGGTAATACGGAGAGGGCTAGCGTTATTCGGAATTATTGGGCGTAAAGGGCGCGTAGGCGGATTAGTAAGTTAAAAGTGAAATCCCAAG
								R2 - M00840:297:000000000-C5FWG:1:2107:23706:15652: GACTACTAGGGTATCTAATCCTGTTTGCTCCCCACGCCTTCGCGCCTCAGCGTCAGAATTGAACCAGATACCCCCCTTCTCACTGGTGGTTCCTCGTATTATTTACGATTTTCACCTCTACCCTAGGAGTTCCTCCATCCTCTTTCAATCTCTAGATCTGCAGTTTTAAATCAACTTCCAAGTTTGCGCCTTGGTATTTTCCTTTTAATTTACTAATCCCCCAACGCGCCTTTTCCGTCCATTATTTCCTA
M00840:297:000000000-C5FWG:1:2110:12830:27306	0.0158102766798		Wolbachia endosymbiont of Aedes albopictus	MT588740	1	7e-125	99.60%	R1 - M00840:297:000000000-C5FWG:1:2110:12830:27306: CCTACGGGTGGCAGCAGTGGGGAATATTGGACAATGGGCGAAAGCCTGATCCAGCCATGCCGCATGAGTGAAGAAGGCCTTTGGGTTGTAAAGCTCTTTTAGTGAGGAAGATAATGACGGTACTCACAGAAGAAGTCCTGGCTAACTCCGTGCCAGCAGCCGCGGTAATACGGAGAGGGCTAGCGTTATTCGGAATTATTGGGCGTAAAGGGCGCGTAGGCGGATTAGTAAGTTAAAAGTGAAATCCCAAG
								R2 - M00840:297:000000000-C5FWG:1:2110:12830:27306: GACTACTAGGGTATCTAATCCTGTTTGCTCCCCACGCCTTCGCGCCTCAGCGTCAGAATTGAACCAGATACCCCCCTTCTCACTGGTGGTTCCTCGTATTATTTACGATTTTCACCTCTACCCTAGGAGTTCCTCCATCCTCTTTCAATCTCTAGATCTGCAGTTTTAAATCAACTTCCAAGTTTGCGCCTTGGTATTTTCCTTTTAATTTACTAATCCCCCAACGCGCCTTTTCCGTCCATTATTTCCTA
M00840:297:000000000-C5FWG:1:2109:20639:5227	0.0197628458498		Wolbachia endosymbiont of Aedes albopictus	MT588740	1	7e-125	99.60%	R1 - M00840:297:000000000-C5FWG:1:2109:20639:5227: CCTACGGGTGGCAGCAGTGGGGAATATTGGACAATGGGCGAAAGCCTGATCCAGCCATGCCGCATGAGTGAAGAAGGCCTTTGGGTTGTAAAGCTCTTTTAGTGAGGAAGATAATGACGGTACTCACAGAAGAAGTCCTGGCTAACTCCGTGCCAGCAGCCGCGGTAATACGGAGAGGGCTAGCGTTATTCGGAATTATTGGGCGTAAAGGGCGCGTAGGCGGATTAGTAAGTTAAAAGTGAAATCCCAAG
								R2 - M00840:297:000000000-C5FWG:1:2109:20639:5227: GACTACTAGGGTATCTAATCCTGTTTGCTCCCCACGCCTTCGCGCCTCAGCGTCAGAATTGAACCAGATACCCCCCTTCTCACTGGTGGTTCCTCGTATTATTTACGATTTTCACCTCTACCCTAGGAGTTCCTCCATCCTCTTTCAATCTCTAGATCTGCAGTTTTAAATCAACTTCCAAGTTTGCGCCTTGGTATTTTCCTTTTAATTTACTAATCCCCCAACGCGCCTTTTCCGTCCATTATTTCCTA
M00840:297:000000000-C5FWG:1:1110:17401:19008	0.0236220472441		Wolbachia endosymbiont of Aedes albopictus	MT588740	1	7e-125	99.60%	R1 - M00840:297:000000000-C5FWG:1:1110:17401:19008 1:N:0:13: CCTACGGGAGGCAGCAGTGGGGAATATTGGACAATGGGCGAAAGCCTGATCCAGCCATGCCGCATGAGCGAAGAAGGCCTTTGGGTTGTAAAGCTCTTTTAGTGAGGAAGATAATGACGGTACTCACAGAAGAAGTCCTGGCTAACTCCGTGCCAGCAGCCGCGGTAATACGGAGAGGGCTAGCGTTATTCGGAATTATTGGGCGTAAAGGGCGCGTAGGCGGATTAGTAAGTTAAAAGTGAAATCCCAAG
e(5)								R2 - M00840:297:000000000-C5FWG:1:1110:17401:19008 2:N:0:13: GACTACAAGGGTACCTATTCCTGTTTGCTACCCACGATAACGAGCCTCAGCGTCAGATCAGGTCCAGGCAGTTGCCGCCTCCACCGGTGTTCCTCCGGATATCTACCCATATAACCCCTACACCCGGAATTTCGCTCCCCTCTATCACACTCTAGCCACCCAGCATCGAATGCATTTACCATGTTACACTCTCGTCTTTCACACTTATATTAAAAAGTCACATATGCATCCTTTACGCTCAGTTTATCCCT
M00840:297:000000000-C5FWG:1:2104:5055:16081	0.0236220472441		Wolbachia endosymbiont of Aedes albopictus	MT588740	1	7e-125	99.60%	R1 - M00840:297:000000000-C5FWG:1:2104:5055:16081: CCTACGGGAGGCAGCAGTGGGGAATATTGGACAATGGGCGAAAGCCTGATCCAGCCATGCCGCATGAGCGAAGAAGGCCTTTGGGTTGTAAAGCTCTTTTAGTGAGGAAGATAATGACGGTACTCACAGAAGAAGTCCTGGCTAACTCCGTGCCAGCAGCCGCGGTAATACGGAGAGGGCTAGCGTTATTCGGAATTATTGGGCGTAAAGGGCGCGTAGGCGGATTAGTAAGTTAAAAGTGAAATCCCAAG
								R2 - M00840:297:000000000-C5FWG:1:2104:5055:16081: GACTACAAGGGTACCTATTCCTGTTTGCTACCCACGATAACGAGCCTCAGCGTCAGATCAGGTCCAGGCAGTTGCCGCCTCCACCGGTGTTCCTCCGGATATCTACCCATATAACCCCTACACCCGGAATTTCGCTCCCCTCTATCACACTCTAGCCACCCAGCATCGAATGCATTTACCATGTTACACTCTCGTCTTTCACACTTATATTAAAAAGTCACATATGCATCCTTTACGCTCAGTTTATCCCT
M00840:297:000000000-C5FWG:1:2108:14970:7772	0.0236220472441		Wolbachia endosymbiont of Aedes albopictus	MT588740	1	7e-125	99.60%	R1 - M00840:297:000000000-C5FWG:1:2108:14970:7772: CCTACGGGAGGCAGCAGTGGGGAATATTGGACAATGGGCGAAAGCCTGATCCAGCCATGCCGCATGAGCGAAGAAGGCCTTTGGGTTGTAAAGCTCTTTTAGTGAGGAAGATAATGACGGTACTCACAGAAGAAGTCCTGGCTAACTCCGTGCCAGCAGCCGCGGTAATACGGAGAGGGCTAGCGTTATTCGGAATTATTGGGCGTAAAGGGCGCGTAGGCGGATTAGTAAGTTAAAAGTGAAATCCCAAG
								R2 - M00840:297:000000000-C5FWG:1:2108:14970:7772: GACTACAAGGGTACCTATTCCTGTTTGCTACCCACGATAACGAGCCTCAGCGTCAGATCAGGTCCAGGCAGTTGCCGCCTCCACCGGTGTTCCTCCGGATATCTACCCATATAACCCCTACACCCGGAATTTCGCTCCCCTCTATCACACTCTAGCCACCCAGCATCGAATGCATTTACCATGTTACACTCTCGTCTTTCACACTTATATTAAAAAGTCACATATGCATCCTTTACGCTCAGTTTATCCCT
M00840:297:000000000-C5FWG:1:2111:13660:9331	0.0236220472441		Wolbachia endosymbiont of Aedes albopictus	MT588740	1	7e-125	99.60%	R1 - M00840:297:000000000-C5FWG:1:2111:13660:9331: CCTACGGGAGGCAGCAGTGGGGAATATTGGACAATGGGCGAAAGCCTGATCCAGCCATGCCGCATGAGCGAAGAAGGCCTTTGGGTTGTAAAGCTCTTTTAGTGAGGAAGATAATGACGGTACTCACAGAAGAAGTCCTGGCTAACTCCGTGCCAGCAGCCGCGGTAATACGGAGAGGGCTAGCGTTATTCGGAATTATTGGGCGTAAAGGGCGCGTAGGCGGATTAGTAAGTTAAAAGTGAAATCCCAAG
								R2 - M00840:297:000000000-C5FWG:1:2111:13660:9331: GACTACAAGGGTACCTATTCCTGTTTGCTACCCACGATAACGAGCCTCAGCGTCAGATCAGGTCCAGGCAGTTGCCGCCTCCACCGGTGTTCCTCCGGATATCTACCCATATAACCCCTACACCCGGAATTTCGCTCCCCTCTATCACACTCTAGCCACCCAGCATCGAATGCATTTACCATGTTACACTCTCGTCTTTCACACTTATATTAAAAAGTCACATATGCATCCTTTACGCTCAGTTTATCCCT
M00840:297:000000000-C5FWG:1:2111:24331:16843	0.0236220472441		Wolbachia endosymbiont of Aedes albopictus	MT588740	1	7e-125	99.60%	R1 - M00840:297:000000000-C5FWG:1:2111:24331:16843: CCTACGGGAGGCAGCAGTGGGGAATATTGGACAATGGGCGAAAGCCTGATCCAGCCATGCCGCATGAGCGAAGAAGGCCTTTGGGTTGTAAAGCTCTTTTAGTGAGGAAGATAATGACGGTACTCACAGAAGAAGTCCTGGCTAACTCCGTGCCAGCAGCCGCGGTAATACGGAGAGGGCTAGCGTTATTCGGAATTATTGGGCGTAAAGGGCGCGTAGGCGGATTAGTAAGTTAAAAGTGAAATCCCAAG
								R2 - M00840:297:000000000-C5FWG:1:2111:24331:16843: GACTACAAGGGTACCTATTCCTGTTTGCTACCCACGATAACGAGCCTCAGCGTCAGATCAGGTCCAGGCAGTTGCCGCCTCCACCGGTGTTCCTCCGGATATCTACCCATATAACCCCTACACCCGGAATTTCGCTCCCCTCTATCACACTCTAGCCACCCAGCATCGAATGCATTTACCATGTTACACTCTCGTCTTTCACACTTATATTAAAAAGTCACATATGCATCCTTTACGCTCAGTTTATCCCT
M00840:297:000000000-C5FWG:1:2112:3814:19233	0.0237154150198		Wolbachia endosymbiont of Aedes albopictus	MT588740	1	1e-126	1	R1 - M00840:297:000000000-C5FWG:1:2112:3814:19233 1:N:0:13: CCTACGGGAGGCAGCAGTGGGGAATATTGGACAATGGGCGAAAGCCTGATCCAGCCATGCCGCATGAGTGAAGAAGGCCTTTGGGTTGTAAAGCTCTTTTAGTGAGGAAGATAATGACGGTACTCACAGAAGAAGTCCTGGCTAACTCCGTGCCAGCAGCCGCGGTAATACGGAGAGGGCTAGCGTTATTCGGAATTATTGGGCGTAAAGGGCGCGTAGGCGGATTAGTAAGTTAAAAGTGAAATCCCAAG
f								R2 - M00840:297:000000000-C5FWG:1:2112:3814:19233 2:N:0:13: GCCGAAGCGAACAGTTAATCCTGTTGAATCAATACAGTATAGACGCAGTGTCTGATCCTCTGTCTAGCCGCCCGCCTTCGCCCCCCGTATGACGTCAGATCTCGAAACATTTCAACTCTCCGCAGGGACCCACAACTAACTATTATAATCACAATCTTCCCAAGCTCACATCCATTTCCTTCGTACCTCCCGCATCTGTCACATTTAACGAAATCAACAGCACACTAGTCCTGATCACTCATTACATTCTT
M00840:297:000000000-C5FWG:1:1109:22926:10512	0.0275590551181		Wolbachia endosymbiont of Aedes albopictus	MT588740	1	3e-123	99.20%	R1 - M00840:297:000000000-C5FWG:1:1109:22926:10512 1:N:0:13: CCTACGGGCGGCAGCAGTGGGGAATATTGGACAATGGGCGAAAGCCTGATCCAGCCATGCCGCATGGGTGAAGAAGGCCTTTGGGTTGTAAAGCTCTTTTAGTGAGGAAGATAATGACGGTACTCACAGAAGAAGTCCTGGCTAACTCCGTGCCAGCAGCCGCGGTAATACGGAGAGGGCTAGCGTTATTCGGAATTATTGGGCGTAAAGGGCGCGTAGGCGGATTAGTAAGTTAAAAGTGAAATCCCAAG
g(3)								R2 - M00840:297:000000000-C5FWG:1:1109:22926:10512 2:N:0:13: GACTACCCGGGTCTCTAATCCTGTTTGCTCCCCACGCCTTCGCGCCTCAGCGTCAGATTTGAACCAGATAGACGCCTTCGCCACTGGTGTTCCTCCTAATATTTACGATTTTCACCTCTACACTAGGAATTCCTCTATCCTCTTTCAATCTCTAGATTAGCAGTTTTAAAAGCAATTCCAAGGTTGAGCCTTGGGATTTCACTTTTAACTAACTAATCCGCCTACGCGCCCTTTACGCCCAATAATTCCGA
M00840:297:000000000-C5FWG:1:2110:10853:25582	0.0275590551181		Wolbachia endosymbiont of Aedes albopictus	MT588740	1	3e-123	99.20%	R1 - M00840:297:000000000-C5FWG:1:2110:10853:25582: CCTACGGGCGGCAGCAGTGGGGAATATTGGACAATGGGCGAAAGCCTGATCCAGCCATGCCGCATGGGTGAAGAAGGCCTTTGGGTTGTAAAGCTCTTTTAGTGAGGAAGATAATGACGGTACTCACAGAAGAAGTCCTGGCTAACTCCGTGCCAGCAGCCGCGGTAATACGGAGAGGGCTAGCGTTATTCGGAATTATTGGGCGTAAAGGGCGCGTAGGCGGATTAGTAAGTTAAAAGTGAAATCCCAAG
								R2 - M00840:297:000000000-C5FWG:1:2110:10853:25582: GACTACCCGGGTCTCTAATCCTGTTTGCTCCCCACGCCTTCGCGCCTCAGCGTCAGATTTGAACCAGATAGACGCCTTCGCCACTGGTGTTCCTCCTAATATTTACGATTTTCACCTCTACACTAGGAATTCCTCTATCCTCTTTCAATCTCTAGATTAGCAGTTTTAAAAGCAATTCCAAGGTTGAGCCTTGGGATTTCACTTTTAACTAACTAATCCGCCTACGCGCCCTTTACGCCCAATAATTCCGA
M00840:297:000000000-C5FWG:1:2112:7983:7954	0.0275590551181		Wolbachia endosymbiont of Aedes albopictus	MT588740	1	3e-123	99.20%	R1 - M00840:297:000000000-C5FWG:1:2112:7983:7954: CCTACGGGCGGCAGCAGTGGGGAATATTGGACAATGGGCGAAAGCCTGATCCAGCCATGCCGCATGGGTGAAGAAGGCCTTTGGGTTGTAAAGCTCTTTTAGTGAGGAAGATAATGACGGTACTCACAGAAGAAGTCCTGGCTAACTCCGTGCCAGCAGCCGCGGTAATACGGAGAGGGCTAGCGTTATTCGGAATTATTGGGCGTAAAGGGCGCGTAGGCGGATTAGTAAGTTAAAAGTGAAATCCCAAG
								R2 - M00840:297:000000000-C5FWG:1:2112:7983:7954: GACTACCCGGGTCTCTAATCCTGTTTGCTCCCCACGCCTTCGCGCCTCAGCGTCAGATTTGAACCAGATAGACGCCTTCGCCACTGGTGTTCCTCCTAATATTTACGATTTTCACCTCTACACTAGGAATTCCTCTATCCTCTTTCAATCTCTAGATTAGCAGTTTTAAAAGCAATTCCAAGGTTGAGCCTTGGGATTTCACTTTTAACTAACTAATCCGCCTACGCGCCCTTTACGCCCAATAATTCCGA
M00840:297:000000000-C5FWG:1:1104:16023:23180	0.0313725490196		Wolbachia endosymbiont of Euops lespedezae	GU236947	1	7e-120	98.41%	R1 - M00840:297:000000000-C5FWG:1:1104:16023:23180 1:N:0:13: CCTACGGGTGGCTGCAGTGGGGAATATTGGACAATGGGCGAAAGCCTGATCCAGCCATGCCGCATGAGTGAAGAAGGCCTTCGGGTTGTAAAGCTCTTTTAGCGAGGAAGATAATGACGGTACTCACAGAAGAAGTCCTGGCTAACTCCGTGCCAGCAGCCGCGGTAATACGGAGAGGGCTAGCGTTATTCGGAATTATTGGGCGTAAAGGGCGCGTAGGCGGCTTAGTAAGTTAAAAGTGAAATCCCAAG
h								R2 - M00840:297:000000000-C5FWG:1:1104:16023:23180 2:N:0:13: GACTACAAGGGTATCTAATCCTGTTTGCTCCCCACGCTTTCGCACCTCAGCGTCAATACTTGTCCAGTCAGTCGCCTTCGCCACTGGTGTTCTTCCGAATATCTACGAATTTCACCTCTACACTCGGAATTCCACTGACCTCTCCAAGATTCTAGCATCCTAGTTTCAAAGGCAGTTCCTGTGTTGATCCCCGTGATTTCACCTCTGACTTGTTACTCCGCCTACGCGCGATTTACGCCCATTAATTCCGA
M00840:297:000000000-C5FWG:1:1109:6381:19376	0.0314960629921		Wolbachia endosymbiont of Aedes albopictus	MT588740	1	3e-123	99.20%	R1 - M00840:297:000000000-C5FWG:1:1109:6381:19376 1:N:0:13: CCTACGGGTGGCAGCAGTGGGGAATATTGGACAATGGGCGAAAGCCTGATCCAGCCATGCCGCATGAGTGAAGAAGGCCTTTGGGTTGTAAAGCTCTTTTAGTGAGGAAGATAATGACGGTACTCACAGAAGAAGTCCTGGCTAACTCCGTGCCAGCAGCCGCGGTAACACGGAGAGGGCTAGCGTTATTCGGAATTATTGGGCGTAAAGGGCGCGTAGGCGGATTAGTAAGTTAAAAGTGAAATCCCAAG
i								R2 - M00840:297:000000000-C5FWG:1:1109:6381:19376 2:N:0:13: GACTACTAGGGTATCTAATCCTGTTTGCTCCCCACGCTTTCGCACCTGAGCGTCAGTCTTCGTCCAGGGGGCCGCCTCCGCCCTCGGTCTTCCTCAAGATCTCTACGAATTTCACCGCCACACCGGGAATTCACCCCCCTTCTACGAGATTCAAGTTTGCCAGTATAGGATTCAGTTCCTTGTTTGAGCCATGGGATTTCACATCTCATTAAATAACACGCTTTGGTCGGCGTTAGGCCTTTTATTTTTAC
M00840:297:000000000-C5FWG:1:1104:16605:8158	0.0352941176471		Wolbachia endosymbiont of Aedes albopictus	MT588740	1	3e-123	99.20%	R1 - M00840:297:000000000-C5FWG:1:1104:16605:8158 1:N:0:13: CCTACGGGAGGCAGCAGTGGGGAATATTGGACAATGGGCGAAAGCCTGATCCAGCCATGCCGCATGAGTGAAGAAGGCCTTTGGGTTGTAAAGCTCTTTTAGTGAGGAAGATAATGACGGTACTCACAGAAGAAGTCCTGGCTAACTCCGTGCCAGCAGCCGCGGTAATACGGAGAGGGCTAGCGTTATTCGGGATTATTGGGCGTAAAGGGCGCGTAGGCGGATTAGTAAGTTAAAAGTAAAATCCCAAG
j								R2 - M00840:297:000000000-C5FWG:1:1104:16605:8158 2:N:0:13: GACTATTGGGGTATCTAATCCTGTTTGCTAACCACGCTGTCGTGCCTGGGAGACAGATCAGGCCCATGCCGTTGCCTTCGCCCTCGGTGTTCCTCCGGATATCTACGCATTTCACCGCTCCACCCGGAATTCCGCTGTCCTCTCGCAATTTCTCTCCACACAGTATCTAATTCACTTCCCATTTTAAGTCTCGGTCTTTCACTTTCGACATAAATACCACCCTACTCATTCTTATTGTCCTTTTAATCTCA
M00840:297:000000000-C5FWG:1:2106:5959:22787	0.0390625		Wolbachia endosymbiont of Aedes albopictus	MT588740	1	1e-116	97.61%	R1 - M00840:297:000000000-C5FWG:1:2106:5959:22787 1:N:0:13: CCTACGGGTGGCTGCAGTGGGGAATATTGGACAATGGGCGAAAGCCTGATCCAGCCATGCCGCATGAGTGAAGAAGGCCTTTGGGTTGTAAAGCTCTTTTAGTGAGGAAGATAATGACGGTACTCACAGAAGAAGTCCTGGCTAACTCCGTGCCAGCAGCCGCGGTAATACGGCGAGGGCTAGCGTTATTCGGAATTATTGGGCGTAAAGGGCGAGTAGGCGGATAAGTAAGTTACAAGTGAAATCCCAAG
k								R2 - M00840:297:000000000-C5FWG:1:2106:5959:22787 2:N:0:13: GACTACAAGGGTATATAATCCTGTTTGCTCCCCACGCCTTCGCACCTCAGCGTCAGTTTTGAACCAGATAGACGCCTTCGCCACCGGTGTTCCCCCTAATCTTTACGAATTTCACCTCTACACCAGGAATTCTACTACCCTCTTTCAATCTCAAGATTACCAGTATTAAAAGCATTTCCAAGGTTTCGCCCTGGGATTTCACTTTTAACTTAATTATCCGCCTAAGTGCACTTTACGCCCAATAATTCCGA
M00840:297:000000000-C5FWG:1:2107:8500:19058	0.0390625		Wolbachia endosymbiont of Aedes albopictus	MT588740	1	1e-121	98.80%	R1 - M00840:297:000000000-C5FWG:1:2107:8500:19058 1:N:0:13: CCTACGGGAGGCAGCAGTGGGGAATATTGGACAATGGGCGAAAGCCTGATGCAGCCATGCCGCATGAGTGAAGAAGGCCTTTGGGTTGTAAAGCTCTTTTAGTGAGGAAGATAATGACGGTACTCACAGGAGAAGTCCTGGCCAACTCCGTGCCAGCAGCCGCGGTAATACGGAGAGGGCTAGCGTTATTCGGAATTATTGGGCGTAAAGGGCGCGTAGGCGGATTAGTAAGTTAAAAGTGAAATCCCAAG
l								R2 - M00840:297:000000000-C5FWG:1:2107:8500:19058 2:N:0:13: GATTACATGGGTATGTAATCATGTTTTCTCACGACGAGTACGTCCCGGTGTGTCAGATCAGGACTCTACTGTTGCCTTCGCCGTCGGATTTCAGCATGATATCTACGAATAGCATCTCACAATCCTGGTCACCGCTGCTCTTTATAGATCTCCATCCACCCCGTCGAGATATCTATTCTCACTTTCATCCCAGGTTTTTCAATTTTTACTTAATTATCCAGCTACGCATCATTTTGTACCATTTAACACAA
M00840:297:000000000-C5FWG:1:2107:18453:23872	0.04296875		Wolbachia pipientis	AJ306314	1	1e-116	97.61%	R1 - M00840:297:000000000-C5FWG:1:2107:18453:23872 1:N:0:13: CCTACGGGGGGCTGCAGTGGGGAATATTGGACAATGGGCGAAAGCCTGATCCAGCCATGCCGCATGAGTGAAGAAGGCCTTTGGGTTGTAGAGCTCTTTTAGTGAGGAAGATAATGACGGTACTCACAGAAGAAGTCCTGGCTAACTCCGTGCCAGCAGCAGCGGTAATACGGGGAGGGCTAGCGTTATTCGGAATTATTGGGCGTACAGGGCGCGTAGGTGGATTAGTAAGTTAAAAGTGAAATCCCAAG
m								R2 - M00840:297:000000000-C5FWG:1:2107:18453:23872 2:N:0:13: GACGAACAGGGTATATATTACTGTTTGATACCCCCGCTTTCGTGCCTCAGTGTCAGATCAGCCCCAGGCATCAGCCTTCCCCATCGGTGTTCCTCCGGCTATCTACGAATTGCACCTCTACACCCGGAATTCCGCTACCCTCTATCGATCTCTAGCCACCCAGTATATACTTAACTTCCCAGTTTAAACCCATGGCTTTCAAATCCGAATTAAATAGCAACCATGGCACACTTTACGTCACTTTACACCAA
M00840:297:000000000-C5FWG:1:1102:3946:13785	0.0466926070039		Wolbachia endosymbiont of Aedes albopictus	MT588740	1	7e-115	97.21%	R1 - M00840:297:000000000-C5FWG:1:1102:3946:13785 1:N:0:13: CCTACGGGCGGCTGCAGTGGGGAATATTGGACAATGGGCGAAAGCCGGATCCAGCCATGCCGCATGAGTGAAGAAGGCCTTTGGGTTGTAAAGCTCTTTTAGAGAGGAAGATAATGACGGTACTCACAGAAGAAGTCCTGGCTAACTCCGTGCCAGCAGCCGCGGTAATACGGAGAGGGCTAGCGTTATTCGGAATTAGTGGGCGTAAAGGACGCGTAGTCGGATTAGTAAGTTAAAAGTGAAATCCCAAG
n(2)								R2 - M00840:297:000000000-C5FWG:1:1102:3946:13785 2:N:0:13: GACTACAAGGGTATCTAATCCTGTTTGCTCCCCACGCCTTCGCACCTCAGCGTCAGAATTGAACCAGATGGACGCCTTCGCCACCGGTGTTCCTCCTAATATTTACGCATTTCACCGCTACACCAGGAATTCCTCTATCCTCTCTCAATCTCTAGCTTAGCAGTATTAAATGCAATTCCAAAGTTGAGCCTTGGGATTTCACTTTTAACTTACTAATCCGCCTACGCACCCTTTACGCCCAGTAATTCCGA
M00840:297:000000000-C5FWG:1:2105:22190:3924	0.0466926070039		Wolbachia endosymbiont of Aedes albopictus	MT588740	1	7e-115	97.21%	R1 - M00840:297:000000000-C5FWG:1:2105:22190:3924: CCTACGGGCGGCTGCAGTGGGGAATATTGGACAATGGGCGAAAGCCGGATCCAGCCATGCCGCATGAGTGAAGAAGGCCTTTGGGTTGTAAAGCTCTTTTAGAGAGGAAGATAATGACGGTACTCACAGAAGAAGTCCTGGCTAACTCCGTGCCAGCAGCCGCGGTAATACGGAGAGGGCTAGCGTTATTCGGAATTAGTGGGCGTAAAGGACGCGTAGTCGGATTAGTAAGTTAAAAGTGAAATCCCAAG
								R2 - M00840:297:000000000-C5FWG:1:2105:22190:3924: GACTACAAGGGTATCTAATCCTGTTTGCTCCCCACGCCTTCGCACCTCAGCGTCAGAATTGAACCAGATGGACGCCTTCGCCACCGGTGTTCCTCCTAATATTTACGCATTTCACCGCTACACCAGGAATTCCTCTATCCTCTCTCAATCTCTAGCTTAGCAGTATTAAATGCAATTCCAAAGTTGAGCCTTGGGATTTCACTTTTAACTTACTAATCCGCCTACGCACCCTTTACGCCCAGTAATTCCGA
M00840:297:000000000-C5FWG:1:1108:25556:21030	0.05078125		Wolbachia endosymbiont of Aedes albopictus	MT588740	1	7e-120	98.41%	R1 - M00840:297:000000000-C5FWG:1:1108:25556:21030 1:N:0:13: CCTACGGGTGGCAGCAGTGGGGAATATTGGACAATGGGCGAAAGCCTGATCCAGCCATGCCGCATGAGTGAAGAAGGCCTTTGGGTTGTAAAGCTCTTTTAGTGAGGAAGATAATGACGGTACTCACAGAAGAAGTCCTGGCTAACTCCGTGCCAGCAGCCGCGGTAATACGGAGAGGGCTAGCGTTATTCGGAGTTATTGGGCGTAAAGGGAGCGTAGGCGGATTTGTAAGTTAAAAGTGAAATCCCAAG
o								R2 - M00840:297:000000000-C5FWG:1:1108:25556:21030 2:N:0:13: CACTACGAGTTTAGCTAATCCGTTCACCTAACTTGGCATCCGTGACGGAGTTTCAGATTAGTTCCTGTCAGTTGCCTTCTTCCCGCATGCTCCCTAATATATCCACTCATATCACATCAAAACCCTTAGTTCTTACACACTCTACTGATCTCTAGCTTACAAGTATCTCATCCAACTCACACGTAAAGCCCAGGTCTGTACTATTTGACCTACATTCCCACCTATGTCCACTTGACGACTCGATTATCACA
M00840:297:000000000-C5FWG:1:1101:14651:18036	0.0544747081712		Wolbachia endosymbiont of Aedes albopictus	MT588740	1	1e-116	97.61%	R1 - M00840:297:000000000-C5FWG:1:1101:14651:18036 1:N:0:13: CCTACGGGTGGCAGCAGTGGGGAATATTGGACAATGGGCGAAAGCCTGATCCAGCCATGCCGCGTGAGTGAAGAAGGCCTTTGGGTTGTAAAGCTCTTTTAGTGAGGAAGATAATGACGGTACTCACAGAAGAAGTCCTGGCTAACTCCGCGCCAGCAGCCGCGGTAATACGGAGAGGGCTAGCGTTATTCGGAATTATTGGGCGAAGAGGGCGCGTAGGCGGATTAGTAAGTTAAAAGCGAAATCCCAAG
o(2)								R2 - M00840:297:000000000-C5FWG:1:1101:14651:18036 2:N:0:13: GACTACCGGGGTACCTAATCCTGTTCGCACCCCACGCTTTCGCACCTGAGCGTCAGTCTTCGTCCAGAGGGACGCCTTCTCCACCCGCCGTCCTCCATATATCTCAGACTTTCACCTCTACACCTGGATTTCCACCCCCCTCTACGAGTCTCAAGCTTCACAGTATCATATTCACTTCCCATGTTGCGCCTCGGGATTTCCATTTTAACTAAACACACCGCCTGCGTTCTGTTTTCTCCCCTTTATTACGA
M00840:297:000000000-C5FWG:1:2113:16802:25708	0.0551181102362		Wolbachia endosymbiont of Aedes albopictus	MT588740	1	2e-120	98.80%	R1 - M00840:297:000000000-C5FWG:1:2113:16802:25708 1:N:0:13: CCTACGGGGGGCAGCAGTGGGGAATATTGGACAATGGGCGAAAGCCTGATCCAGCCATGCCGCATGAGTGAAGAAGGCCTTTGGGTTGTAAAGCTCTTTTAGTGAGGAAGATAATGACGGTACTCACAGAAGAAGTCCTGGCTAACTCCGTGCCAGCAGCCGCGGTAATACGGAGAGGGCTAGCGTTATTCGGAATTATTGGGCGTAAAGAGCGCATAGGCGGATTAGTAAGTTAAAAGTGAAATCCCACG
p								R2 - M00840:297:000000000-C5FWG:1:2113:16802:25708 2:N:0:13: GACAAACAGGGTATCTAATCCTGGTTGCTACCCACGCTTTCGTGCCACAGCGTCAGTTCTATTCTATACAGCCGCCTTCCACACGGTAGTTCCTCCTAATATCTACGCATTTCACCGCTACACGTGGATTTCCACTTTCCTCACCCATACTTACGTTATCCATTTTCAAACGCAGTACACCAGTAGAGCCCTGCGTTTTCACATTTTACTTAAATATCAGCCTACTCACCATTGTATCCCCTTAATTCCGA
M00840:297:000000000-C5FWG:1:2103:18796:11491	0.0692307692308		Wolbachia sp.	GQ167636	1	7e-115	97.21%	R1 - M00840:297:000000000-C5FWG:1:2103:18796:11491 1:N:0:13: CCTACGGGCGGCAGCAGTGGGGAATATTGGACAATGGGCGAAAGCCTGATCCAGCCATGCTGCATGAGTGAAGAAGGCCTTTGGGTTGTAAAGCTCTTTTAGCGAGGAAGATAATGATGGTACTCACAGAAGAAGTCCTGGCTAACTCCGTGCCAGCAGCGGCGGTAATACGGAGAGGGCTAGCGTTACTCGGAATTATTGGGCGTAAAGGGCGCGTAGGCTGATTAGTAAGTTAACAGTGAAATCCCAAG
r(2)								R2 - M00840:297:000000000-C5FWG:1:2103:18796:11491 2:N:0:13: ACTACATTGGATCTAATACTGTTTGCTCCCCATGCTTTCGTACCTCCGAGTGTGTATTACGCCAGATTTCTGCCCTCGCCCTCGGTCTTCCTCCCGATCTAAACGCATTTCACCGCTCCACCTGGGATTCTACCCTCCTCTCTCTTACTCTCTCTTTCCACACTCTTAATCACTCCCTCAGTTAAGCTCCTTGATTTCACATCTTTCTTATAAATCTGCCTATGCACGCTTTTTTCCCCGTATTTTCTCTT
M00840:297:000000000-C5FWG:1:1106:8223:14123	0.0736434108527		Wolbachia endosymbiont of Aedes albopictus	MT588740	1	1e-116	97.61%	R1 - M00840:297:000000000-C5FWG:1:1106:8223:14123 1:N:0:13: CCTACGGGAGGCAGCAGTGGGGAATATTGGACAATGGGCGAAAGCCTGATCCAGCCATGCCGCATGAGTGAAGAAGGCCTTTGGGTTGTAAAGCTCTTTTAGCGAGGAAGATAATGACGGTACTCACAGAAGAAGTCCTGGCTAACTCCGTGCCAGCAGCCGCGGTAATACTGAGAGGGCTAGCGTTATTCGGTATTATTGGGCGAAAAGGGCGCGTAGGCGGATTAGTAAGATAAAAGTGAAATCGCAAG
								R2 - M00840:297:000000000-C5FWG:1:1106:8223:14123 2:N:0:13: GACTACCAGGGTATCTAATCCTGTTTGCTCCCCACGCCTTCGCACCTCAGCGTCAGATTTGAACCAGATAGCCCCTTTCCCCACTGTTGTTCCTCCTAATATTTACCATTTTAACGCCTACACTAGGATTCTCTCTATCCTCTCTCAATCTCTACATTACCAGTTTTAAAAGCATTCCCAAGGTTGAGCCTTGGGATTTCACTCTGAACTAACTAACCCGCCTACGCGCCCTTTCGGCCCTTAATTTCCGA
M00840:297:000000000-C5FWG:1:2106:23335:26850	0.12030075188		Wolbachia endosymbiont of Dicranoncus femoralis	GU236929	1	9e-84	90.87%	R1 - M00840:297:000000000-C5FWG:1:2106:23335:26850 1:N:0:13: CCTACGGGGGGCAGCAGTGGGGAATAATGGACAATGGGCGAAAGACTGATCCAGCCATGCCGCATGAGAGAAGAAGGCCTTTGGGGTGTAAAGCTCTTTTAGTGAGGAAGATAATGACGGTACTCACAGAAGAAGACCTGGCTACCTCCGAGACAGCAGCCGCGGTAAAACGGAGAGGGCTAGTGTTATGCGGAATTATTGGGCGTAAAGGGCGCGTATGCGGATTAGTAATTTACAAGTGAAATCCCAAG
s								R2 - M00840:297:000000000-C5FWG:1:2106:23335:26850 2:N:0:13: GACTACCAGGGTATCTAATCATGTTTGCTCCCAGCGCTTTCGTGTCTCAGAGTCAGTATGGGACAAGTGTGCCGCCTTCGCCACGGATGTTCCTACAGATATCTAAGACTTTCGAGCTATCAGTAGCAGTTCTGAGTACCTTTATCACATTCTCGTTCTCCTGTCTCATTAGTAATTCCTCGGTTATGCTTGTGGATTTCAACGCTGAATTCAACACACACCTAATATCGCTTTATGCCCATTTTTTCCGA
M00840:297:000000000-C5FWG:1:2103:20056:3143	0.123595505618		Wolbachia endosymbiont of Aedes albopictus	MT588740	1	1e-96	92.83%	R1 - M00840:297:000000000-C5FWG:1:2103:20056:3143 1:N:0:13: CCTACGGGCGGCTGCAGTGGGGAATATTGGACAATGGGCGCAAGCCTGATCCAGCCATGCCGCGTGCGGGAAGAAGGCCTTTGGGGTGTAAAGCTCTTTTAGTGAGGAAGATAATGACGGTACTCGCAGAAGAAGTACTGGCTAACTCCGAGCCAGCAGCCGCAGTAATACGCCGGGGGCTGGCGTTATTCGGAGTTATTGGGCGTAATGGGCGCGTAGGCGGATTAGTAAGTTAAAAGGGAAATCCCAAG
t								R2 - M00840:297:000000000-C5FWG:1:2103:20056:3143 2:N:0:13: GACTACCGGGGTATCTAATCCTGTTTGATCCCCACACTTTCGCGCCTCAGCGTCAGAGTAGCTCCAGTAAGCCGCCTTCGCAACTGGTGTTCCTCCTATTATCTAAGAATTTCACCTCTACACTAGGAATTCCACTTGCCTCTTTCTATCTCTAGCTAACCAGTATCAAACGCATTTCCAACGTTTATCCTTGTGATTTCACCTTTAACTTCATCATCCCCCTCAGTGCCCCTTCCACCCACTAAATCCCA
M00840:297:000000000-C5FWG:1:2106:22681:3716	0.141791044776		Wolbachia endosymbiont of Aedes albopictus	MT588740	1	1e-96	92.83%	R1 - M00840:297:000000000-C5FWG:1:2106:22681:3716 1:N:0:13: CCTACGGGCGGCTGCAGTGGGGAATATTGGACAATGGGCGAAAGCCTGATCCAGCCATGCCGCGTGAGTGAAGAAGGCCTTTGGGTTGTAAAGCTCTTTTAGTGAGGAAGATAATAACGTTTCTCACAGAAGAAGTCCAGGCTAACTCAGTGGCATCAGCCCCGGTAATACGGAGAGAGCTAGCGTTATTCGGAATTATTGGGCGGAAAGGGCGCGTAGGCGGATTCGTCAGTTCAAAGGGAGATCCCAAG
u								R2 - M00840:297:000000000-C5FWG:1:2106:22681:3716 2:N:0:13: GACTACATGGGTATTTAATCCTGTTTGCTCCACAAGCTTTCGCGCCTCAGAGTCAGATTAGGCCCTGACAGGCGCCTTCGCCACCGGTGTTCCTCCTGATTTTTGGGCATTTCACCGCTACACCGTGAGTTCCGCACCCCTCTACCGGACTATATCACACCAGCATCAAAGGAAGTTCCACGGTTAAGTCCCCTGCTTTCAAATTCTATCTGACTATCCACCTATGCGCGCACTAAGCCCAGTAAATCATA
M00840:297:000000000-C5FWG:1:1107:9823:3262	0.161172161172		Wolbachia pipientis	CP037426	0.99	9e-94	92.37%	R1 - M00840:297:000000000-C5FWG:1:1107:9823:3262 2:N:0:13: GACTACACGGGTATCTAATACTGTTTGCTCCCAACGCCTTGGCGCCTCAGCGTCAGATTTGAATCAGATAGACGCCTTCGCCACCGGTGTTCCGCCTATTATTTACGAATTTCACATCTACACTACGAATTCCTCTATACTCTTTCAATTTCTAGTTTACAAGTTTTAAAAGCAATTCCCAGGTTGAGCCTTGGGATTTCACTTTTAACTTACTAATCCGCCTACGCGCCCTTTACGCCAACTAATTCCTA
w								R2 - M00840:297:000000000-C5FWG:1:2114:2232:18919 2:N:0:13: GACTACAAGGGGATCTAATCCTGTTTGCTACCCACGCATTCGTACCTCAGCGTCAGAAACGGTCCAGTCAGTCGCCTTCGCCACCTGTGTTCCTCCGACTATCTACGAATTTCACCGCTACACTCGGAATTCCGCTCACCTCTATCGACCTCAAGACCCACAGTAGCAAAAGCAGCTCCAAGGTTAAGCCCTGGGCTTTCTCCTCTCACATACTGCTCCACCTACGGACGCTCTACGCCCAGTAAATCCGA
M00840:297:000000000-C5FWG:1:2114:2232:18919	0.18115942029		Wolbachia pipientis	KT319089	0.92	7e-90	93.13%	R1 - M00840:297:000000000-C5FWG:1:2114:2232:18919 1:N:0:13: CCTACGGGAGGCAGCAGTGGGGAATATTGGACAATGGGCGAAAGCCTGATCCAGCCATGCCGCGTGAGTGAAGAAGGCCTTCGGGTTGTAAAGCTCTTTTAGTGGGGAAGATAATGAAGGTACTAACAGAGGAAGTCCTGGCTAACTCCGTGGCAGCAGCAGCGATAATACGGATAGGGCTAGCGTTATTAGGAATTAGTGAGCGTAAGGGGAGCGTAGGCAGATGAGTAAGTGAGAAGGGAGGTGCCAAG
x								R2 - M00840:297:000000000-C5FWG:1:2114:2232:18919 2:N:0:13: GACTACAAGGGGATCTAATCCTGTTTGCTACCCACGCATTCGTACCTCAGCGTCAGAAACGGTCCAGTCAGTCGCCTTCGCCACCTGTGTTCCTCCGACTATCTACGAATTTCACCGCTACACTCGGAATTCCGCTCACCTCTATCGACCTCAAGACCCACAGTAGCAAAAGCAGCTCCAAGGTTAAGCCCTGGGCTTTCTCCTCTCACATACTGCTCCACCTACGGACGCTCTACGCCCAGTAAATCCGA
M00840:297:000000000-C5FWG:1:2104:22085:18530	0.193675889328		Wolbachia endosymbiont of Aedes albopictus	MT588740	1	1e-116	97.61%	R1 - M00840:297:000000000-C5FWG:1:2104:22085:18530 1:N:0:13: CCTACGGGCGGCTGCAGTGGGGAATATTGGACAATGGGCGAAAGCCTGATCCAGCCATGCCGCATGAGGGAAGAAGGCCTTTGGGTTGTAAAGCTCTTTTAGTGAGGAAGATAATGACGGTACTCACAGAAGAAGTCCTGGCTAACTCCGTGCCAGCAGCCGCGGTAATACGGAGAGGGCTAGCGTTATTCGGAATTATTGGGCGTAAAGGGCGCGTAGTCGGATTAGTAAGATAAAAGGGAAATCCCAAG
y								R2 - M00840:297:000000000-C5FWG:1:2104:22085:18530 2:N:0:13: GACTACACGGGTATCTAATCCTGTTTGCTACACACGCTTACGTGCCTCAGAGTCAGAACTGGCCCAGGTAGCTGCCTTCGCCATCGGTGTTCCTCCGGATATCTACGCATTACACCGCTACACCCGGAATTCCTCTGTCCTCTCCCATTCTCTAGCTACCCAGTATCGAATGCACTTCCCAGGTTAAGCCCAGGTATTTCACTTCCGACTTAAATCTCCACCTACGCATCCTCTCAGCCCATTAAATACTA
M00840:297:000000000-C5FWG:1:1110:11151:13756	0.199275362319
M00840:297:000000000-C5FWG:1:1114:21228:8866	0.200716845878
M00840:297:000000000-C5FWG:1:2103:22662:15913	0.200716845878
M00840:297:000000000-C5FWG:1:2102:14370:9117	0.205776173285
M00840:297:000000000-C5FWG:1:2105:12371:14164	0.207885304659
M00840:297:000000000-C5FWG:1:1101:7127:23492	0.208633093525
M00840:297:000000000-C5FWG:1:1105:27372:9655	0.213523131673
M00840:297:000000000-C5FWG:1:1102:18231:27421	0.218637992832
M00840:297:000000000-C5FWG:1:1113:19137:5887	0.218637992832
M00840:297:000000000-C5FWG:1:1106:24015:20110	0.223404255319
M00840:297:000000000-C5FWG:1:1108:7917:21297	0.226148409894
M00840:297:000000000-C5FWG:1:1103:14777:23333	0.227758007117
M00840:297:000000000-C5FWG:1:2108:17492:11722	0.229090909091
M00840:297:000000000-C5FWG:1:2106:4944:21882	0.232394366197
M00840:297:000000000-C5FWG:1:2113:22865:16264	0.235507246377
M00840:297:000000000-C5FWG:1:1103:23627:26028	0.235915492958
M00840:297:000000000-C5FWG:1:1104:25600:16044	0.238596491228
M00840:297:000000000-C5FWG:1:1111:28362:10081	0.238596491228
M00840:297:000000000-C5FWG:1:2102:5480:17846	0.238596491228
M00840:297:000000000-C5FWG:1:2101:23973:23843	0.242957746479
M00840:297:000000000-C5FWG:1:1106:22878:13221	0.244755244755
M00840:297:000000000-C5FWG:1:1106:2427:16106	0.244755244755
M00840:297:000000000-C5FWG:1:1109:9169:16758	0.244755244755
M00840:297:000000000-C5FWG:1:1113:16359:17879	0.244755244755
M00840:297:000000000-C5FWG:1:2109:13649:17022	0.244755244755
M00840:297:000000000-C5FWG:1:2114:10031:15262	0.244755244755
M00840:297:000000000-C5FWG:1:1109:7795:18971	0.248251748252
M00840:297:000000000-C5FWG:1:2104:26861:22229	0.254355400697
M00840:297:000000000-C5FWG:1:1102:13733:27108	0.256944444444
M00840:297:000000000-C5FWG:1:1103:14893:11363	0.256944444444
M00840:297:000000000-C5FWG:1:2109:3868:10795	0.256944444444
M00840:297:000000000-C5FWG:1:2110:19435:20256	0.260416666667
M00840:297:000000000-C5FWG:1:1111:10123:18803	0.261324041812
M00840:297:000000000-C5FWG:1:1104:15505:28270	0.262975778547
M00840:297:000000000-C5FWG:1:1104:7950:23614	0.262975778547
M00840:297:000000000-C5FWG:1:2110:15360:14354	0.266435986159
M00840:297:000000000-C5FWG:1:1102:21057:7305	0.272413793103
M00840:297:000000000-C5FWG:1:2111:23394:6460	0.274914089347
M00840:297:000000000-C5FWG:1:1105:10730:18278	0.278169014085
M00840:297:000000000-C5FWG:1:1107:17688:25565	0.284246575342
M00840:297:000000000-C5FWG:1:2104:6507:20633	0.284246575342
M00840:297:000000000-C5FWG:1:2110:18242:21270	0.286689419795
M00840:297:000000000-C5FWG:1:1107:25994:7878	0.287671232877
M00840:297:000000000-C5FWG:1:2101:25200:10610	0.290102389078
M00840:297:000000000-C5FWG:1:1104:16853:11892	0.292517006803
M00840:297:000000000-C5FWG:1:1102:12749:27980	0.298305084746
M00840:297:000000000-C5FWG:1:1106:26299:22531	0.298305084746
M00840:297:000000000-C5FWG:1:1108:17474:12146	0.298305084746
M00840:297:000000000-C5FWG:1:1114:26131:22800	0.298305084746
M00840:297:000000000-C5FWG:1:1107:24363:8485	0.301694915254
M00840:297:000000000-C5FWG:1:2104:13510:7244	0.301694915254
M00840:297:000000000-C5FWG:1:2106:4835:21975	0.303754266212
M00840:297:000000000-C5FWG:1:1101:13185:19656	0.304054054054
M00840:297:000000000-C5FWG:1:1110:15903:17310	0.304054054054
M00840:297:000000000-C5FWG:1:1113:18523:24988	0.304054054054
M00840:297:000000000-C5FWG:1:2110:26422:11172	0.304054054054
M00840:297:000000000-C5FWG:1:2105:5322:12881	0.305084745763
M00840:297:000000000-C5FWG:1:1102:27360:19251	0.307432432432
M00840:297:000000000-C5FWG:1:1111:17388:6699	0.307432432432
M00840:297:000000000-C5FWG:1:1105:3512:21141	0.309764309764
M00840:297:000000000-C5FWG:1:1105:5940:14227	0.309764309764
M00840:297:000000000-C5FWG:1:1107:20121:4622	0.309764309764
M00840:297:000000000-C5FWG:1:1108:2759:13716	0.309764309764
M00840:297:000000000-C5FWG:1:1108:9692:9715	0.309764309764
M00840:297:000000000-C5FWG:1:1110:10060:17666	0.309764309764
M00840:297:000000000-C5FWG:1:1110:24174:16665	0.309764309764
M00840:297:000000000-C5FWG:1:2104:13874:3306	0.309764309764
M00840:297:000000000-C5FWG:1:2105:4144:16479	0.309764309764
M00840:297:000000000-C5FWG:1:2105:7221:17004	0.309764309764
M00840:297:000000000-C5FWG:1:2110:28068:11810	0.309764309764
M00840:297:000000000-C5FWG:1:2114:14728:21260	0.309764309764
M00840:297:000000000-C5FWG:1:1103:2667:11368	0.310810810811
M00840:297:000000000-C5FWG:1:1105:20737:21965	0.310810810811
M00840:297:000000000-C5FWG:1:1108:14278:8553	0.310810810811
M00840:297:000000000-C5FWG:1:2113:13275:28701	0.310810810811
M00840:297:000000000-C5FWG:1:1106:11709:10651	0.313131313131
M00840:297:000000000-C5FWG:1:1107:20328:2486	0.313131313131
M00840:297:000000000-C5FWG:1:1107:22474:23107	0.313131313131
M00840:297:000000000-C5FWG:1:1109:25475:7207	0.313131313131
M00840:297:000000000-C5FWG:1:1114:6535:19507	0.313131313131
M00840:297:000000000-C5FWG:1:2103:16396:19540	0.313131313131
M00840:297:000000000-C5FWG:1:2111:3934:20018	0.314189189189
M00840:297:000000000-C5FWG:1:1101:10561:6734	0.315436241611
M00840:297:000000000-C5FWG:1:1102:22082:8452	0.315436241611
M00840:297:000000000-C5FWG:1:1102:3234:14033	0.315436241611
M00840:297:000000000-C5FWG:1:1102:4392:20181	0.315436241611
M00840:297:000000000-C5FWG:1:1102:9469:11692	0.315436241611
M00840:297:000000000-C5FWG:1:1103:10604:21873	0.315436241611
M00840:297:000000000-C5FWG:1:1103:24459:19778	0.315436241611
M00840:297:000000000-C5FWG:1:1105:13773:19423	0.315436241611
M00840:297:000000000-C5FWG:1:1106:10959:22752	0.315436241611
M00840:297:000000000-C5FWG:1:1106:14963:22405	0.315436241611
M00840:297:000000000-C5FWG:1:1106:25081:19026	0.315436241611
M00840:297:000000000-C5FWG:1:1107:11682:20028	0.315436241611
M00840:297:000000000-C5FWG:1:1107:17139:4498	0.315436241611
M00840:297:000000000-C5FWG:1:1108:24187:19805	0.315436241611
M00840:297:000000000-C5FWG:1:1111:13154:4156	0.315436241611
M00840:297:000000000-C5FWG:1:1111:24295:12691	0.315436241611
M00840:297:000000000-C5FWG:1:1114:4572:22236	0.315436241611
M00840:297:000000000-C5FWG:1:2101:9543:22984	0.315436241611
M00840:297:000000000-C5FWG:1:2102:17149:10793	0.315436241611
M00840:297:000000000-C5FWG:1:2102:24408:26289	0.315436241611
M00840:297:000000000-C5FWG:1:2105:7676:20174	0.315436241611
M00840:297:000000000-C5FWG:1:2107:10946:23046	0.315436241611
M00840:297:000000000-C5FWG:1:2107:12517:6785	0.315436241611
M00840:297:000000000-C5FWG:1:2111:23873:9716	0.315436241611
M00840:297:000000000-C5FWG:1:2113:26706:20400	0.315436241611
M00840:297:000000000-C5FWG:1:2114:16364:9219	0.315436241611
M00840:297:000000000-C5FWG:1:2114:20728:24258	0.315436241611
M00840:297:000000000-C5FWG:1:2114:21742:19477	0.315436241611
M00840:297:000000000-C5FWG:1:1112:21840:22326	0.316498316498
M00840:297:000000000-C5FWG:1:2106:15550:8891	0.316498316498
M00840:297:000000000-C5FWG:1:1110:14174:5203	0.317567567568
M00840:297:000000000-C5FWG:1:1101:13402:15698	0.318791946309
M00840:297:000000000-C5FWG:1:1105:6327:17846	0.318791946309
M00840:297:000000000-C5FWG:1:1106:14907:26057	0.318791946309
M00840:297:000000000-C5FWG:1:2105:11102:12802	0.318791946309
M00840:297:000000000-C5FWG:1:1102:28037:10577	0.321070234114
M00840:297:000000000-C5FWG:1:1103:15835:22542	0.321070234114
M00840:297:000000000-C5FWG:1:1103:9411:10989	0.321070234114
M00840:297:000000000-C5FWG:1:1105:9375:9620	0.321070234114
M00840:297:000000000-C5FWG:1:1106:9649:23975	0.321070234114
M00840:297:000000000-C5FWG:1:1107:26532:10605	0.321070234114
M00840:297:000000000-C5FWG:1:1109:10726:23830	0.321070234114
M00840:297:000000000-C5FWG:1:1109:18823:25252	0.321070234114
M00840:297:000000000-C5FWG:1:1109:21051:7822	0.321070234114
M00840:297:000000000-C5FWG:1:1110:3687:20167	0.321070234114
M00840:297:000000000-C5FWG:1:1111:6945:9653	0.321070234114
M00840:297:000000000-C5FWG:1:1114:12082:3384	0.321070234114
M00840:297:000000000-C5FWG:1:2101:18832:8630	0.321070234114
M00840:297:000000000-C5FWG:1:2102:12179:28282	0.321070234114
M00840:297:000000000-C5FWG:1:2102:12396:9405	0.321070234114
M00840:297:000000000-C5FWG:1:2106:27534:15738	0.321070234114
M00840:297:000000000-C5FWG:1:2107:18170:24592	0.321070234114
M00840:297:000000000-C5FWG:1:2108:8088:12475	0.321070234114
M00840:297:000000000-C5FWG:1:2109:8932:7059	0.321070234114
M00840:297:000000000-C5FWG:1:2110:7509:19404	0.321070234114
M00840:297:000000000-C5FWG:1:2111:21463:14802	0.321070234114
M00840:297:000000000-C5FWG:1:2112:29083:13126	0.321070234114
M00840:297:000000000-C5FWG:1:2113:22668:18558	0.321070234114
M00840:297:000000000-C5FWG:1:2113:7628:10464	0.321070234114
M00840:297:000000000-C5FWG:1:2114:23397:12868	0.321070234114
M00840:297:000000000-C5FWG:1:2114:27502:22244	0.321070234114
M00840:297:000000000-C5FWG:1:1104:24259:5422	0.322147651007
M00840:297:000000000-C5FWG:1:1106:23974:23823	0.322147651007
M00840:297:000000000-C5FWG:1:1107:6283:20715	0.322147651007
M00840:297:000000000-C5FWG:1:2101:16031:17267	0.322147651007
M00840:297:000000000-C5FWG:1:2107:10720:20834	0.322147651007
M00840:297:000000000-C5FWG:1:2113:19545:16034	0.322147651007
M00840:297:000000000-C5FWG:1:1107:13236:16211	0.323232323232
M00840:297:000000000-C5FWG:1:2101:5539:20476	0.323232323232
M00840:297:000000000-C5FWG:1:2102:27773:9075	0.323232323232
M00840:297:000000000-C5FWG:1:2105:24061:12154	0.323232323232
M00840:297:000000000-C5FWG:1:2109:17030:3092	0.324324324324
M00840:297:000000000-C5FWG:1:1105:24357:20025	0.324414715719
M00840:297:000000000-C5FWG:1:2111:15272:10157	0.324414715719
M00840:297:000000000-C5FWG:1:2114:11157:12826	0.324414715719
M00840:297:000000000-C5FWG:1:1101:11099:9714	0.325503355705
M00840:297:000000000-C5FWG:1:1103:16357:5642	0.325503355705
M00840:297:000000000-C5FWG:1:1107:20534:9633	0.325503355705
M00840:297:000000000-C5FWG:1:2113:25254:15980	0.325503355705
M00840:297:000000000-C5FWG:1:2103:20624:24440	0.326599326599
M00840:297:000000000-C5FWG:1:1103:9094:11545	0.326666666667
M00840:297:000000000-C5FWG:1:1104:15279:15994	0.326666666667
M00840:297:000000000-C5FWG:1:1105:4234:15021	0.326666666667
M00840:297:000000000-C5FWG:1:1108:16472:10538	0.326666666667
M00840:297:000000000-C5FWG:1:1108:20570:25863	0.326666666667
M00840:297:000000000-C5FWG:1:1109:15002:1901	0.326666666667
M00840:297:000000000-C5FWG:1:1114:22845:23116	0.326666666667
M00840:297:000000000-C5FWG:1:2101:12902:4333	0.326666666667
M00840:297:000000000-C5FWG:1:2103:25272:7154	0.326666666667
M00840:297:000000000-C5FWG:1:2103:27635:11307	0.326666666667
M00840:297:000000000-C5FWG:1:2111:10744:3759	0.326666666667
M00840:297:000000000-C5FWG:1:2111:16099:3194	0.326666666667
M00840:297:000000000-C5FWG:1:2113:7614:6482	0.326666666667
M00840:297:000000000-C5FWG:1:2114:13342:27912	0.326666666667
M00840:297:000000000-C5FWG:1:1107:10360:20872	0.327702702703
M00840:297:000000000-C5FWG:1:1113:22359:9470	0.327759197324
M00840:297:000000000-C5FWG:1:2111:13197:3678	0.328859060403
M00840:297:000000000-C5FWG:1:2112:13945:1843	0.328859060403
M00840:297:000000000-C5FWG:1:2108:22485:18965	0.32967032967
M00840:297:000000000-C5FWG:1:2101:26667:18286	0.33
M00840:297:000000000-C5FWG:1:2105:4954:19186	0.33
M00840:297:000000000-C5FWG:1:2107:12556:27505	0.33
M00840:297:000000000-C5FWG:1:2109:1871:13295	0.33
M00840:297:000000000-C5FWG:1:2113:25715:20879	0.33
M00840:297:000000000-C5FWG:1:1110:5096:12961	0.33110367893
M00840:297:000000000-C5FWG:1:1111:11468:22085	0.33110367893
M00840:297:000000000-C5FWG:1:1109:10382:5634	0.332214765101
M00840:297:000000000-C5FWG:1:1111:18036:8366	0.332225913621
M00840:297:000000000-C5FWG:1:1114:22816:26284	0.332225913621
M00840:297:000000000-C5FWG:1:2109:14090:5252	0.332225913621
M00840:297:000000000-C5FWG:1:1101:18721:19001	0.333333333333
M00840:297:000000000-C5FWG:1:1111:7102:19052	0.334448160535
M00840:297:000000000-C5FWG:1:1105:6158:22209	0.335548172757
M00840:297:000000000-C5FWG:1:1112:4188:17046	0.335548172757
M00840:297:000000000-C5FWG:1:2105:9994:19046	0.335548172757
M00840:297:000000000-C5FWG:1:2106:5174:23344	0.335548172757
M00840:297:000000000-C5FWG:1:2107:11065:9553	0.335548172757
M00840:297:000000000-C5FWG:1:2109:26901:19475	0.335548172757
M00840:297:000000000-C5FWG:1:2112:8151:7081	0.336666666667
M00840:297:000000000-C5FWG:1:1107:18138:14713	0.337748344371
M00840:297:000000000-C5FWG:1:1111:18021:15448	0.337748344371
M00840:297:000000000-C5FWG:1:2108:16394:26901	0.337748344371
M00840:297:000000000-C5FWG:1:2112:18504:5170	0.338870431894
M00840:297:000000000-C5FWG:1:2112:26813:14655	0.338870431894
M00840:297:000000000-C5FWG:1:2109:28019:17752	0.338926174497
M00840:297:000000000-C5FWG:1:2105:4038:9561	0.34
M00840:297:000000000-C5FWG:1:2106:11513:18587	0.34
M00840:297:000000000-C5FWG:1:2111:25637:6729	0.34
M00840:297:000000000-C5FWG:1:1105:19966:15875	0.341059602649
M00840:297:000000000-C5FWG:1:2106:23791:4773	0.341059602649
M00840:297:000000000-C5FWG:1:2107:29221:12943	0.341059602649
M00840:297:000000000-C5FWG:1:2113:5772:24798	0.341137123746
M00840:297:000000000-C5FWG:1:2112:28819:19047	0.34219269103
M00840:297:000000000-C5FWG:1:1107:21917:2989	0.343234323432
M00840:297:000000000-C5FWG:1:1112:6192:24299	0.343234323432
M00840:297:000000000-C5FWG:1:1114:14172:1811	0.343234323432
M00840:297:000000000-C5FWG:1:2102:6175:11990	0.343234323432
M00840:297:000000000-C5FWG:1:2103:3611:10901	0.343234323432
M00840:297:000000000-C5FWG:1:2107:19295:19953	0.343234323432
M00840:297:000000000-C5FWG:1:2112:27664:12861	0.343234323432
M00840:297:000000000-C5FWG:1:2110:26248:9885	0.343434343434
M00840:297:000000000-C5FWG:1:1101:13843:18018	0.345514950166
M00840:297:000000000-C5FWG:1:1107:14389:27906	0.345637583893
M00840:297:000000000-C5FWG:1:2106:20341:4008	0.346534653465
M00840:297:000000000-C5FWG:1:1104:6275:11521	0.348684210526
M00840:297:000000000-C5FWG:1:1111:12079:1848	0.348684210526
M00840:297:000000000-C5FWG:1:2112:9147:3609	0.348684210526
M00840:297:000000000-C5FWG:1:1111:19878:21761	0.349834983498
M00840:297:000000000-C5FWG:1:1114:27848:21053	0.351973684211
M00840:297:000000000-C5FWG:1:2104:17772:5049	0.351973684211
M00840:297:000000000-C5FWG:1:2106:23916:23354	0.351973684211
M00840:297:000000000-C5FWG:1:2113:27328:9966	0.351973684211
M00840:297:000000000-C5FWG:1:2106:24584:15195	0.352159468439
M00840:297:000000000-C5FWG:1:2112:20686:26565	0.352159468439
M00840:297:000000000-C5FWG:1:1104:9849:5777	0.354098360656
M00840:297:000000000-C5FWG:1:2104:29069:17338	0.354098360656
M00840:297:000000000-C5FWG:1:2105:7034:14004	0.354098360656
M00840:297:000000000-C5FWG:1:2110:19323:20715	0.354098360656
M00840:297:000000000-C5FWG:1:2111:16673:13613	0.354098360656
M00840:297:000000000-C5FWG:1:2112:27969:17587	0.354098360656
M00840:297:000000000-C5FWG:1:2107:19773:9838	0.354304635762
M00840:297:000000000-C5FWG:1:2103:25174:21631	0.355263157895
M00840:297:000000000-C5FWG:1:1105:9568:4047	0.356435643564
M00840:297:000000000-C5FWG:1:1112:24862:25296	0.359477124183
M00840:297:000000000-C5FWG:1:1106:28396:10412	0.361842105263
M00840:297:000000000-C5FWG:1:1101:9813:25805	0.364820846906
M00840:297:000000000-C5FWG:1:1102:23950:18135	0.364820846906
M00840:297:000000000-C5FWG:1:1101:23457:8178	0.365448504983
M00840:297:000000000-C5FWG:1:2114:11033:24441	0.366013071895
M00840:297:000000000-C5FWG:1:2108:18525:23786	0.366336633663
M00840:297:000000000-C5FWG:1:2102:14405:24433	0.368078175896
M00840:297:000000000-C5FWG:1:1112:6837:5328	0.37012987013
M00840:297:000000000-C5FWG:1:1106:24196:26465	0.37037037037
M00840:297:000000000-C5FWG:1:2107:15996:25217	0.370860927152
M00840:297:000000000-C5FWG:1:1106:11240:17204	0.373376623377
M00840:297:000000000-C5FWG:1:1108:15751:24976	0.373376623377
M00840:297:000000000-C5FWG:1:2105:23397:19779	0.373376623377
M00840:297:000000000-C5FWG:1:2106:3691:18368	0.373376623377
M00840:297:000000000-C5FWG:1:2112:20479:5621	0.373376623377
M00840:297:000000000-C5FWG:1:1108:28637:14009	0.375
M00840:297:000000000-C5FWG:1:1108:5062:22091	0.375404530744
M00840:297:000000000-C5FWG:1:1112:27026:18347	0.375404530744
M00840:297:000000000-C5FWG:1:2114:16565:28539	0.375404530744
M00840:297:000000000-C5FWG:1:1114:17154:16735	0.377850162866
M00840:297:000000000-C5FWG:1:2104:6914:13414	0.378640776699
M00840:297:000000000-C5FWG:1:2111:26978:14027	0.378640776699
M00840:297:000000000-C5FWG:1:2103:24526:6007	0.37908496732
M00840:297:000000000-C5FWG:1:1108:27767:17696	0.37987012987
M00840:297:000000000-C5FWG:1:1107:4475:18398	0.38064516129
M00840:297:000000000-C5FWG:1:1108:5964:9363	0.38064516129
M00840:297:000000000-C5FWG:1:2106:26674:14067	0.38064516129
M00840:297:000000000-C5FWG:1:2111:18103:7984	0.38064516129
M00840:297:000000000-C5FWG:1:2112:21597:20141	0.38064516129
M00840:297:000000000-C5FWG:1:1106:21458:12937	0.381877022654
M00840:297:000000000-C5FWG:1:1103:25376:8616	0.384083044983
M00840:297:000000000-C5FWG:1:2105:22868:5408	0.385113268608
M00840:297:000000000-C5FWG:1:1114:11675:9143	0.385852090032
M00840:297:000000000-C5FWG:1:1114:8983:24959	0.385852090032
M00840:297:000000000-C5FWG:1:2112:16089:7880	0.388059701493
M00840:297:000000000-C5FWG:1:1113:22785:26153	0.389067524116
M00840:297:000000000-C5FWG:1:1101:16151:3950	0.389513108614
M00840:297:000000000-C5FWG:1:2111:27842:17479	0.391025641026
M00840:297:000000000-C5FWG:1:2109:9848:11393	0.391304347826
M00840:297:000000000-C5FWG:1:1105:27141:22432	0.396166134185
M00840:297:000000000-C5FWG:1:2112:5846:9195	0.396166134185
M00840:297:000000000-C5FWG:1:1104:19986:24948	0.399339933993
M00840:297:000000000-C5FWG:1:2113:4946:6804	0.399361022364
M00840:297:000000000-C5FWG:1:2104:11955:3216	0.40127388535
M00840:297:000000000-C5FWG:1:2112:26808:8327	0.408163265306
M00840:297:000000000-C5FWG:1:1107:18468:11863	0.412213740458
M00840:297:000000000-C5FWG:1:2101:9474:20225	0.418181818182
M00840:297:000000000-C5FWG:1:1102:5568:20510	0.41825095057
M00840:297:000000000-C5FWG:1:2113:28948:12975	0.424242424242
M00840:297:000000000-C5FWG:1:2101:24474:4750	0.429104477612
M00840:297:000000000-C5FWG:1:2107:24751:11660	0.430830039526
M00840:297:000000000-C5FWG:1:2111:1865:14017	0.43893129771
M00840:297:000000000-C5FWG:1:2112:22832:3630	0.440740740741
M00840:297:000000000-C5FWG:1:2109:23631:17499	0.441947565543
M00840:297:000000000-C5FWG:1:2112:27322:21267	0.441947565543
M00840:297:000000000-C5FWG:1:2109:20825:9877	0.442379182156
M00840:297:000000000-C5FWG:1:2110:24861:22983	0.442379182156
M00840:297:000000000-C5FWG:1:2110:8202:10690	0.455938697318
M00840:297:000000000-C5FWG:1:2103:22944:23048	0.463190184049
M00840:297:000000000-C5FWG:1:1108:10920:24875	0.46484375
M00840:297:000000000-C5FWG:1:2104:19675:11579	0.470119521912
M00840:297:000000000-C5FWG:1:2107:22721:9932	0.47256097561
M00840:297:000000000-C5FWG:1:2114:24706:9705	0.473282442748
M00840:297:000000000-C5FWG:1:1114:19217:20830	0.475609756098
M00840:297:000000000-C5FWG:1:2104:11559:27747	0.481818181818
M00840:297:000000000-C5FWG:1:1109:25631:13631	0.483282674772
M00840:297:000000000-C5FWG:1:1112:22095:3578	0.484962406015
M00840:297:000000000-C5FWG:1:1106:11407:21295	0.485893416928
M00840:297:000000000-C5FWG:1:1108:22461:3401	0.489425981873
M00840:297:000000000-C5FWG:1:1111:16596:26687	0.489425981873
M00840:297:000000000-C5FWG:1:2112:25309:8056	0.489425981873
M00840:297:000000000-C5FWG:1:1110:19837:27979	0.49025974026
M00840:297:000000000-C5FWG:1:1103:18120:6460	0.490963855422
M00840:297:000000000-C5FWG:1:1103:22458:6588	0.490963855422
M00840:297:000000000-C5FWG:1:1112:14434:3346	0.490963855422
M00840:297:000000000-C5FWG:1:1114:2917:19079	0.490963855422
M00840:297:000000000-C5FWG:1:2108:2265:18209	0.490963855422
M00840:297:000000000-C5FWG:1:2110:25831:12501	0.490963855422
M00840:297:000000000-C5FWG:1:2113:27305:10303	0.490963855422
M00840:297:000000000-C5FWG:1:2109:9190:10158	0.492113564669
M00840:297:000000000-C5FWG:1:2105:14658:10058	0.492163009404
M00840:297:000000000-C5FWG:1:2112:17045:6069	0.492163009404
M00840:297:000000000-C5FWG:1:2102:16935:27190	0.492307692308
M00840:297:000000000-C5FWG:1:1112:18850:28180	0.492447129909
M00840:297:000000000-C5FWG:1:2106:23923:23635	0.492447129909
M00840:297:000000000-C5FWG:1:2109:26652:13913	0.492447129909
M00840:297:000000000-C5FWG:1:2113:10882:8537	0.492447129909
M00840:297:000000000-C5FWG:1:1101:20981:23442	0.492537313433
M00840:297:000000000-C5FWG:1:2106:4531:21651	0.493827160494
M00840:297:000000000-C5FWG:1:1102:26452:8274	0.493865030675
M00840:297:000000000-C5FWG:1:2110:22668:5203	0.493902439024
M00840:297:000000000-C5FWG:1:1101:21780:27521	0.493939393939
M00840:297:000000000-C5FWG:1:1101:8339:5756	0.493975903614
M00840:297:000000000-C5FWG:1:1101:9383:5945	0.493975903614
M00840:297:000000000-C5FWG:1:1102:22102:7268	0.493975903614
M00840:297:000000000-C5FWG:1:1106:10734:6012	0.493975903614
M00840:297:000000000-C5FWG:1:1106:2777:16510	0.493975903614
M00840:297:000000000-C5FWG:1:1107:23332:26685	0.493975903614
M00840:297:000000000-C5FWG:1:1108:11936:3564	0.493975903614
M00840:297:000000000-C5FWG:1:1108:20064:21442	0.493975903614
M00840:297:000000000-C5FWG:1:1111:26726:18521	0.493975903614
M00840:297:000000000-C5FWG:1:1111:28427:12884	0.493975903614
M00840:297:000000000-C5FWG:1:1112:7854:8077	0.493975903614
M00840:297:000000000-C5FWG:1:1112:8828:22991	0.493975903614
M00840:297:000000000-C5FWG:1:1113:16543:13512	0.493975903614
M00840:297:000000000-C5FWG:1:1113:16900:3792	0.493975903614
M00840:297:000000000-C5FWG:1:1114:12037:23799	0.493975903614
M00840:297:000000000-C5FWG:1:1114:18699:13247	0.493975903614
M00840:297:000000000-C5FWG:1:2102:11436:5474	0.493975903614
M00840:297:000000000-C5FWG:1:2103:11925:27167	0.493975903614
M00840:297:000000000-C5FWG:1:2103:14445:1993	0.493975903614
M00840:297:000000000-C5FWG:1:2103:20840:23999	0.493975903614
M00840:297:000000000-C5FWG:1:2104:12785:12447	0.493975903614
M00840:297:000000000-C5FWG:1:2104:12804:12071	0.493975903614
M00840:297:000000000-C5FWG:1:2104:13687:26546	0.493975903614
M00840:297:000000000-C5FWG:1:2104:14634:12949	0.493975903614
M00840:297:000000000-C5FWG:1:2104:4565:19703	0.493975903614
M00840:297:000000000-C5FWG:1:2105:21180:8611	0.493975903614
M00840:297:000000000-C5FWG:1:2105:4370:13890	0.493975903614
M00840:297:000000000-C5FWG:1:2105:5146:10691	0.493975903614
M00840:297:000000000-C5FWG:1:2106:22648:22195	0.493975903614
M00840:297:000000000-C5FWG:1:2106:23070:24828	0.493975903614
M00840:297:000000000-C5FWG:1:2106:6261:9348	0.493975903614
M00840:297:000000000-C5FWG:1:2107:22246:10917	0.493975903614
M00840:297:000000000-C5FWG:1:2107:22594:5664	0.493975903614
M00840:297:000000000-C5FWG:1:2108:11408:26767	0.493975903614
M00840:297:000000000-C5FWG:1:2108:3167:9545	0.493975903614
M00840:297:000000000-C5FWG:1:2108:4035:17053	0.493975903614
M00840:297:000000000-C5FWG:1:2110:10113:16472	0.493975903614
M00840:297:000000000-C5FWG:1:2111:7697:9401	0.493975903614
M00840:297:000000000-C5FWG:1:2112:19230:25559	0.493975903614
M00840:297:000000000-C5FWG:1:2113:6218:14872	0.493975903614
M00840:297:000000000-C5FWG:1:2113:6639:24459	0.493975903614
M00840:297:000000000-C5FWG:1:2109:14045:9360	0.494208494208
M00840:297:000000000-C5FWG:1:2108:28291:15120	0.495356037152
M00840:297:000000000-C5FWG:1:1114:15834:26866	0.495412844037
M00840:297:000000000-C5FWG:1:2102:18303:27298	0.495440729483
M00840:297:000000000-C5FWG:1:2103:27338:10918	0.495468277946
M00840:297:000000000-C5FWG:1:1101:17542:25092	0.495495495495
M00840:297:000000000-C5FWG:1:1101:28542:15832	0.495495495495
M00840:297:000000000-C5FWG:1:1101:9129:25134	0.495495495495
M00840:297:000000000-C5FWG:1:1102:22994:10476	0.495495495495
M00840:297:000000000-C5FWG:1:1102:9572:26584	0.495495495495
M00840:297:000000000-C5FWG:1:1103:9102:12501	0.495495495495
M00840:297:000000000-C5FWG:1:1104:16048:28730	0.495495495495
M00840:297:000000000-C5FWG:1:1104:19585:17238	0.495495495495
M00840:297:000000000-C5FWG:1:1104:24264:6611	0.495495495495
M00840:297:000000000-C5FWG:1:1105:11884:12134	0.495495495495
M00840:297:000000000-C5FWG:1:1105:14923:9874	0.495495495495
M00840:297:000000000-C5FWG:1:1105:27993:9380	0.495495495495
M00840:297:000000000-C5FWG:1:1105:6756:21583	0.495495495495
M00840:297:000000000-C5FWG:1:1106:13333:26748	0.495495495495
M00840:297:000000000-C5FWG:1:1106:17363:17476	0.495495495495
M00840:297:000000000-C5FWG:1:1107:15040:26568	0.495495495495
M00840:297:000000000-C5FWG:1:1108:15671:22072	0.495495495495
M00840:297:000000000-C5FWG:1:1108:26923:8593	0.495495495495
M00840:297:000000000-C5FWG:1:1110:26035:18859	0.495495495495
M00840:297:000000000-C5FWG:1:1110:26281:18890	0.495495495495
M00840:297:000000000-C5FWG:1:1112:23879:5892	0.495495495495
M00840:297:000000000-C5FWG:1:1112:28579:19442	0.495495495495
M00840:297:000000000-C5FWG:1:1113:8666:20704	0.495495495495
M00840:297:000000000-C5FWG:1:1114:27193:19443	0.495495495495
M00840:297:000000000-C5FWG:1:1114:28213:9831	0.495495495495
M00840:297:000000000-C5FWG:1:2101:14961:28956	0.495495495495
M00840:297:000000000-C5FWG:1:2102:14245:25955	0.495495495495
M00840:297:000000000-C5FWG:1:2102:24178:23569	0.495495495495
M00840:297:000000000-C5FWG:1:2102:27214:11932	0.495495495495
M00840:297:000000000-C5FWG:1:2102:7981:17234	0.495495495495
M00840:297:000000000-C5FWG:1:2103:27640:12896	0.495495495495
M00840:297:000000000-C5FWG:1:2104:21355:6313	0.495495495495
M00840:297:000000000-C5FWG:1:2104:2843:13911	0.495495495495
M00840:297:000000000-C5FWG:1:2104:3254:10543	0.495495495495
M00840:297:000000000-C5FWG:1:2105:14678:19430	0.495495495495
M00840:297:000000000-C5FWG:1:2105:5685:15579	0.495495495495
M00840:297:000000000-C5FWG:1:2106:24339:13008	0.495495495495
M00840:297:000000000-C5FWG:1:2106:27187:7531	0.495495495495
M00840:297:000000000-C5FWG:1:2106:27448:17418	0.495495495495
M00840:297:000000000-C5FWG:1:2108:18666:23655	0.495495495495
M00840:297:000000000-C5FWG:1:2108:25329:23103	0.495495495495
M00840:297:000000000-C5FWG:1:2108:26724:12047	0.495495495495
M00840:297:000000000-C5FWG:1:2108:4796:16554	0.495495495495
M00840:297:000000000-C5FWG:1:2108:9093:27371	0.495495495495
M00840:297:000000000-C5FWG:1:2109:16830:29093	0.495495495495
M00840:297:000000000-C5FWG:1:2110:12422:27077	0.495495495495
M00840:297:000000000-C5FWG:1:2110:19815:26732	0.495495495495
M00840:297:000000000-C5FWG:1:2110:21288:15941	0.495495495495
M00840:297:000000000-C5FWG:1:2110:24442:9284	0.495495495495
M00840:297:000000000-C5FWG:1:2111:6208:19094	0.495495495495
M00840:297:000000000-C5FWG:1:2112:5711:15720	0.495495495495
M00840:297:000000000-C5FWG:1:2113:28240:12501	0.495495495495
M00840:297:000000000-C5FWG:1:2113:7593:19261	0.495495495495
M00840:297:000000000-C5FWG:1:2114:25300:19052	0.495495495495
M00840:297:000000000-C5FWG:1:2113:20576:10613	0.496774193548
M00840:297:000000000-C5FWG:1:2109:5150:21811	0.496875
M00840:297:000000000-C5FWG:1:2114:17404:10764	0.496894409938
M00840:297:000000000-C5FWG:1:1110:21240:27891	0.496951219512
M00840:297:000000000-C5FWG:1:2110:5896:15040	0.496951219512
M00840:297:000000000-C5FWG:1:2113:7718:23467	0.49696969697
M00840:297:000000000-C5FWG:1:1103:17628:14478	0.496987951807
M00840:297:000000000-C5FWG:1:1108:19036:26863	0.496987951807
M00840:297:000000000-C5FWG:1:1110:10226:5655	0.496987951807
M00840:297:000000000-C5FWG:1:1110:24258:7634	0.496987951807
M00840:297:000000000-C5FWG:1:1111:16097:21361	0.496987951807
M00840:297:000000000-C5FWG:1:1113:22552:18192	0.496987951807
M00840:297:000000000-C5FWG:1:2101:7336:9811	0.496987951807
M00840:297:000000000-C5FWG:1:2102:4945:7048	0.496987951807
M00840:297:000000000-C5FWG:1:2104:24233:22285	0.496987951807
M00840:297:000000000-C5FWG:1:2104:7201:13628	0.496987951807
M00840:297:000000000-C5FWG:1:2105:27540:11981	0.496987951807
M00840:297:000000000-C5FWG:1:2109:10560:7790	0.496987951807
M00840:297:000000000-C5FWG:1:2114:15910:8567	0.496987951807
M00840:297:000000000-C5FWG:1:2114:18771:14457	0.496987951807
M00840:297:000000000-C5FWG:1:2114:20026:17242	0.496987951807
M00840:297:000000000-C5FWG:1:1114:23474:14559	0.497005988024
M00840:297:000000000-C5FWG:1:2103:11369:9677	0.497005988024
M00840:297:000000000-C5FWG:1:2105:11885:11314	0.497005988024
M00840:297:000000000-C5FWG:1:2110:5901:25026	0.497005988024
M00840:297:000000000-C5FWG:1:2111:22023:24787	0.497005988024
M00840:297:000000000-C5FWG:1:2110:16452:27907	0.498412698413
M00840:297:000000000-C5FWG:1:1109:22784:3840	0.498422712934
M00840:297:000000000-C5FWG:1:1111:18602:15622	0.498422712934
M00840:297:000000000-C5FWG:1:2111:24033:13077	0.498442367601
M00840:297:000000000-C5FWG:1:2113:11641:9469	0.498442367601
M00840:297:000000000-C5FWG:1:2110:27978:13872	0.498470948012
M00840:297:000000000-C5FWG:1:1108:25934:6565	0.498480243161
M00840:297:000000000-C5FWG:1:2102:24537:24269	0.498480243161
M00840:297:000000000-C5FWG:1:1109:14499:28568	0.498489425982
M00840:297:000000000-C5FWG:1:1111:4205:17720	0.498489425982
M00840:297:000000000-C5FWG:1:2103:28120:11832	0.498489425982
M00840:297:000000000-C5FWG:1:2103:3306:10686	0.498489425982
M00840:297:000000000-C5FWG:1:2103:4907:15005	0.498489425982
M00840:297:000000000-C5FWG:1:2106:14458:1862	0.498489425982
M00840:297:000000000-C5FWG:1:2109:23046:7694	0.498489425982
M00840:297:000000000-C5FWG:1:1101:10138:23832	0.498498498498
M00840:297:000000000-C5FWG:1:1101:10824:15533	0.498498498498
M00840:297:000000000-C5FWG:1:1101:15097:24180	0.498498498498
M00840:297:000000000-C5FWG:1:1101:15892:3352	0.498498498498
M00840:297:000000000-C5FWG:1:1101:18185:4859	0.498498498498
M00840:297:000000000-C5FWG:1:1101:20374:10720	0.498498498498
M00840:297:000000000-C5FWG:1:1101:21769:27149	0.498498498498
M00840:297:000000000-C5FWG:1:1101:22716:7123	0.498498498498
M00840:297:000000000-C5FWG:1:1101:23942:17818	0.498498498498
M00840:297:000000000-C5FWG:1:1101:24112:8018	0.498498498498
M00840:297:000000000-C5FWG:1:1101:2463:12526	0.498498498498
M00840:297:000000000-C5FWG:1:1101:2835:10702	0.498498498498
M00840:297:000000000-C5FWG:1:1101:28608:20601	0.498498498498
M00840:297:000000000-C5FWG:1:1101:7216:11381	0.498498498498
M00840:297:000000000-C5FWG:1:1101:7502:6204	0.498498498498
M00840:297:000000000-C5FWG:1:1101:7579:9345	0.498498498498
M00840:297:000000000-C5FWG:1:1102:11191:2353	0.498498498498
M00840:297:000000000-C5FWG:1:1102:16140:5322	0.498498498498
M00840:297:000000000-C5FWG:1:1102:16798:13989	0.498498498498
M00840:297:000000000-C5FWG:1:1102:27416:8375	0.498498498498
M00840:297:000000000-C5FWG:1:1102:28448:20011	0.498498498498
M00840:297:000000000-C5FWG:1:1102:6351:10657	0.498498498498
M00840:297:000000000-C5FWG:1:1103:11084:5391	0.498498498498
M00840:297:000000000-C5FWG:1:1103:13511:11073	0.498498498498
M00840:297:000000000-C5FWG:1:1103:16919:1787	0.498498498498
M00840:297:000000000-C5FWG:1:1103:20962:27349	0.498498498498
M00840:297:000000000-C5FWG:1:1103:20991:15888	0.498498498498
M00840:297:000000000-C5FWG:1:1103:22377:16066	0.498498498498
M00840:297:000000000-C5FWG:1:1103:22525:25086	0.498498498498
M00840:297:000000000-C5FWG:1:1103:22684:23238	0.498498498498
M00840:297:000000000-C5FWG:1:1103:23873:13836	0.498498498498
M00840:297:000000000-C5FWG:1:1103:5226:12019	0.498498498498
M00840:297:000000000-C5FWG:1:1104:11163:22168	0.498498498498
M00840:297:000000000-C5FWG:1:1104:12824:26649	0.498498498498
M00840:297:000000000-C5FWG:1:1104:13015:16740	0.498498498498
M00840:297:000000000-C5FWG:1:1104:15701:25518	0.498498498498
M00840:297:000000000-C5FWG:1:1104:19942:10327	0.498498498498
M00840:297:000000000-C5FWG:1:1104:26109:24030	0.498498498498
M00840:297:000000000-C5FWG:1:1104:26574:7296	0.498498498498
M00840:297:000000000-C5FWG:1:1104:26815:23864	0.498498498498
M00840:297:000000000-C5FWG:1:1104:29538:15311	0.498498498498
M00840:297:000000000-C5FWG:1:1104:3462:16310	0.498498498498
M00840:297:000000000-C5FWG:1:1104:6043:16151	0.498498498498
M00840:297:000000000-C5FWG:1:1104:7819:17084	0.498498498498
M00840:297:000000000-C5FWG:1:1105:14703:5548	0.498498498498
M00840:297:000000000-C5FWG:1:1105:14788:3065	0.498498498498
M00840:297:000000000-C5FWG:1:1105:15853:2907	0.498498498498
M00840:297:000000000-C5FWG:1:1105:17035:5283	0.498498498498
M00840:297:000000000-C5FWG:1:1105:17433:21424	0.498498498498
M00840:297:000000000-C5FWG:1:1105:18027:19857	0.498498498498
M00840:297:000000000-C5FWG:1:1105:18873:18261	0.498498498498
M00840:297:000000000-C5FWG:1:1105:19978:10170	0.498498498498
M00840:297:000000000-C5FWG:1:1105:23834:23757	0.498498498498
M00840:297:000000000-C5FWG:1:1105:5862:10477	0.498498498498
M00840:297:000000000-C5FWG:1:1105:9359:27392	0.498498498498
M00840:297:000000000-C5FWG:1:1106:10696:18125	0.498498498498
M00840:297:000000000-C5FWG:1:1106:11436:16708	0.498498498498
M00840:297:000000000-C5FWG:1:1106:11942:18961	0.498498498498
M00840:297:000000000-C5FWG:1:1106:13960:22453	0.498498498498
M00840:297:000000000-C5FWG:1:1106:14738:26949	0.498498498498
M00840:297:000000000-C5FWG:1:1106:14847:16392	0.498498498498
M00840:297:000000000-C5FWG:1:1106:24020:9132	0.498498498498
M00840:297:000000000-C5FWG:1:1106:25090:5399	0.498498498498
M00840:297:000000000-C5FWG:1:1106:26482:6890	0.498498498498
M00840:297:000000000-C5FWG:1:1106:3837:9582	0.498498498498
M00840:297:000000000-C5FWG:1:1107:18548:24297	0.498498498498
M00840:297:000000000-C5FWG:1:1107:18625:28304	0.498498498498
M00840:297:000000000-C5FWG:1:1107:18744:28582	0.498498498498
M00840:297:000000000-C5FWG:1:1107:19929:7523	0.498498498498
M00840:297:000000000-C5FWG:1:1107:19998:11700	0.498498498498
M00840:297:000000000-C5FWG:1:1107:20617:21883	0.498498498498
M00840:297:000000000-C5FWG:1:1107:2080:18041	0.498498498498
M00840:297:000000000-C5FWG:1:1107:22933:7509	0.498498498498
M00840:297:000000000-C5FWG:1:1108:15628:2098	0.498498498498
M00840:297:000000000-C5FWG:1:1108:18121:12655	0.498498498498
M00840:297:000000000-C5FWG:1:1108:19428:5046	0.498498498498
M00840:297:000000000-C5FWG:1:1108:20910:21729	0.498498498498
M00840:297:000000000-C5FWG:1:1108:21465:8996	0.498498498498
M00840:297:000000000-C5FWG:1:1108:23396:10552	0.498498498498
M00840:297:000000000-C5FWG:1:1108:25119:12165	0.498498498498
M00840:297:000000000-C5FWG:1:1108:26727:8092	0.498498498498
M00840:297:000000000-C5FWG:1:1108:28067:9999	0.498498498498
M00840:297:000000000-C5FWG:1:1108:28690:14506	0.498498498498
M00840:297:000000000-C5FWG:1:1108:29271:13822	0.498498498498
M00840:297:000000000-C5FWG:1:1108:5154:19783	0.498498498498
M00840:297:000000000-C5FWG:1:1109:10101:8620	0.498498498498
M00840:297:000000000-C5FWG:1:1109:12234:26332	0.498498498498
M00840:297:000000000-C5FWG:1:1109:13097:4467	0.498498498498
M00840:297:000000000-C5FWG:1:1109:13370:1963	0.498498498498
M00840:297:000000000-C5FWG:1:1109:15246:5992	0.498498498498
M00840:297:000000000-C5FWG:1:1109:28718:13627	0.498498498498
M00840:297:000000000-C5FWG:1:1109:9213:2951	0.498498498498
M00840:297:000000000-C5FWG:1:1110:10060:15792	0.498498498498
M00840:297:000000000-C5FWG:1:1110:10451:17183	0.498498498498
M00840:297:000000000-C5FWG:1:1110:11176:22458	0.498498498498
M00840:297:000000000-C5FWG:1:1110:14371:27654	0.498498498498
M00840:297:000000000-C5FWG:1:1110:18796:26849	0.498498498498
M00840:297:000000000-C5FWG:1:1110:19685:2192	0.498498498498
M00840:297:000000000-C5FWG:1:1110:20199:3078	0.498498498498
M00840:297:000000000-C5FWG:1:1110:20906:26657	0.498498498498
M00840:297:000000000-C5FWG:1:1110:25838:9220	0.498498498498
M00840:297:000000000-C5FWG:1:1110:4307:22518	0.498498498498
M00840:297:000000000-C5FWG:1:1110:6338:24386	0.498498498498
M00840:297:000000000-C5FWG:1:1111:12284:23520	0.498498498498
M00840:297:000000000-C5FWG:1:1111:12546:11716	0.498498498498
M00840:297:000000000-C5FWG:1:1111:13720:26529	0.498498498498
M00840:297:000000000-C5FWG:1:1111:15826:22978	0.498498498498
M00840:297:000000000-C5FWG:1:1111:16609:19208	0.498498498498
M00840:297:000000000-C5FWG:1:1111:18133:12938	0.498498498498
M00840:297:000000000-C5FWG:1:1111:18729:26961	0.498498498498
M00840:297:000000000-C5FWG:1:1111:24981:21746	0.498498498498
M00840:297:000000000-C5FWG:1:1111:25352:19555	0.498498498498
M00840:297:000000000-C5FWG:1:1111:6789:14873	0.498498498498
M00840:297:000000000-C5FWG:1:1111:9685:8872	0.498498498498
M00840:297:000000000-C5FWG:1:1112:12293:9325	0.498498498498
M00840:297:000000000-C5FWG:1:1112:14800:11741	0.498498498498
M00840:297:000000000-C5FWG:1:1112:15007:24586	0.498498498498
M00840:297:000000000-C5FWG:1:1112:19017:8406	0.498498498498
M00840:297:000000000-C5FWG:1:1112:20809:23992	0.498498498498
M00840:297:000000000-C5FWG:1:1112:21958:9306	0.498498498498
M00840:297:000000000-C5FWG:1:1112:22246:13815	0.498498498498
M00840:297:000000000-C5FWG:1:1112:23354:9879	0.498498498498
M00840:297:000000000-C5FWG:1:1112:26674:22907	0.498498498498
M00840:297:000000000-C5FWG:1:1112:28131:10968	0.498498498498
M00840:297:000000000-C5FWG:1:1112:4437:8209	0.498498498498
M00840:297:000000000-C5FWG:1:1112:8389:25449	0.498498498498
M00840:297:000000000-C5FWG:1:1112:9509:18280	0.498498498498
M00840:297:000000000-C5FWG:1:1113:15011:21216	0.498498498498
M00840:297:000000000-C5FWG:1:1113:18420:12308	0.498498498498
M00840:297:000000000-C5FWG:1:1113:18703:17226	0.498498498498
M00840:297:000000000-C5FWG:1:1113:19852:22513	0.498498498498
M00840:297:000000000-C5FWG:1:1113:20516:8140	0.498498498498
M00840:297:000000000-C5FWG:1:1113:22006:15988	0.498498498498
M00840:297:000000000-C5FWG:1:1113:28215:20867	0.498498498498
M00840:297:000000000-C5FWG:1:1113:8391:18359	0.498498498498
M00840:297:000000000-C5FWG:1:1114:11793:7946	0.498498498498
M00840:297:000000000-C5FWG:1:1114:17432:25593	0.498498498498
M00840:297:000000000-C5FWG:1:1114:18430:5038	0.498498498498
M00840:297:000000000-C5FWG:1:1114:18577:5780	0.498498498498
[truncated: 64,800 more rows]

## Sheet: Triops cancriformis
Seq_ID	the Hamming distance		Bacteria	GenBank Accession number	Query Cover	E value	Per. Ident.
[truncated: 350 more rows]

[truncated: 6 more sheets: Unio crassus (C3Gf), Unio crassus (P3Nf), Dreissena polymorpha, Pam. experimentalis (MAD-TAR9) , Pam. experimentalis (MAD-TAR11), Macrobiotus basiatus]
